# Supplementary material for: Construction of high-quality genomes and gene catalogue for culturable microbes of sugarcane (Saccharum spp.)
Source: Sci Data. 2024 May 24;11:534. doi: 10.1038/s41597-024-03379-w (PMC11126615; doi:10.1038/s41597-024-03379-w)
Supplement: Supplementary file 1 — Supplementary Data 1 [file 41597_2024_3379_MOESM1_ESM.xlsx]

## Sheet: Supplementary Data 1
Supplementary Data 1：Basic information and quality control of Illumina sequencing data.
Sample ID	Species	Genotypes	Plant compartments	Sequencing method	Raw Data	Raw Reads	Low_Q	N_num	Duplication	Clean Data	Clean Reads	Clean_Q20	Clean_Q30	Clean_GC (%)	Effective (%)
1Y	S. robustum	51NG3	Leaf	Illumina	12638708400	84258056	0	16	0.00738591	12096467596	84258040	11780139413	11151036973	0.642473	1
1J	S. robustum	51NG3	Stem	Illumina	12014421600	80096144	0	16	0.00713081	11408161136	80096128	11153213741	10640880416	0.567537	1
1G	S. robustum	51NG3	Root	Illumina	12038773800	80258492	0	24	0.00530934	11640311548	80258468	11383002261	10863483570	0.583187	1
1T	S. robustum	51NG3	Rhizosphere soil	Illumina	13254736500	88364910	0	14	0.00550707	12899954894	88364896	12591343985	11970366237	0.587427	1
2Y	S. robustum	57NG208	Leaf	Illumina	15666583500	104443890	0	28	0.00864255	15018859182	104443862	14686645716	14018011673	0.62677	1
2J	S. robustum	57NG208	Stem	Illumina	8801623200	58677488	0	8	0.00488456	8553626848	58677480	8346603294	7929068985	0.551147	1
2G	S. robustum	57NG208	Root	Illumina	14869581300	99130542	0	14	0.00723609	14052020814	99130528	13794865784	13264766017	0.513878	1
2T	S. robustum	57NG208	Rhizosphere soil	Illumina	13368546300	89123642	0	10	0.0063836	12704066372	89123630	12411455172	11818794581	0.485553	1
3Y	S. robustum	DaYe	Leaf	Illumina	12982419600	86549464	0	14	0.0076189	12510143452	86549450	12181376948	11527642432	0.635682	1
3J	S. robustum	DaYe	Stem	Illumina	12680407800	84536052	0	12	0.00930881	12189665650	84536040	11900119262	11316688751	0.571248	1
3G	S. robustum	DaYe	Root	Illumina	12901960500	86013070	0	36	0.00729963	12536010050	86013034	12204976895	11548692320	0.604136	1
3T	S. robustum	DaYe	Rhizosphere soil	Illumina	12247997700	81653318	0	26	0.00514353	11896418624	81653290	11585008335	10968171761	0.593187	1
4Y	S. officinarum	51NG155	Leaf	Illumina	9024472200	60163148	0	20	0.00456751	8923089350	60163128	8649846608	8112397046	0.600015	1
4J	S. officinarum	51NG155	Stem	Illumina	13864723800	92431492	0	18	0.00764635	13353286418	92431474	13057789868	12460830201	0.578755	1
4G	S. officinarum	51NG155	Root	Illumina	13065954600	87106364	0	16	0.00731784	12428201992	87106346	12155737791	11606582027	0.64555	1
4T	S. officinarum	51NG155	Rhizosphere soil	Illumina	14240943000	94939620	0	14	0.00659765	13672511224	94939606	13398004294	12836143969	0.550551	1
5Y	S. officinarum	LHZ	Leaf	Illumina	12349518000	82330120	0	12	0.00829417	12050992514	82330108	11717325243	11055108451	0.627571	1
5J	S. officinarum	LHZ	Stem	Illumina	15541808700	103612058	0	22	0.00934652	14837783724	103612036	14521492359	13880246935	0.561516	1
5G	S. officinarum	LHZ	Root	Illumina	14228124600	94854164	0	12	0.00615547	13821142878	94854152	13456088832	12731587271	0.565006	1
5T	S. officinarum	LHZ	Rhizosphere soil	Illumina	14930921700	99539478	0	24	0.0065406	14365278460	99539454	14008290573	13289291978	0.540515	1
6Y	S. officinarum	HPGZ	Leaf	Illumina	13413770400	89425136	0	26	0.00666128	13082217956	89425110	12749617171	12081684712	0.590341	1
6J	S. officinarum	HPGZ	Stem	Illumina	13567589700	90450598	0	8	0.00703544	13094960856	90450590	12784701033	12154630302	0.551335	1
6G	S. officinarum	HPGZ	Root	Illumina	17723553600	118157024	0	26	0.0103834	16724099322	118156998	16345273505	15586400716	0.627188	1
6T	S. officinarum	HPGZ	Rhizosphere soil	Illumina	8442480600	56283204	0	14	0.00436994	8204895364	56283190	7972363331	7513364149	0.581756	1
7Y	S. hybrid	ROC22	Leaf	Illumina	10586135400	70574236	0	20	0.00465391	10499867016	70574216	10176597326	9536572728	0.590689	1
7J	S. hybrid	ROC22	Stem	Illumina	15427983900	102853226	0	30	0.0188449	14624111498	102853196	14329040817	13728844589	0.599091	1
7G	S. hybrid	ROC22	Root	Illumina	12894088200	85960588	0	20	0.0067641	12348790970	85960568	12075659177	11521600146	0.569427	1
7T	S. hybrid	ROC22	Rhizosphere soil	Illumina	10892076000	72613840	0	16	0.00472524	10506534642	72613824	10225276859	9665568242	0.572539	1
8Y	S. hybrid	ZZ01	Leaf	Illumina	10494878700	69965858	0	20	0.005447	10336124074	69965838	10044822233	9463434104	0.593552	1
8J	S. hybrid	ZZ01	Stem	Illumina	10917061200	72780408	0	32	0.00590857	10696001190	72780376	10438678009	9915568994	0.535555	1
8G	S. hybrid	ZZ01	Root	Illumina	12268000800	81786672	0	14	0.005962	11965652764	81786658	11654360371	11034066376	0.584042	1
8T	S. hybrid	ZZ01	Rhizosphere soil	Illumina	12607249500	84048330	0	10	0.00623808	12049002654	84048320	11791166333	11267315159	0.527027	1
9Y	S. hybrid	GT04-1001	Leaf	Illumina	7369259566	49605568	0	10	0.00465673	7369259566	49605568	7077365480	6510247687	0.63989	1
9J	S. hybrid	GT04-1001	Stem	Illumina	7431320700	49542138	0	14	0.00375499	7407421284	49538326	7066405414	6430050201	0.57057	0.999923
9G	S. hybrid	GT04-1001	Root	Illumina	11329301700	75528678	0	12	0.00543277	11329301700	75528678	10767547262	75528666	0.599909	1
9T	S. hybrid	GT04-1001	Rhizosphere soil	Illumina	8292582300	55283882	0	7436	0.0033931	8229133470	55276446	7886563983	7267451010	0.600554	0.999865
10Y	S. spontaneum	83160	Leaf	Illumina	10520883000	70139220	0	20	0.00547839	10336907494	70139200	10048032905	9472256291	0.558741	1
10J	S. spontaneum	83160	Stem	Illumina	10317772800	68785152	0	8680	0.00490681	10199705310	68776472	9808352397	9085035670	0.564934	0.999874
10G	S. spontaneum	83160	Root	Illumina	9861194400	65741296	0	10	0.00546877	9630510068	65741286	9387012069	8895957440	0.565127	1
10T	S. spontaneum	83160	Rhizosphere soil	Illumina	10597191300	70647942	0	16	0.00442028	10420654394	70647926	10138038020	9578774057	0.582244	1
11Y	S. spontaneum	RX2015452388	Leaf	Illumina	7822675200	52151168	0	26	0.00347471	7783971978	52151142	7504510551	6962231871	0.618539	1
11J	S. spontaneum	RX2015452388	Stem	Illumina	7621464600	50809764	0	4	0.00468512	7596403586	50809760	7307580505	6744353217	0.614261	1
11G	S. spontaneum	RX2015452398	Root	Illumina	8044447500	53629650	0	10	0.00449975	8012918004	53629640	7735083333	7188919876	0.54195	1
11T	S. spontaneum	RX2015452381	Rhizosphere soil	Illumina	9749707500	64998050	0	8510	0.00415979	9715994032	64989540	9328631718	8609060718	0.559262	0.999869
12Y	S. spontaneum	2016453311	Leaf	Illumina	9414294300	62761962	0	28	0.00650821	9337692004	62761934	9052454936	8486269477	0.611218	1
12J	S. spontaneum	2016453311	Stem	Illumina	7740375000	51602500	0	10	0.00386931	7712617840	51602490	7439069911	6899488420	0.565518	1
12G	S. spontaneum	2016453311	Root	Illumina	10921730400	72811536	0	22	0.582001	10805541164	72811514	10500374203	9894715892	0.582001	1
12T	S. spontaneum	2016453311	Rhizosphere soil	Illumina	9110157000	60734380	0	18	0.00388564	9078302094	60734362	8771324046	8162823851	0.572117	1
Raw Data: The unprocessed sequencing data output by the sequencer, including all sequencing reads and associated information. Raw Reads: The number of sequencing fragments generated by the sequencer in the raw data. Low_Q: The number of low-quality reads in the raw data, which may be due to sequencing errors, hybridization, or other factors. N_num: The number of bases in the raw data containing a…
