# Supplementary material for: Construction of high-quality genomes and gene catalogue for culturable microbes of sugarcane (Saccharum spp.)
Source: Sci Data. 2024 May 24;11:534. doi: 10.1038/s41597-024-03379-w (PMC11126615; doi:10.1038/s41597-024-03379-w)
Supplement: Supplementary file 2 — Supplementary Data 2 [file 41597_2024_3379_MOESM2_ESM.xlsx]

## Sheet: Supplementary Data 2
Supplementary Data 2：Basic information and quality control of Nanopore sequencing data.
Sample ID	Species	Plant compartments	Sequencing method	Raw Total Base	Raw Reads	MaxLen	AvgLen	Pass Total Base	Pass Total Reads	N50	L50	N90	L90
DY	S. robustum	Leaf, Stem, Root, and Rhizosphere soil	Nanopore	14628218331	2433151	149931	6012.05	13941010001	2302208	15955	276916	2660	1047278
RD	S. officinarum	Leaf, Stem, Root, and Rhizosphere soil	Nanopore	14923924972	1230159	118004	12214.5	14142748160	1157867	19338	263723	7741	692172
GSM	S. spontaneum	Leaf, Stem, Root, and Rhizosphere soil	Nanopore	16707390479	1779385	98547	9431.48	15517062387	1645241	15091	362151	5511	990359
ZPZ	S. hybrid	Leaf, Stem, Root, and Rhizosphere soil	Nanopore	19376203365	2804066	318402	6960.34	17758072238	2551324	17070	341394	3399	1162473
Raw TotalBase: The total number of bases in the raw sequencing data, representing the sum of all the individual nucleotides in the original sequencing reads. Raw Reads: The total number of sequencing reads generated by the sequencing process before any filtering or processing. MaxLen: The length of the longest read among all the sequencing reads in the dataset. AvgLen: The average length of all t…
