# Supplementary material for: Construction of high-quality genomes and gene catalogue for culturable microbes of sugarcane (Saccharum spp.)
Source: Sci Data. 2024 May 24;11:534. doi: 10.1038/s41597-024-03379-w (PMC11126615; doi:10.1038/s41597-024-03379-w)
Supplement: Supplementary file 3 — Supplementary Data 3 [file 41597_2024_3379_MOESM3_ESM.xlsx]

## Sheet: Supplementary Data 3
Supplementary Data 3: Basic information of 1574 raw bins.
Assembly	Sequencing method	# contigs (>= 1000 bp)	# contigs (>= 5000 bp)	# contigs (>= 10000 bp)	# contigs (>= 25000 bp)	# contigs (>= 50000 bp)	Total length (>= 0 bp)	Total length (>= 1000 bp)	Total length (>= 5000 bp)	Total length (>= 10000 bp)	Total length (>= 25000 bp)	Total length (>= 50000 bp)	# contigs	Largest contig	Total length	GC (%)	N50	N75	L50	L75	# N's per 100 kbp
10G.10	Illumina	117	13	1	0	0	463646	463646	101889	19018	0	0	117	19018	463646	66.99	3887	3170	43	76	0
10G.11	Illumina	63	41	26	12	1	852175	852175	772817	668377	423353	65083	63	65083	852175	58.29	24196	11453	13	24	0
10G.12	Illumina	52	35	12	2	0	413723	413723	347663	182534	57049	0	52	28681	413723	55.65	9473	6170	15	29	0
10G.13	Illumina	1823	767	271	66	17	12875775	12875775	9129415	5767320	2726689	1141984	1823	135047	12875775	35.13	8446	4593	345	878	0
10G.14	Illumina	315	177	31	0	0	1902903	1902903	1378524	389265	0	0	315	18562	1902903	43.55	6522	4842	103	187	0
10G.15	Illumina	19	19	18	18	17	3499781	3499781	3499781	3490388	3490388	3449872	19	546683	3499781	42.54	287172	182257	5	9	0
10G.16	Illumina	7	7	7	6	5	2368942	2368942	2368942	2368942	2347926	2318614	7	882168	2368942	53.92	778049	467443	2	3	0
10G.17	Illumina	24	24	24	23	20	6215713	6215713	6215713	6215713	6192268	6093449	24	783854	6215713	67.91	346259	228513	6	12	0
10G.18	Illumina	83	4	0	0	0	291063	291063	22494	0	0	0	83	5873	291063	37.91	3583	2985	35	57	0
10G.19	Illumina	16	16	12	3	0	273253	273253	273253	237857	108732	0	16	42317	273253	56.72	17923	12611	5	10	0
10G.1	Illumina	107	2	0	0	0	335178	335178	10645	0	0	0	107	5337	335178	69.74	2987	2701	46	75	0
10G.20	Illumina	1131	492	205	36	3	8159125	8159125	5893032	3932292	1390420	314867	1131	158988	8159125	59.89	9476	4693	221	539	0
10G.21	Illumina	434	254	102	17	4	3696756	3696756	3041603	1977142	707410	271646	434	109338	3696756	67.41	10775	6044	90	205	0
10G.2	Illumina	115	105	84	50	25	4276609	4276609	4239619	4066651	3499912	2603625	115	219130	4276609	66.75	67875	33017	18	40	0
10G.3	Illumina	25	24	22	17	13	4003255	4003255	4000569	3986578	3891404	3725194	25	742840	4003255	66.95	399132	202234	4	8	0
10G.4	Illumina	626	277	61	1	0	3607710	3607710	2334972	884633	28433	0	626	28433	3607710	59.53	6287	4241	182	358	0
10G.5	Illumina	10	10	10	10	10	6323766	6323766	6323766	6323766	6323766	6323766	10	1815504	6323766	65.04	858257	511619	3	5	0
10G.6	Illumina	20	19	18	16	15	5492352	5492352	5488822	5482110	5451084	5406417	20	1139913	5492352	36.94	492755	291463	4	7	0
10G.7	Illumina	281	209	110	17	4	3227679	3227679	2954145	2241900	777564	298308	281	93111	3227679	56.78	16673	8621	60	130	0
10G.8	Illumina	28	21	8	0	0	234103	234103	205811	110031	0	0	28	20888	234103	58.74	9970	7022	9	17	0
10G.9	Illumina	17	15	13	11	9	4633786	4633786	4624258	4610741	4589941	4535025	17	2599525	4633786	56.03	2599525	483170	1	3	0
10J.10	Illumina	8	8	8	7	6	2369032	2369032	2369032	2369032	2348016	2318704	8	882168	2369032	53.92	778049	243100	2	3	0
10J.11	Illumina	348	97	21	2	0	1681542	1681542	843955	344457	76220	0	348	48240	1681542	66.6	5000	3325	97	202	0
10J.12	Illumina	10	10	9	9	9	5520858	5520858	5520858	5514146	5514146	5514146	10	2279820	5520858	36.96	1312505	744728	2	3	0
10J.13	Illumina	10	10	10	10	10	6330400	6330400	6330400	6330400	6330400	6330400	10	1815223	6330400	65.03	858257	511619	3	5	0
10J.1	Illumina	36	35	33	32	26	6223468	6223468	6219304	6206408	6182963	5969652	36	576260	6223468	67.91	261417	158339	8	16	0
10J.2	Illumina	10	10	10	10	9	4638454	4638454	4638454	4638454	4638454	4609043	10	2599525	4638454	56.02	2599525	483170	1	3	0
10J.3	Illumina	164	143	98	47	15	3922253	3922253	3838034	3495549	2605705	1492732	164	205036	3922253	67.07	35688	21160	27	62	0
10J.4	Illumina	23	18	8	3	0	235232	235232	217862	155418	90077	0	23	34168	235232	52.89	15009	6522	5	11	0
10J.5	Illumina	95	84	72	48	30	4312656	4312656	4269869	4167191	3749044	3110576	95	301417	4312656	66.77	88168	42506	15	33	0
10J.6	Illumina	410	187	27	0	0	2207942	2207942	1401355	324089	0	0	410	15969	2207942	43.2	5911	4065	132	244	0
10J.7	Illumina	3	3	3	3	3	3141397	3141397	3141397	3141397	3141397	3141397	3	1771761	3141397	54.07	1771761	1192144	1	2	0
10J.8	Illumina	466	51	0	0	0	1702276	1702276	318972	0	0	0	466	8714	1702276	66.14	3602	2948	179	310	0
10J.9	Illumina	638	236	37	0	0	3209178	3209178	1778896	448322	0	0	638	16706	3209178	60.24	5355	3909	203	379	0
10T.10	Illumina	326	57	2	0	0	1301164	1301164	351176	22677	0	0	326	11561	1301164	37.96	4065	3300	124	215	0
10T.11	Illumina	260	57	5	0	0	1104318	1104318	392421	57205	0	0	260	12719	1104318	59.64	4111	3339	93	167	0
10T.12	Illumina	69	45	14	0	0	492236	492236	394956	169198	0	0	69	19733	492236	56.05	8573	5747	23	41	0
10T.13	Illumina	233	195	120	33	8	3582022	3582022	3432992	2879649	1565757	675318	233	121595	3582022	38.75	21300	11107	44	102	0
10T.14	Illumina	418	112	8	0	0	1836304	1836304	763916	95562	0	0	418	13437	1836304	34.87	4445	3463	145	263	0
10T.15	Illumina	131	23	3	0	0	551745	551745	174828	39118	0	0	131	14220	551745	33.22	3992	3312	46	84	0
10T.16	Illumina	713	354	85	4	0	4363806	4363806	3069122	1220393	114340	0	713	33695	4363806	64.57	6824	4517	203	397	0
10T.17	Illumina	100	37	5	0	0	508261	508261	295009	76504	0	0	100	22968	508261	62.4	5855	3666	30	58	0
10T.18	Illumina	28	22	9	1	0	272312	272312	248090	151815	30010	0	28	30010	272312	54.86	10312	8029	8	15	0
10T.19	Illumina	116	78	35	8	0	1124964	1124964	976044	676327	249366	0	116	40228	1124964	60.86	13515	6914	25	56	0
10T.1	Illumina	32	21	8	0	0	227159	227159	186592	98162	0	0	32	19726	227159	56.96	8667	5985	10	18	0
10T.20	Illumina	24	23	20	14	10	1704124	1704124	1699767	1680459	1587135	1432181	24	274151	1704124	55.91	172102	65768	4	8	0
10T.21	Illumina	455	55	1	1	1	1718367	1718367	388067	59810	59810	59810	455	59810	1718367	63.59	3567	2991	168	300	0
10T.22	Illumina	80	9	0	0	0	291413	291413	53495	0	0	0	80	7025	291413	67.06	3576	3063	32	54	0
10T.23	Illumina	336	43	10	1	0	1399229	1399229	390658	171330	42151	0	336	42151	1399229	65.92	3973	3212	113	213	0
10T.24	Illumina	244	165	120	58	20	4674853	4674853	4384664	4078837	3016372	1686174	244	190701	4674853	56.36	35812	19826	36	80	0
10T.25	Illumina	303	70	11	1	0	1350800	1350800	557660	161788	31181	0	303	31181	1350800	66.54	4270	3290	96	187	0
10T.26	Illumina	1008	293	38	4	2	4814028	4814028	2315982	630686	187531	121905	1008	65131	4814028	67.5	4825	3543	312	603	0
10T.27	Illumina	46	33	19	5	0	532381	532381	485994	383047	167183	0	46	39614	532381	59.39	16629	9191	11	21	0
10T.28	Illumina	869	190	13	0	0	3645262	3645262	1313764	168575	0	0	869	20415	3645262	63.82	4224	3236	301	549	0
10T.29	Illumina	802	238	40	3	1	3907858	3907858	1955029	646793	137656	70092	802	70092	3907858	67.8	5030	3541	238	472	0
10T.2	Illumina	152	145	114	50	16	3549383	3549383	3522777	3292258	2251724	1076491	152	117012	3549383	42.85	33624	19386	34	69	0
10T.30	Illumina	603	134	4	0	0	2523791	2523791	899542	55527	0	0	603	19961	2523791	67.91	4267	3282	213	384	0
10T.31	Illumina	338	270	132	38	4	4096822	4096822	3831704	2840848	1385336	235689	338	70539	4096822	50.98	16728	8908	71	157	0
10T.32	Illumina	16	14	6	2	1	216078	216078	207370	145873	94820	61727	16	61727	216078	59	15447	8615	3	8	0
10T.33	Illumina	16	13	7	2	1	234893	234893	223535	179196	92715	53036	16	53036	234893	58.54	19864	15102	4	7	0
10T.34	Illumina	95	50	31	17	9	1947622	1947622	1777273	1656702	1427799	1125443	95	215766	1947622	55.6	103041	23650	7	19	0
10T.35	Illumina	110	109	99	75	47	6178274	6178274	6174581	6096480	5661830	4623155	110	294832	6178274	66.62	78032	49146	24	48	0
10T.36	Illumina	18	16	8	3	0	218132	218132	210699	155535	79113	0	18	27089	218132	49.99	14687	9564	5	9	0
10T.37	Illumina	227	94	9	0	0	1210173	1210173	718585	134542	0	0	227	22426	1210173	56.73	5721	4021	73	137	0
10T.38	Illumina	472	90	7	0	0	1983922	1983922	631150	99050	0	0	472	20649	1983922	65.61	4147	3395	170	302	0
10T.39	Illumina	80	54	17	3	0	680557	680557	581774	312977	115368	0	80	49963	680557	58.07	9286	6273	20	42	0
10T.3	Illumina	163	117	82	41	13	3493004	3493004	3318765	3089543	2437590	1474494	163	557418	3493004	54.69	42973	18985	19	50	0
10T.40	Illumina	8	8	8	7	5	1650757	1650757	1650757	1650757	1635922	1546169	8	536139	1650757	53.58	425430	303870	2	3	0
10T.41	Illumina	12	12	6	3	1	224686	224686	224686	181187	120589	66031	12	66031	224686	50.13	26254	13593	3	6	0
10T.42	Illumina	128	52	7	0	0	658956	658956	376666	89964	0	0	128	15937	658956	55.06	5347	4034	43	79	0
10T.43	Illumina	679	183	38	3	0	3283478	3283478	1570976	605499	107730	0	679	41126	3283478	67.58	4836	3456	198	401	0
10T.44	Illumina	7	7	7	7	7	4408524	4408524	4408524	4408524	4408524	4408524	7	1243940	4408524	37.77	991760	488748	2	4	0
10T.45	Illumina	834	320	40	1	0	4224184	4224184	2415735	524751	28099	0	834	28099	4224184	67.59	5482	3826	262	493	0
10T.46	Illumina	222	31	2	0	0	840368	840368	215792	26507	0	0	222	15106	840368	67.01	3607	2995	82	145	0
10T.47	Illumina	312	196	122	61	26	5279164	5279164	4843012	4348702	3355012	2099062	312	129047	5279164	55.16	39279	16483	38	92	0
10T.48	Illumina	9	8	7	6	2	331114	331114	328234	321244	298785	166754	9	90458	331114	58.37	76296	27516	2	5	0
10T.49	Illumina	1572	516	155	15	3	8826423	8826423	5139558	2691884	614596	221880	1572	101646	8826423	59.57	5939	3778	383	858	0
10T.4	Illumina	70	65	54	37	16	2470026	2470026	2449285	2372806	2075814	1336451	70	163051	2470026	55.89	51851	30873	15	30	0
10T.50	Illumina	128	20	0	0	0	480149	480149	117916	0	0	0	128	7477	480149	67.81	3791	2982	48	85	0
10T.51	Illumina	1074	164	10	0	0	4162876	4162876	1092783	130627	0	0	1074	17236	4162876	66.53	3803	3059	393	697	0
10T.52	Illumina	107	78	63	53	34	5660527	5660527	5552215	5454351	5270225	4554736	107	403543	5660527	66.14	132716	67204	14	29	0
10T.53	Illumina	575	151	78	63	46	8045153	8045153	6631637	6178635	5936476	5364564	575	308026	8045153	69.44	83865	18963	26	68	0
10T.54	Illumina	6	6	6	5	4	688142	688142	688142	688142	667484	630760	6	292818	688142	54.11	164512	87155	2	3	0
10T.55	Illumina	15	8	6	3	1	276242	276242	247185	234979	187514	108652	15	108652	276242	50.94	42862	20788	2	4	0
10T.56	Illumina	25	21	12	3	0	322358	322358	307074	244167	95810	0	25	33021	322358	48.28	19161	10392	7	12	0
10T.57	Illumina	117	74	35	8	3	1218794	1218794	1064025	792078	346725	176634	117	67892	1218794	61.76	16280	7172	21	50	0
10T.5	Illumina	544	384	185	11	2	4915717	4915717	4315303	2914173	360877	102964	544	52125	4915717	40.46	11463	6950	143	278	0
10T.6	Illumina	8	7	7	5	4	1793760	1793760	1791097	1791097	1757172	1708693	8	1007524	1793760	53.57	1007524	495869	1	2	0
10T.7	Illumina	349	69	4	0	0	1412202	1412202	465831	48252	0	0	349	14945	1412202	67.38	4122	3111	122	222	0
10T.8	Illumina	49	26	7	0	0	307767	307767	223005	94507	0	0	49	16425	307767	56.68	6767	4751	15	28	0
10T.9	Illumina	589	255	60	1	0	3360303	3360303	2158424	822167	31406	0	589	31406	3360303	57.94	6156	4152	169	335	0
10Y.10	Illumina	306	12	1	0	0	1010507	1010507	78028	10554	0	0	306	10554	1010507	67.72	3189	2820	126	211	0
10Y.11	Illumina	39	37	36	35	28	7383312	7383312	7374855	7365148	7342168	7110360	39	671673	7383312	67.1	314279	206595	9	16	0
10Y.12	Illumina	434	43	0	0	0	1597932	1597932	274959	0	0	0	434	9661	1597932	60.18	3679	3037	169	289	0
10Y.13	Illumina	40	13	3	0	0	201335	201335	96423	32400	0	0	40	11524	201335	54.15	4820	3997	14	26	0
10Y.14	Illumina	2	2	2	2	1	477817	477817	477817	477817	477817	433412	2	433412	477817	55.36	433412	433412	1	1	0
10Y.15	Illumina	674	433	175	22	3	5770862	5770862	4897489	3076642	818457	182938	674	71724	5770862	67.78	10727	6445	157	333	0
10Y.16	Illumina	10	8	6	3	1	221146	221146	213220	196334	144692	85201	10	85201	221146	52.37	32602	17161	2	5	0
10Y.17	Illumina	508	287	98	13	2	3870932	3870932	3073221	1734120	535114	152238	508	92750	3870932	65.22	9154	5619	120	255	0
10Y.18	Illumina	6	6	6	4	2	401662	401662	401662	401662	370047	297377	6	183192	401662	52.25	114185	47552	2	3	0
10Y.19	Illumina	65	63	53	42	25	4847970	4847970	4838397	4768755	4573409	3965487	65	816016	4847970	55.18	125938	73744	8	21	0
10Y.1	Illumina	26	20	12	5	1	410751	410751	388419	331035	197800	67020	26	67020	410751	63.07	24847	13794	6	11	0
10Y.20	Illumina	373	131	24	0	0	1855171	1855171	1017438	313194	0	0	373	20345	1855171	36.54	5298	3697	114	220	0
10Y.21	Illumina	5	5	5	4	4	1048050	1048050	1048050	1048050	1026442	1026442	5	396597	1048050	66.85	263474	259246	2	3	0
10Y.22	Illumina	11	11	11	11	10	4331502	4331502	4331502	4331502	4331502	4301723	11	753346	4331502	57.88	538761	398995	4	6	0
10Y.23	Illumina	36	34	33	30	24	4424975	4424975	4416039	4409953	4357081	4161360	36	446714	4424975	66.75	193384	140678	8	15	0
10Y.24	Illumina	50	45	40	30	20	4085787	4085787	4069768	4034937	3858883	3425812	50	567531	4085787	66.66	191271	88516	8	16	0
10Y.25	Illumina	747	202	22	0	0	3267655	3267655	1407913	249922	0	0	747	13398	3267655	33.17	4498	3314	250	463	0
10Y.26	Illumina	13	10	6	2	2	232193	232193	221899	189171	131741	131741	13	66434	232193	60	65307	11488	2	5	0
10Y.27	Illumina	14	14	14	14	13	5289852	5289852	5289852	5289852	5289852	5254732	14	975664	5289852	66.39	673638	420176	4	6	0
10Y.28	Illumina	42	19	11	3	0	352948	352948	278925	217016	104117	0	42	45421	352948	64.22	13937	6546	8	17	0
10Y.29	Illumina	2	2	2	2	2	245781	245781	245781	245781	245781	245781	2	184655	245781	64.42	184655	184655	1	1	0
10Y.2	Illumina	73	71	67	43	28	4379001	4379001	4370898	4342222	3950141	3395490	73	296295	4379001	56.07	115202	57664	13	26	0
10Y.30	Illumina	507	360	175	18	1	4837255	4837255	4306726	2975806	596935	60045	507	60045	4837255	62.68	12398	7371	125	250	0
10Y.31	Illumina	14	11	10	2	0	233938	233938	219688	213790	74553	0	14	47021	233938	60.86	23286	15366	4	7	0
10Y.32	Illumina	28	24	21	10	2	643916	643916	631988	610389	426526	157143	28	102276	643916	59.43	31521	20949	7	13	0
10Y.33	Illumina	116	35	9	3	0	660899	660899	382525	201007	112265	0	116	46486	660899	41.48	6242	3628	26	62	0
10Y.34	Illumina	571	169	27	0	0	2693021	2693021	1283499	325379	0	0	571	18272	2693021	40.06	4876	3573	182	345	0
10Y.3	Illumina	19	19	19	17	15	5305976	5305976	5305976	5305976	5271147	5186973	19	1218104	5305976	33.79	684167	314954	3	6	0
10Y.4	Illumina	61	42	23	4	0	641887	641887	571283	429498	144597	0	61	44028	641887	60.7	14792	8700	14	29	0
10Y.5	Illumina	36	35	35	31	25	4295103	4295103	4291183	4291183	4240313	4021048	36	496752	4295103	35.82	165533	106760	8	16	0
10Y.6	Illumina	32	16	8	3	0	275352	275352	217677	153439	81723	0	32	27860	275352	37.57	11512	6282	7	15	0
10Y.7	Illumina	401	212	66	9	0	2782266	2782266	2080028	1072718	270318	0	401	34909	2782266	41.4	8163	4962	102	214	0
10Y.8	Illumina	93	87	83	69	45	6255713	6255713	6235727	6205853	5960750	5128958	93	298737	6255713	64.69	104199	58929	18	37	0
10Y.9	Illumina	543	71	0	0	0	2052360	2052360	427182	0	0	0	543	8906	2052360	40.5	3795	3132	211	361	0
11G.10	Illumina	430	27	0	0	0	1495354	1495354	166970	0	0	0	430	9238	1495354	40.43	3395	2933	175	294	0
11G.11	Illumina	445	266	106	10	3	3557786	3557786	2909559	1807265	430062	210868	445	88095	3557786	60.23	10325	5836	104	222	0
11G.12	Illumina	58	58	52	42	34	6100175	6100175	6100175	6053602	5881734	5587201	58	465870	6100175	67.91	173833	124976	12	23	0
11G.13	Illumina	18	18	18	16	14	5305843	5305843	5305843	5305843	5271014	5186840	18	1218104	5305843	33.79	774652	440322	3	5	0
11G.14	Illumina	95	1	0	0	0	299978	299978	5217	0	0	0	95	5217	299978	66.7	3052	2732	40	67	0
11G.15	Illumina	178	7	0	0	0	587010	587010	37773	0	0	0	178	6207	587010	37.56	3229	2813	75	123	0
11G.16	Illumina	224	185	159	94	40	6369792	6369792	6230659	6036891	4955109	3009796	224	230157	6369792	64.56	47017	27170	44	88	0
11G.17	Illumina	36	35	33	32	25	4701852	4701852	4698423	4687268	4672521	4411100	36	695499	4701852	55.9	220261	134061	8	14	0
11G.18	Illumina	3	3	3	2	2	261404	261404	261404	261404	250337	250337	3	173392	261404	52.88	173392	76945	1	2	0
11G.19	Illumina	8	8	8	8	7	5706756	5706756	5706756	5706756	5706756	5678702	8	1414375	5706756	68.87	1162574	956350	3	4	0
11G.1	Illumina	718	259	60	11	4	4104914	4104914	2484303	1165079	441734	232968	718	70611	4104914	64.3	5910	4014	180	392	0
11G.20	Illumina	99	62	30	5	0	903585	903585	773259	542517	149007	0	99	35559	903585	60.56	12462	7574	23	46	0
11G.21	Illumina	181	160	128	49	15	3915122	3915122	3835349	3596621	2282556	1134047	181	136992	3915122	66.86	30258	17235	38	82	0
11G.22	Illumina	35	17	4	0	0	211493	211493	154578	58162	0	0	35	22558	211493	36.71	7754	4254	10	18	0
11G.23	Illumina	20	20	20	19	17	6338032	6338032	6338032	6338032	6316424	6237019	20	975664	6338032	66.47	673638	269216	4	8	0
11G.24	Illumina	51	49	47	43	33	4376840	4376840	4369146	4354082	4302377	3941255	51	370651	4376840	35.92	112716	74529	11	23	0
11G.25	Illumina	80	3	0	0	0	263328	263328	16240	0	0	0	80	5598	263328	62.99	3223	2830	34	56	0
11G.26	Illumina	258	219	145	62	20	5141102	5141102	4997773	4432075	3091589	1727191	258	155682	5141102	33.22	29779	16702	43	101	0
11G.27	Illumina	10	9	8	5	1	279834	279834	275144	265573	210049	65286	10	65286	279834	55.89	38522	28266	3	5	0
11G.28	Illumina	87	81	73	50	32	4656288	4656288	4632499	4572292	4178620	3529736	87	302119	4656288	55.26	95529	52659	15	32	0
11G.29	Illumina	197	81	14	2	1	1103112	1103112	684959	259294	84819	50149	197	50149	1103112	41.65	5531	4104	56	113	0
11G.2	Illumina	20	19	19	17	17	5264020	5264020	5259616	5259616	5233481	5233481	20	811636	5264020	67.91	447438	267471	5	9	0
11G.30	Illumina	68	24	9	3	1	454739	454739	302974	197743	113114	53112	68	53112	454739	41.04	8560	4129	13	33	0
11G.3	Illumina	106	101	88	60	40	5171699	5171699	5153672	5059843	4583012	3847929	106	229766	5171699	62.64	80619	49255	21	41	0
11G.4	Illumina	24	24	24	23	19	4769795	4769795	4769795	4769795	4756903	4605871	24	787259	4769795	56.03	269725	230831	5	10	0
11G.5	Illumina	13	13	13	13	11	4809143	4809143	4809143	4809143	4809143	4734959	13	753346	4809143	57.63	538761	398995	4	7	0
11G.6	Illumina	194	89	21	1	0	1180876	1180876	789522	323889	46376	0	194	46376	1180876	41.53	6482	4397	54	110	0
11G.7	Illumina	8	7	7	3	3	312159	312159	307735	307735	241965	241965	8	125483	312159	65.59	62785	53697	2	3	0
11G.8	Illumina	716	130	21	0	0	2972152	2972152	979099	270243	0	0	716	21587	2972152	59.01	4057	3154	243	452	0
11G.9	Illumina	892	114	8	0	0	3334923	3334923	788643	97465	0	0	892	15316	3334923	67.11	3593	2959	325	584	0
11J.10	Illumina	96	7	0	0	0	316724	316724	39342	0	0	0	96	6054	316724	68.03	3228	2831	40	66	0
11J.11	Illumina	18	18	18	18	16	4770779	4770779	4770779	4770779	4770779	4682544	18	767252	4770779	56.03	380612	230857	5	9	0
11J.12	Illumina	23	23	23	16	8	1233649	1233649	1233649	1233649	1117613	823988	23	180680	1233649	55.58	90228	41181	5	11	0
11J.13	Illumina	14	13	13	11	10	3757518	3757518	3752783	3752783	3712116	3682583	14	1575897	3757518	66.74	469810	249133	2	5	0
11J.14	Illumina	1064	311	52	1	0	5006816	5006816	2430334	711368	26893	0	1064	26893	5006816	67.13	4855	3419	326	638	0
11J.15	Illumina	10	10	10	10	9	5703562	5703562	5703562	5703562	5703562	5675508	10	1367353	5703562	68.88	1068494	421241	3	5	0
11J.16	Illumina	585	329	106	16	2	4280641	4280641	3354903	1802720	547246	126520	585	75730	4280641	64.99	8478	5383	143	301	0
11J.17	Illumina	481	83	2	0	0	1885974	1885974	542890	21535	0	0	481	11387	1885974	59.54	3920	3096	174	312	0
11J.18	Illumina	62	24	3	0	0	309337	309337	178533	36192	0	0	62	14705	309337	57.21	5501	3744	20	37	0
11J.19	Illumina	2	2	2	2	1	477810	477810	477810	477810	477810	433405	2	433405	477810	55.36	433405	433405	1	1	0
11J.1	Illumina	11	11	11	11	10	4331509	4331509	4331509	4331509	4331509	4301730	11	753346	4331509	57.88	538761	398995	4	6	0
11J.20	Illumina	104	98	89	65	41	5182586	5182586	5159754	5085247	4684158	3829235	104	278557	5182586	62.59	73991	48733	21	43	0
11J.21	Illumina	9	8	8	8	7	2437727	2437727	2432956	2432956	2432956	2404796	9	695499	2437727	55.78	436635	212907	3	5	0
11J.22	Illumina	1	1	1	1	1	263300	263300	263300	263300	263300	263300	1	263300	263300	55.48	263300	263300	1	1	0
11J.23	Illumina	882	429	104	2	0	5318963	5318963	3712495	1445838	63125	0	882	36324	5318963	64.24	6910	4583	251	487	0
11J.24	Illumina	4	3	3	3	2	413360	413360	410739	410739	410739	376814	4	281046	413360	62.92	281046	95768	1	2	0
11J.25	Illumina	18	18	18	17	16	6342582	6342582	6342582	6342582	6320973	6285853	18	975664	6342582	66.47	780272	269232	4	8	0
11J.26	Illumina	62	57	51	34	22	3427231	3427231	3405978	3364466	3089107	2654667	62	495419	3427231	55.18	96550	52927	9	21	0
11J.2	Illumina	38	23	10	0	0	307909	307909	255113	159895	0	0	38	22257	307909	36.17	10569	6425	10	19	0
11J.3	Illumina	92	53	14	2	0	607323	607323	468124	218270	63282	0	92	37680	607323	41.84	6817	5137	25	51	0
11J.4	Illumina	48	39	26	7	1	758954	758954	726960	634407	325975	99958	48	99958	758954	59.67	20304	13596	10	21	0
11J.5	Illumina	692	222	17	0	0	3185525	3185525	1536914	204816	0	0	692	16948	3185525	37.39	4910	3547	234	426	0
11J.6	Illumina	28	17	6	0	0	212187	212187	171875	86188	0	0	28	22325	212187	60.98	9294	6228	9	15	0
11J.7	Illumina	223	91	16	4	1	1309080	1309080	837803	333973	140892	50858	223	50858	1309080	41.21	6146	4200	58	123	0
11J.8	Illumina	15	14	14	13	11	2227025	2227025	2223596	2223596	2208849	2113250	15	415958	2227025	55.74	245175	137263	4	7	0
11J.9	Illumina	1138	405	71	5	0	5849955	5849955	3316165	1032400	138726	0	1138	36307	5849955	71.79	5570	3689	332	655	0
11T.10	Illumina	1550	834	228	9	0	10070625	10070625	7368293	3207445	285975	0	1550	38250	10070625	46.82	7192	4875	445	872	0
11T.11	Illumina	50	32	17	3	1	518545	518545	447677	334190	121310	60510	50	60510	518545	56.87	13273	7432	11	24	0
11T.12	Illumina	869	286	67	6	0	4562610	4562610	2504492	1034165	207152	0	869	47222	4562610	36.16	5409	3779	244	499	0
11T.13	Illumina	631	131	15	4	1	2799463	2799463	1104009	328390	173906	65140	631	65140	2799463	66.81	4326	3229	195	385	0
11T.14	Illumina	469	86	8	1	0	1918307	1918307	622240	136584	31142	0	469	31142	1918307	68.5	4034	3126	161	297	0
11T.15	Illumina	497	141	29	2	0	2423425	2423425	1150824	422733	68495	0	497	37712	2423425	58.41	4841	3600	154	300	0
11T.16	Illumina	1107	316	39	0	0	5058866	5058866	2298453	468443	0	0	1107	22069	5058866	63.71	4741	3479	364	678	0
11T.17	Illumina	639	146	13	1	0	2782203	2782203	1062548	191060	25784	0	639	25784	2782203	65.34	4361	3327	217	399	0
11T.18	Illumina	582	100	4	0	0	2306359	2306359	676040	57045	0	0	582	19798	2306359	69.28	3917	3086	209	376	0
11T.19	Illumina	1096	457	114	6	1	6269496	6269496	3975089	1657385	208858	53067	1096	53067	6269496	66.53	6366	4160	308	617	0
11T.1	Illumina	160	43	8	2	0	777750	777750	376751	149613	53052	0	160	27440	777750	61.75	4929	3420	46	94	0
11T.20	Illumina	335	256	156	50	10	4606195	4606195	4306673	3590770	1975515	654869	335	97507	4606195	56.48	20088	10903	65	144	0
11T.21	Illumina	5	5	5	5	4	1301850	1301850	1301850	1301850	1301850	1273851	5	685902	1301850	65.46	685902	380053	1	2	0
11T.22	Illumina	111	49	19	4	2	856007	856007	631843	408172	190110	131435	111	70563	856007	59.43	9957	4868	21	52	0
11T.23	Illumina	34	21	6	2	1	342420	342420	292471	186069	113664	68760	34	68760	342420	58.36	17078	6776	5	15	0
11T.24	Illumina	11	11	11	10	9	4809487	4809487	4809487	4809487	4791445	4748914	11	1280549	4809487	65.03	526329	427872	3	5	0
11T.25	Illumina	3	3	3	3	3	1251568	1251568	1251568	1251568	1251568	1251568	3	700010	1251568	53.81	700010	340856	1	2	0
11T.26	Illumina	2725	1427	232	1	0	16123496	16123496	11089003	2989109	26780	0	2725	26780	16123496	49.34	6318	4622	888	1636	0
11T.27	Illumina	481	144	13	0	0	2229513	2229513	990904	159273	0	0	481	16693	2229513	49.16	4779	3621	170	303	0
11T.28	Illumina	125	10	1	0	0	473951	473951	66725	11493	0	0	125	11493	473951	44.72	3740	3216	50	85	0
11T.29	Illumina	526	50	1	0	0	1904301	1904301	319151	10795	0	0	526	10795	1904301	62.86	3573	2972	205	352	0
11T.2	Illumina	390	311	215	62	8	5707494	5707494	5408670	4725774	2237717	498247	390	99627	5707494	64.6	21443	12363	89	175	0
11T.30	Illumina	323	23	0	0	0	1114942	1114942	137571	0	0	0	323	8558	1114942	67.1	3361	2848	129	219	0
11T.31	Illumina	1715	414	34	0	0	7269091	7269091	2864148	436217	0	0	1715	18936	7269091	34.65	4322	3221	581	1072	0
11T.32	Illumina	2265	501	56	9	4	9897965	9897965	3936910	1032179	430264	260120	2265	87615	9897965	62.43	4227	3238	722	1394	0
11T.33	Illumina	184	147	97	42	21	4549562	4549562	4399998	4040239	3167663	2377098	184	303170	4549562	56.41	58464	20484	20	53	0
11T.34	Illumina	47	10	1	0	0	207493	207493	66496	12125	0	0	47	12125	207493	45.92	4404	3584	18	31	0
11T.35	Illumina	10	9	8	7	4	501939	501939	499380	489920	473688	329852	10	147550	501939	55.91	60765	49435	3	5	0
11T.36	Illumina	3	3	3	3	3	1789005	1789005	1789005	1789005	1789005	1789005	3	1057431	1789005	54.11	1057431	643440	1	2	0
11T.37	Illumina	218	192	149	73	23	5420603	5420603	5323149	5011789	3741440	1959331	218	192297	5420603	63.34	36675	21189	41	88	0
11T.38	Illumina	284	203	131	35	3	3706305	3706305	3414060	2882300	1325057	239326	284	107030	3706305	66.19	19549	10735	59	122	0
11T.39	Illumina	14	14	12	11	6	767468	767468	767468	755006	738398	545478	14	139239	767468	55.56	80617	48745	4	7	0
11T.3	Illumina	1821	1012	217	12	4	11838841	11838841	8688678	3314606	548082	274898	1821	116364	11838841	51.19	6856	4893	538	1051	0
11T.40	Illumina	714	424	152	10	0	5333336	5333336	4259409	2380293	306158	0	714	48581	5333336	62.81	8987	5589	183	375	0
11T.41	Illumina	490	225	80	4	0	3149455	3149455	2239764	1212177	112189	0	490	31906	3149455	67.31	8054	4585	122	251	0
11T.42	Illumina	141	71	17	1	0	871027	871027	617464	251226	25377	0	141	25377	871027	59.15	7009	4735	40	79	0
11T.43	Illumina	5	5	5	5	5	2673383	2673383	2673383	2673383	2673383	2673383	5	1030054	2673383	45.65	1025708	1025708	2	2	0
11T.44	Illumina	3046	1990	637	63	3	23792248	23792248	19647254	10130627	2007420	153670	3046	52133	23792248	52.83	8929	5791	824	1655	0
11T.45	Illumina	11	11	11	10	9	2553725	2553725	2553725	2553725	2532594	2503282	11	565515	2553725	53.96	412905	332358	3	5	0
11T.46	Illumina	190	177	159	115	71	11384754	11384754	11346320	11205907	10463350	8797161	190	469497	11384754	69.45	112113	55053	31	67	0
11T.47	Illumina	22	15	6	1	1	240906	240906	213742	147772	57204	57204	22	57204	240906	59.2	15649	7341	5	10	0
11T.48	Illumina	730	520	253	53	8	7806757	7806757	7015363	5057738	1998399	456872	730	66904	7806757	55.18	14392	8084	158	342	0
11T.49	Illumina	661	387	95	3	1	4448852	4448852	3398416	1363235	123324	54752	661	54752	4448852	44.32	7487	5132	197	375	0
11T.4	Illumina	420	249	71	7	3	3095614	3095614	2428045	1209936	329073	204772	420	85096	3095614	46.47	7987	5368	110	229	0
11T.50	Illumina	202	103	34	4	0	1423456	1423456	1063816	604757	150428	0	202	47674	1423456	57.04	8095	4982	47	104	0
11T.51	Illumina	621	211	27	0	0	2999876	2999876	1555653	343721	0	0	621	17257	2999876	64.92	5101	3626	200	374	0
11T.52	Illumina	638	244	45	5	1	3510707	3510707	2090794	776362	212252	60421	638	60421	3510707	63.85	5762	4054	182	365	0
11T.53	Illumina	606	215	30	1	1	3070907	3070907	1683082	430800	76755	76755	606	76755	3070907	63.07	5389	3820	187	358	0
11T.5	Illumina	476	114	12	0	0	2025181	2025181	798625	154692	0	0	476	15477	2025181	60.16	4276	3278	161	298	0
11T.6	Illumina	461	59	1	0	0	1737668	1737668	381413	10267	0	0	461	10267	1737668	63.22	3764	3062	173	302	0
11T.7	Illumina	643	317	155	36	8	5461152	5461152	4303710	3176958	1429381	514881	643	90773	5461152	60	11973	5662	115	278	0
11T.8	Illumina	440	72	1	0	0	1728479	1728479	475350	11413	0	0	440	11413	1728479	38.35	3899	3100	162	287	0
11T.9	Illumina	21	16	10	2	1	278656	278656	260449	222453	98353	66651	21	66651	278656	52.37	20726	10922	4	9	0
11Y.10	Illumina	3	3	3	3	3	371983	371983	371983	371983	371983	371983	3	145823	371983	67.49	133144	93016	2	3	0
11Y.11	Illumina	516	376	228	52	9	6339248	6339248	5829385	4738803	1988253	567902	516	95607	6339248	66.76	17907	9852	109	230	0
11Y.12	Illumina	33	33	32	26	20	4404430	4404430	4404430	4396703	4298536	4080290	33	513417	4404430	56.94	325771	133810	6	12	0
11Y.13	Illumina	210	182	141	85	30	5800551	5800551	5699233	5392910	4437091	2512426	210	266157	5800551	70.08	45627	25672	39	82	0
11Y.14	Illumina	54	17	1	0	0	251464	251464	114714	11546	0	0	54	11546	251464	42.39	4869	3978	20	34	0
11Y.15	Illumina	440	288	115	16	2	3858464	3858464	3313801	2088957	619109	118846	440	68207	3858464	66.91	10730	6722	100	216	0
11Y.16	Illumina	11	11	11	10	10	6314792	6314792	6314792	6314792	6303060	6303060	11	1815478	6314792	65.06	858257	511619	3	5	0
11Y.17	Illumina	16	16	16	16	14	5787009	5787009	5787009	5787009	5787009	5710182	16	1079719	5787009	68.69	560728	433840	4	7	0
11Y.18	Illumina	1454	458	66	0	0	6936962	6936962	3444487	847061	0	0	1454	21638	6936962	65.54	4981	3636	463	877	0
11Y.19	Illumina	32	30	30	28	23	6239606	6239606	6233076	6233076	6199439	6031028	32	628442	6239606	67.9	291862	225030	7	13	0
11Y.1	Illumina	11	10	8	6	2	337288	337288	332598	314278	288821	153386	11	88087	337288	56.82	40480	28266	3	5	0
11Y.20	Illumina	170	141	98	46	25	4065966	4065966	3955284	3650280	2817083	2097545	170	225337	4065966	66.91	52120	20408	24	57	0
11Y.21	Illumina	485	116	8	0	0	2075603	2075603	784835	85801	0	0	485	11278	2075603	57.35	4351	3338	171	308	0
11Y.22	Illumina	89	86	80	60	41	5101688	5101688	5091574	5043637	4688998	4004065	89	291499	5101688	62.71	83464	53763	19	38	0
11Y.23	Illumina	369	242	104	11	0	3128199	3128199	2645439	1687905	372189	0	369	47959	3128199	41.1	10687	6286	92	189	0
11Y.24	Illumina	22	21	21	20	17	6321834	6321834	6319302	6319302	6297693	6169620	22	975664	6321834	66.49	423863	263474	5	9	0
11Y.25	Illumina	33	32	31	27	23	5512414	5512414	5508059	5501471	5434687	5283491	33	712382	5512414	54	310070	161164	6	12	0
11Y.26	Illumina	561	123	6	0	0	2383943	2383943	859449	76889	0	0	561	14072	2383943	66.26	4250	3292	196	356	0
11Y.27	Illumina	31	30	28	27	24	4955207	4955207	4952679	4934858	4921312	4806031	31	421272	4955207	65.17	269891	167907	8	13	0
11Y.28	Illumina	177	158	116	45	16	3827436	3827436	3753122	3455753	2217862	1225315	177	150935	3827436	67.21	29200	18438	34	76	0
11Y.29	Illumina	135	118	96	47	13	3168258	3168258	3107041	2943568	2201370	1035480	135	108805	3168258	42.94	35211	20169	27	55	0
11Y.2	Illumina	157	145	124	82	37	5746332	5746332	5703109	5544260	4832392	3221395	157	202109	5746332	69.73	59064	30558	31	64	0
11Y.3	Illumina	2	2	2	2	2	210077	210077	210077	210077	210077	210077	2	154811	210077	55.93	154811	55266	1	2	0
11Y.4	Illumina	12	12	11	11	10	5521041	5521041	5521041	5514329	5514329	5483229	12	2279820	5521041	36.96	1312511	744728	2	3	0
11Y.5	Illumina	54	52	51	40	26	3875441	3875441	3865916	3856153	3684738	3160182	54	265722	3875441	67.27	114600	71129	10	22	0
11Y.6	Illumina	501	53	1	0	0	1830766	1830766	340647	10122	0	0	501	10122	1830766	34.62	3563	2951	192	333	0
11Y.7	Illumina	182	160	105	47	13	3677754	3677754	3600374	3202207	2232875	1053375	182	190087	3677754	60.73	29995	17635	33	73	0
11Y.8	Illumina	23	23	21	18	14	2721253	2721253	2721253	2710757	2674407	2524201	23	615038	2721253	38.23	260740	111971	4	8	0
11Y.9	Illumina	60	28	3	0	0	328289	328289	208623	34022	0	0	60	12086	328289	53.45	5818	4210	20	37	0
12G.10	Illumina	178	14	4	0	0	631923	631923	112400	52970	0	0	178	15847	631923	65.65	3193	2768	65	119	0
12G.11	Illumina	1169	266	36	0	0	5039476	5039476	1970343	481401	0	0	1169	23166	5039476	72.06	4285	3259	386	726	0
12G.12	Illumina	115	4	0	0	0	375521	375521	23282	0	0	0	115	6218	375521	36.37	3120	2858	49	80	0
12G.13	Illumina	9	9	6	3	2	218438	218438	218438	195997	160044	131794	9	66459	218438	60.53	65335	13653	2	4	0
12G.14	Illumina	387	317	233	90	32	8067307	8067307	7805672	7196123	4919373	2926676	387	242214	8067307	68.25	33247	17049	60	145	0
12G.15	Illumina	135	131	123	88	48	7655570	7655570	7639972	7577009	6918482	5591834	135	462613	7655570	45.06	91138	42861	23	52	0
12G.16	Illumina	2	2	2	2	2	536287	536287	536287	536287	536287	536287	2	314954	536287	35.73	314954	221333	1	2	0
12G.17	Illumina	67	26	10	2	1	479551	479551	334667	221704	103596	63773	67	63773	479551	37.57	8763	4617	13	32	0
12G.18	Illumina	132	117	106	81	49	7045629	7045629	6992213	6914467	6501483	5359925	132	257387	7045629	59.54	98762	51817	23	48	0
12G.19	Illumina	17	16	16	15	14	6174464	6174464	6171223	6171223	6147195	6098660	17	1029642	6174464	64.72	734952	556784	4	6	0
12G.1	Illumina	19	19	19	18	17	6337948	6337948	6337948	6337948	6316340	6280962	19	975664	6337948	66.47	673638	269216	4	8	0
12G.20	Illumina	212	199	174	108	55	8661125	8661125	8607024	8415315	7337434	5398364	212	461525	8661125	62.64	60695	35858	37	81	0
12G.21	Illumina	253	17	0	0	0	880612	880612	106208	0	0	0	253	8506	880612	38.55	3425	2896	102	172	0
12G.22	Illumina	319	230	128	27	1	3551154	3551154	3230572	2482381	879145	50377	319	50377	3551154	67.23	16048	8914	73	148	0
12G.23	Illumina	525	330	144	13	0	4366349	4366349	3656422	2344130	427779	0	525	48449	4366349	35.59	10654	6380	129	263	0
12G.24	Illumina	568	88	8	0	0	2251843	2251843	632240	118650	0	0	568	23317	2251843	59.43	3881	3061	201	366	0
12G.25	Illumina	8	8	7	5	2	240017	240017	240017	233010	197892	107197	8	55045	240017	55.58	34596	26778	3	5	0
12G.26	Illumina	122	113	92	69	38	5605761	5605761	5569298	5421154	5018635	3941593	122	312952	5605761	67.76	84121	41694	20	44	0
12G.27	Illumina	11	10	9	4	1	288165	288165	283490	273966	184102	69824	11	69824	288165	55.82	40480	22073	3	6	0
12G.28	Illumina	87	82	75	48	30	4586308	4586308	4567419	4515526	4077050	3426770	87	277679	4586308	55.29	95529	49231	15	31	0
12G.29	Illumina	9	8	5	3	1	216888	216888	214242	190876	165777	83423	9	83423	216888	65.8	42118	40236	2	3	0
12G.2	Illumina	20	20	20	19	17	4752480	4752480	4752480	4752480	4732424	4644216	20	766717	4752480	56.02	315146	222101	5	10	0
12G.30	Illumina	53	36	18	1	1	477932	477932	415724	297182	61832	61832	53	61832	477932	58.52	11460	6429	13	27	0
12G.31	Illumina	238	120	42	4	1	1717193	1717193	1306041	761902	187134	87987	238	87987	1717193	62.51	8557	5050	53	117	0
12G.32	Illumina	11	11	11	11	10	5702122	5702122	5702122	5702122	5702122	5674068	11	1367353	5702122	68.88	956339	871948	3	4	0
12G.33	Illumina	55	16	2	0	0	257669	257669	119817	21489	0	0	55	11157	257669	62	4744	3695	18	34	0
12G.34	Illumina	148	78	22	3	0	1031509	1031509	767290	392442	100456	0	148	46376	1031509	41.74	7373	4966	37	80	0
12G.35	Illumina	113	46	13	2	1	729702	729702	491850	268858	100180	53526	113	53526	729702	41.21	7443	4274	25	59	0
12G.36	Illumina	15	11	6	3	1	220764	220764	207181	171702	128699	70990	15	70990	220764	61.95	28369	12850	3	6	0
12G.37	Illumina	190	172	140	71	25	5028720	5028720	4959214	4713826	3539659	1969912	190	161254	5028720	62.8	38257	22733	38	81	0
12G.3	Illumina	22	21	21	20	17	4664531	4664531	4661102	4661102	4646355	4522596	22	695499	4664531	55.76	362175	217551	5	9	0
12G.4	Illumina	1	1	1	1	1	263300	263300	263300	263300	263300	263300	1	263300	263300	55.48	263300	263300	1	1	0
12G.5	Illumina	1024	165	3	0	0	3937457	3937457	1048786	36460	0	0	1024	15567	3937457	67.54	3824	3065	379	669	0
12G.6	Illumina	229	89	18	2	0	1270008	1270008	746637	292202	62111	0	229	35249	1270008	41.43	5538	4233	68	134	0
12G.7	Illumina	16	16	16	16	14	4784330	4784330	4784330	4784330	4784330	4710220	16	753346	4784330	57.65	513672	245550	4	8	0
12G.8	Illumina	18	17	17	15	13	4994832	4994832	4990345	4990345	4955516	4871342	18	1218104	4994832	33.68	684167	213304	3	6	0
12G.9	Illumina	208	23	1	0	0	759704	759704	142289	12342	0	0	208	12342	759704	44.15	3555	2965	81	139	0
12J.10	Illumina	127	24	0	0	0	498272	498272	151640	0	0	0	127	8775	498272	68.01	4060	3058	47	82	0
12J.1	Illumina	409	311	203	50	7	5523502	5523502	5154576	4362864	1936470	485845	409	130070	5523502	69.91	19546	11066	88	183	0
12J.2	Illumina	10	10	10	10	10	5514214	5514214	5514214	5514214	5514214	5514214	10	2279820	5514214	36.96	1312505	744728	2	3	0
12J.3	Illumina	20	20	16	12	11	4622331	4622331	4622331	4589912	4517567	4478383	20	2547574	4622331	56.06	2547574	483167	1	3	0
12J.4	Illumina	6	6	6	5	5	2339630	2339630	2339630	2339630	2318614	2318614	6	882168	2339630	53.92	778049	467443	2	3	0
12J.5	Illumina	30	29	29	26	23	6220037	6220037	6216791	6216791	6153087	6051835	30	628442	6220037	67.91	310582	200597	7	13	0
12J.6	Illumina	10	10	10	10	10	6330426	6330426	6330426	6330426	6330426	6330426	10	1815249	6330426	65.03	858257	511619	3	5	0
12J.7	Illumina	40	24	7	0	0	270631	270631	212740	98676	0	0	40	23360	270631	65.86	7763	5082	12	23	0
12J.8	Illumina	529	251	55	3	0	3165612	3165612	2169651	806253	101353	0	529	41469	3165612	67.18	6687	4457	151	295	0
12J.9	Illumina	33	31	28	22	19	4412408	4412408	4403893	4385258	4286619	4173092	33	529941	4412408	66.65	334194	198398	6	10	0
12T.10	Illumina	52	24	2	0	0	280292	280292	175016	27218	0	0	52	16747	280292	55.43	5821	4293	18	32	0
12T.11	Illumina	413	226	55	1	0	2708654	2708654	2008760	811612	27947	0	413	27947	2708654	55.24	7542	4868	119	231	0
12T.12	Illumina	14	13	9	5	1	338754	338754	335499	306776	245291	89520	14	89520	338754	51.59	40965	21878	3	6	0
12T.13	Illumina	72	60	32	13	0	969521	969521	918858	700538	423621	0	72	44626	969521	55.05	17945	9562	17	35	0
12T.14	Illumina	56	39	17	3	0	530184	530184	471717	310518	105721	0	56	40562	530184	60.52	12069	7524	13	28	0
12T.15	Illumina	15	14	8	2	0	206070	206070	201099	161235	74415	0	15	39532	206070	55.94	14675	11520	4	8	0
12T.16	Illumina	111	11	0	0	0	396120	396120	64656	0	0	0	111	6760	396120	32.9	3541	3029	45	76	0
12T.17	Illumina	59	21	6	1	0	353664	353664	224124	115851	29451	0	59	29451	353664	66.05	6637	4005	14	31	0
12T.18	Illumina	510	121	25	3	1	2345487	2345487	1072715	424739	116140	53616	510	53616	2345487	66.11	4524	3167	143	300	0
12T.19	Illumina	302	228	121	30	3	3444298	3444298	3168661	2388889	1024872	208257	302	91664	3444298	38.64	15460	8954	67	142	0
12T.1	Illumina	12	9	7	4	1	258658	258658	247090	231901	179450	57803	12	57803	258658	59.42	38107	23415	3	5	0
12T.20	Illumina	32	32	29	23	12	1518112	1518112	1518112	1499765	1401691	1063899	32	209458	1518112	56.38	66379	41780	7	14	0
12T.21	Illumina	600	271	66	2	0	3566265	3566265	2394358	974713	74008	0	600	48746	3566265	65.67	6744	4379	166	331	0
12T.22	Illumina	124	90	59	24	6	2116411	2116411	1991997	1765835	1217665	545835	124	181880	2116411	61.31	32342	14206	19	44	0
12T.23	Illumina	30	24	13	5	2	419646	419646	396887	317078	207357	111470	30	58431	419646	59.56	17991	10977	6	13	0
12T.24	Illumina	31	24	11	3	0	367389	367389	338724	237864	85705	0	31	31291	367389	56.78	18819	8670	8	16	0
12T.25	Illumina	9	7	6	4	1	246769	246769	238816	230717	202632	74650	9	74650	246769	59.96	46648	34439	3	4	0
12T.26	Illumina	1971	809	258	38	8	12570630	12570630	8455875	4675153	1517711	550775	1971	116033	12570630	59.59	7389	4326	448	1018	0
12T.27	Illumina	180	14	1	0	0	641791	641791	92155	11294	0	0	180	11294	641791	35.16	3519	2926	71	121	0
12T.28	Illumina	201	164	87	21	3	2486951	2486951	2334657	1757617	761951	183191	201	66558	2486951	55.98	15783	9125	47	99	0
12T.29	Illumina	370	114	14	0	0	1755906	1755906	832469	178177	0	0	370	17359	1755906	56.44	4920	3628	124	229	0
12T.2	Illumina	220	90	23	3	0	1329638	1329638	867325	418518	96876	0	220	40585	1329638	38.41	6445	4253	55	119	0
12T.30	Illumina	353	117	17	0	0	1692774	1692774	853771	199480	0	0	353	17287	1692774	58.36	5015	3710	116	215	0
12T.31	Illumina	186	163	117	46	10	3667539	3667539	3575124	3232242	2036097	744272	186	194759	3667539	55.82	29159	16626	39	81	0
12T.32	Illumina	51	21	4	0	0	269266	269266	152871	50370	0	0	51	14454	269266	43.6	5211	4247	18	32	0
12T.33	Illumina	788	227	34	7	4	4050283	4050283	2079478	819124	462110	366435	788	134296	4050283	67.51	5121	3640	217	456	0
12T.34	Illumina	414	25	4	1	0	1461397	1461397	209291	79928	29880	0	414	29880	1461397	67.89	3381	2823	157	277	0
12T.35	Illumina	856	255	23	0	0	3908050	3908050	1795180	269834	0	0	856	16314	3908050	63.31	4646	3543	289	531	0
12T.36	Illumina	426	246	86	5	0	3117118	3117118	2466077	1341023	184552	0	426	42305	3117118	38.34	8830	5516	110	222	0
12T.37	Illumina	15	15	8	1	1	240726	240726	240726	193673	54166	54166	15	54166	240726	50.38	22367	14022	4	8	0
12T.38	Illumina	76	39	5	0	0	422632	422632	283637	62744	0	0	76	19014	422632	44.27	5804	4326	26	47	0
12T.39	Illumina	74	55	50	45	32	5189135	5189135	5123103	5090658	5005866	4480074	74	380848	5189135	66.09	177022	81646	11	24	0
12T.3	Illumina	344	22	2	0	0	1204702	1204702	154767	31414	0	0	344	19799	1204702	63.84	3417	2854	135	232	0
12T.40	Illumina	39	21	8	3	2	466471	466471	399058	310286	229175	194611	39	106025	466471	61.57	24800	7482	4	13	0
12T.41	Illumina	135	131	115	62	34	6163446	6163446	6148365	6041297	5188672	4159298	135	458020	6163446	66.62	90930	37677	19	45	0
12T.42	Illumina	51	41	39	38	31	4124702	4124702	4093232	4076928	4053401	3785276	51	340481	4124702	69.13	121044	68757	10	20	0
12T.43	Illumina	84	79	68	54	35	5149120	5149120	5129025	5053161	4844402	4112692	84	411147	5149120	64.62	125816	56047	14	31	0
12T.44	Illumina	60	56	48	27	18	3126513	3126513	3110759	3055994	2719689	2389277	60	388329	3126513	55.89	145425	50903	7	18	0
12T.45	Illumina	35	14	8	3	1	330541	330541	253371	210477	128772	63095	35	63095	330541	61.59	21333	5949	5	13	0
12T.46	Illumina	658	509	292	119	49	11703415	11703415	11129023	9607542	6836666	4465965	658	367619	11703415	54.38	31652	14172	84	222	0
12T.47	Illumina	19	13	9	2	0	212160	212160	189804	165186	66493	0	19	38545	212160	59.42	19040	10150	4	9	0
12T.48	Illumina	28	17	9	2	0	281240	281240	237707	177684	70835	0	28	39691	281240	64.33	12998	8635	6	13	0
12T.49	Illumina	524	248	63	4	0	3210597	3210597	2207540	939427	126321	0	524	38704	3210597	56.78	7054	4467	145	291	0
12T.4	Illumina	900	351	108	13	3	5448562	5448562	3544149	1873124	516571	189160	900	76144	5448562	67.05	6941	4165	212	470	0
12T.50	Illumina	575	139	15	1	0	2490409	2490409	996735	201674	34653	0	575	34653	2490409	65.56	4266	3271	193	360	0
12T.51	Illumina	97	35	4	0	0	498528	498528	269283	48269	0	0	97	13736	498528	40.71	5336	3971	32	59	0
12T.52	Illumina	683	124	31	20	12	4705918	4705918	2834137	2267054	2102306	1834619	683	393384	4705918	69.88	7444	3654	42	289	0
12T.5	Illumina	46	31	18	7	1	581287	581287	526373	425523	262637	53841	46	53841	581287	57.99	20959	9876	9	20	0
12T.6	Illumina	17	16	10	3	0	274094	274094	269320	227706	107250	0	17	42775	274094	50.08	24837	13593	5	8	0
12T.7	Illumina	427	70	2	0	0	1689205	1689205	450187	20690	0	0	427	10555	1689205	38.26	3981	3198	160	278	0
12T.8	Illumina	14	14	14	14	13	5563508	5563508	5563508	5563508	5563508	5516426	14	940303	5563508	40.57	501441	333760	4	8	0
12T.9	Illumina	283	69	8	1	0	1257848	1257848	508699	128084	38073	0	283	38073	1257848	58.54	4388	3414	95	176	0
12Y.10	Illumina	73	66	60	40	23	4726532	4726532	4702179	4659217	4306271	3703160	73	662895	4726532	55.27	150852	59430	9	21	0
12Y.11	Illumina	891	571	260	38	4	8065600	8065600	6902593	4670468	1400134	279202	891	94646	8065600	67.88	11449	6884	201	426	0
12Y.12	Illumina	365	47	9	0	0	1415646	1415646	358065	130161	0	0	365	21138	1415646	65.29	3743	3002	130	235	0
12Y.13	Illumina	20	19	19	17	13	6042310	6042310	6039069	6039069	5990340	5839276	20	1215744	6042310	64.78	638952	396416	4	7	0
12Y.14	Illumina	68	65	55	43	26	4593713	4593713	4583375	4506947	4308178	3658158	68	501561	4593713	55.9	149399	60562	10	23	0
12Y.15	Illumina	2	2	2	2	2	222661	222661	222661	222661	222661	222661	2	122018	222661	52.94	122018	100643	1	2	0
12Y.16	Illumina	9	9	9	9	9	3853593	3853593	3853593	3853593	3853593	3853593	9	1557369	3853593	66.57	473784	290962	2	5	0
12Y.17	Illumina	13	10	8	2	0	203666	203666	194771	177616	78022	0	13	44803	203666	61.28	18508	16900	4	6	0
12Y.18	Illumina	16	16	16	16	14	5683162	5683162	5683162	5683162	5683162	5609632	16	856856	5683162	68.9	452734	314952	5	8	0
12Y.19	Illumina	176	157	133	74	29	5049700	5049700	4981754	4803560	3822478	2241984	176	140726	5049700	62.75	46005	25839	35	73	0
12Y.1	Illumina	11	11	11	11	10	4331316	4331316	4331316	4331316	4331316	4301537	11	753346	4331316	57.88	538761	398995	4	6	0
12Y.20	Illumina	176	160	131	72	27	4732911	4732911	4676636	4464096	3452118	1894613	176	106859	4732911	56.02	39624	24713	38	76	0
12Y.21	Illumina	53	10	1	0	0	218688	218688	69275	11726	0	0	53	11726	218688	43.02	4249	3247	19	34	0
12Y.22	Illumina	196	72	7	1	0	1003235	1003235	557619	115694	34475	0	196	34475	1003235	41.83	5461	3831	62	117	0
12Y.23	Illumina	19	19	19	18	17	6337903	6337903	6337903	6337903	6316295	6281175	19	975664	6337903	66.47	673638	269216	4	8	0
12Y.24	Illumina	206	11	0	0	0	670880	670880	63769	0	0	0	206	7641	670880	67.16	3101	2747	85	142	0
12Y.2	Illumina	675	195	18	0	0	3048177	3048177	1408274	235478	0	0	675	21959	3048177	35.74	4671	3397	220	413	0
12Y.3	Illumina	1	1	1	1	1	430266	430266	430266	430266	430266	430266	1	430266	430266	62.74	430266	430266	1	1	0
12Y.4	Illumina	184	114	59	13	1	1851391	1851391	1604838	1205012	440052	72170	184	72170	1851391	60.42	16635	7648	37	80	0
12Y.5	Illumina	59	30	10	0	0	382157	382157	283079	144859	0	0	59	22660	382157	36.95	8732	4949	15	31	0
12Y.6	Illumina	2	2	2	2	1	477810	477810	477810	477810	477810	433405	2	433405	477810	55.36	433405	433405	1	1	0
12Y.7	Illumina	462	82	9	0	0	1886890	1886890	584727	118597	0	0	462	19602	1886890	66.8	3974	3194	163	295	0
12Y.8	Illumina	979	310	48	1	0	4777888	4777888	2410494	675438	27902	0	979	27902	4777888	66.54	5021	3648	306	585	0
12Y.9	Illumina	11	10	7	4	3	363824	363824	360725	338284	302331	274081	11	142287	363824	61.07	66459	65335	2	3	0
1G.10	Illumina	26	25	23	21	20	5519009	5519009	5514952	5501257	5478643	5449925	26	816493	5519009	36.94	476837	222971	5	9	0
1G.11	Illumina	14	13	13	12	12	5483914	5483914	5480918	5480918	5459902	5459902	14	999801	5483914	54	565429	467444	4	6	0
1G.12	Illumina	23	19	12	4	1	320877	320877	305210	250503	136171	50167	23	50167	320877	59.67	18251	10835	6	12	0
1G.13	Illumina	244	124	42	9	1	1781388	1781388	1346720	803528	307884	61653	244	61653	1781388	56.77	8517	5065	52	122	0
1G.14	Illumina	15	15	15	15	15	3705293	3705293	3705293	3705293	3705293	3705293	15	671954	3705293	37.82	366140	255309	4	7	0
1G.15	Illumina	10	10	10	10	10	6323740	6323740	6323740	6323740	6323740	6323740	10	1815478	6323740	65.04	858257	511619	3	5	0
1G.16	Illumina	2	2	2	2	2	334974	334974	334974	334974	334974	334974	2	219219	334974	33.83	219219	115755	1	2	0
1G.17	Illumina	20	16	9	2	0	245221	245221	229261	176869	69155	0	20	38916	245221	52.58	15355	8685	5	10	0
1G.18	Illumina	400	267	119	27	5	3995373	3995373	3506060	2465100	1013108	307690	400	75310	3995373	56.22	14108	7336	81	183	0
1G.19	Illumina	297	45	6	1	0	1163719	1163719	333733	79883	25416	0	297	25416	1163719	64.23	3717	3046	104	191	0
1G.1	Illumina	161	15	1	0	0	572229	572229	103585	16488	0	0	161	16488	572229	67.73	3381	2866	62	108	0
1G.20	Illumina	22	22	22	22	18	3918203	3918203	3918203	3918203	3918203	3766406	22	805596	3918203	38.36	275056	171169	5	9	0
1G.21	Illumina	19	18	12	1	0	242305	242305	238219	196971	32777	0	19	32777	242305	58.05	17279	10240	6	11	0
1G.22	Illumina	245	210	137	49	13	4263766	4263766	4135623	3601157	2179113	946710	245	129657	4263766	65.81	25515	14083	48	104	0
1G.23	Illumina	331	270	176	58	15	5342783	5342783	5122848	4456045	2534239	1067826	331	128080	5342783	64.48	24418	14130	64	138	0
1G.24	Illumina	22	18	7	3	0	243140	243140	227460	145336	85325	0	22	32026	243140	61.31	15122	7658	5	12	0
1G.25	Illumina	135	71	20	3	0	893374	893374	655227	311920	85483	0	135	29952	893374	57.49	7428	4865	36	74	0
1G.26	Illumina	30	28	24	21	18	4278398	4278398	4269952	4241606	4190790	4085079	30	864440	4278398	37.86	376179	164930	4	9	0
1G.27	Illumina	1172	945	527	81	4	13407451	13407451	12503766	9521446	2642437	246575	1172	85371	13407451	45.3	14680	8943	294	584	0
1G.28	Illumina	84	73	64	39	26	4113815	4113815	4071503	4007104	3612771	3119646	84	406146	4113815	65.73	94012	51877	10	26	0
1G.29	Illumina	632	398	138	12	1	4925232	4925232	4046483	2231219	396971	51001	632	51001	4925232	62.49	9287	5795	163	333	0
1G.2	Illumina	946	516	179	11	1	6763614	6763614	5234893	2856687	505432	198110	946	198110	6763614	68.25	8755	5264	236	485	0
1G.30	Illumina	3058	1689	581	52	4	22221544	22221544	17219467	9528380	1823107	316603	3058	95394	22221544	39.72	8591	5268	753	1582	0
1G.31	Illumina	247	17	0	0	0	865215	865215	107154	0	0	0	247	8682	865215	64.3	3390	2932	99	167	0
1G.32	Illumina	62	4	0	0	0	207153	207153	21223	0	0	0	62	5733	207153	61.89	3359	2783	25	42	0
1G.33	Illumina	1548	816	350	65	12	12741728	12741728	10136213	6869522	2683282	972937	1548	154283	12741728	66.49	10910	5808	303	709	0
1G.34	Illumina	33	23	7	0	0	240709	240709	201000	88975	0	0	33	17729	240709	57.61	8084	5667	11	20	0
1G.35	Illumina	260	230	190	94	23	6136025	6136025	6022553	5712535	4094575	1590557	260	206996	6136025	67.92	34307	20979	59	116	0
1G.36	Illumina	249	13	0	0	0	835314	835314	74344	0	0	0	249	6620	835314	70.66	3202	2840	102	171	0
1G.37	Illumina	560	83	1	0	0	2134318	2134318	547036	10394	0	0	560	10394	2134318	69.01	3726	3045	207	367	0
1G.38	Illumina	670	231	31	0	0	3299426	3299426	1753032	417243	0	0	670	24319	3299426	62.85	5195	3741	211	399	0
1G.39	Illumina	569	380	156	9	0	4756127	4756127	4058076	2431586	285849	0	569	44093	4756127	64.44	10105	6620	151	296	0
1G.3	Illumina	42	19	8	0	0	286616	286616	202730	126614	0	0	42	22852	286616	60.92	9213	4587	10	22	0
1G.40	Illumina	834	130	11	1	0	3261491	3261491	903449	157266	35241	0	834	35241	3261491	67.82	3854	3054	298	538	0
1G.4	Illumina	169	12	0	0	0	632234	632234	69119	0	0	0	169	7475	632234	35.65	3847	3217	69	114	0
1G.5	Illumina	244	18	0	0	0	831577	831577	113602	0	0	0	244	8532	831577	64.18	3281	2803	98	166	0
1G.6	Illumina	13	13	13	13	12	4795886	4795886	4795886	4795886	4795886	4752304	13	1661354	4795886	57.63	745425	237155	2	6	0
1G.7	Illumina	772	255	75	5	1	4115277	4115277	2331953	1118619	197236	58269	772	58269	4115277	64.37	5749	3705	204	433	0
1G.8	Illumina	32	30	25	16	12	4339865	4339865	4333206	4297047	4168087	4059518	32	661155	4339865	66.72	471798	319504	4	7	0
1G.9	Illumina	77	1	0	0	0	259521	259521	5819	0	0	0	77	5819	259521	33.6	3301	2910	32	53	0
1J.10	Illumina	813	226	23	0	0	3691540	3691540	1638322	292479	0	0	813	20402	3691540	59.2	4711	3432	269	501	0
1J.11	Illumina	518	178	17	0	0	2462559	2462559	1257507	213684	0	0	518	21325	2462559	46.77	5130	3605	173	315	0
1J.12	Illumina	33	33	30	29	24	6138062	6138062	6138062	6119536	6106103	5928324	33	836936	6138062	39.97	303776	191210	7	13	0
1J.13	Illumina	449	318	150	17	0	4174412	4174412	3692794	2478947	544797	0	449	43731	4174412	54.07	11762	7164	115	226	0
1J.14	Illumina	96	74	57	44	29	4288538	4288538	4205070	4084558	3872935	3308703	96	394888	4288538	66.73	108282	58158	14	28	0
1J.15	Illumina	25	22	13	3	2	405479	405479	393800	323796	187328	153611	25	96952	405479	54.9	19355	11430	4	12	0
1J.16	Illumina	253	47	2	0	0	1002643	1002643	319926	22405	0	0	253	11631	1002643	35.17	3922	3032	89	161	0
1J.17	Illumina	17	12	6	3	0	218837	218837	198360	155203	105362	0	17	46376	218837	37.56	18766	9821	4	7	0
1J.18	Illumina	21	21	21	20	19	6336256	6336256	6336256	6336256	6314648	6280349	21	975664	6336256	66.47	468669	263474	5	9	0
1J.19	Illumina	958	540	177	16	1	6819496	6819496	5346469	2782146	559838	58150	958	58150	6819496	67.31	8546	5367	245	496	0
1J.1	Illumina	381	163	26	0	0	2077594	2077594	1290575	313345	0	0	381	17469	2077594	43.49	6316	4191	119	222	0
1J.20	Illumina	85	24	3	0	0	375316	375316	163595	36181	0	0	85	13387	375316	62.74	4415	3505	30	54	0
1J.21	Illumina	14	13	13	13	12	4658308	4658308	4653755	4653755	4653755	4624667	14	998590	4658308	56.16	782401	455206	3	5	0
1J.22	Illumina	994	529	167	6	0	6607712	6607712	4939191	2410911	184981	0	994	37218	6607712	68.05	7843	4938	269	533	0
1J.23	Illumina	277	216	128	29	2	3454383	3454383	3222719	2575036	1058738	156507	277	89588	3454383	61.07	16221	9850	63	130	0
1J.24	Illumina	135	49	14	4	0	806843	806843	515119	278723	132108	0	135	41718	806843	38.68	6883	3861	30	70	0
1J.25	Illumina	248	29	1	0	0	893956	893956	186024	10574	0	0	248	10574	893956	70.18	3458	2932	95	166	0
1J.26	Illumina	298	18	1	0	0	1006537	1006537	104522	10207	0	0	298	10207	1006537	68.63	3318	2801	121	204	0
1J.27	Illumina	273	17	0	0	0	931277	931277	101151	0	0	0	273	8863	931277	64.32	3355	2836	110	185	0
1J.28	Illumina	20	19	19	17	15	5309871	5309871	5305384	5305384	5270555	5186381	20	886595	5309871	33.79	684167	440322	4	6	0
1J.29	Illumina	117	3	0	0	0	377840	377840	16930	0	0	0	117	6460	377840	63.16	3103	2775	50	82	0
1J.2	Illumina	18	18	18	18	15	5610393	5610393	5610393	5610393	5610393	5507132	18	1247991	5610393	68.95	618443	289423	3	7	0
1J.30	Illumina	551	260	80	2	0	3431955	3431955	2371764	1131103	90879	0	551	49703	3431955	65.39	6941	4491	150	303	0
1J.31	Illumina	9	9	9	9	9	5062349	5062349	5062349	5062349	5062349	5062349	9	2917445	5062349	60.01	2917445	328901	1	3	0
1J.3	Illumina	83	56	48	37	25	4308039	4308039	4217882	4164995	3982958	3559403	83	265703	4308039	67.32	152680	77277	11	20	0
1J.4	Illumina	71	70	66	49	35	5556025	5556025	5551966	5524912	5246478	4742508	71	456220	5556025	67.8	130061	74202	12	26	0
1J.5	Illumina	80	57	41	17	3	1278808	1278808	1192280	1081320	655978	235694	80	105799	1278808	60.89	25215	16635	17	32	0
1J.6	Illumina	253	13	0	0	0	857476	857476	73508	0	0	0	253	6765	857476	36.26	3407	2884	104	173	0
1J.7	Illumina	46	46	45	35	21	3549959	3549959	3549959	3541062	3363121	2858814	46	300557	3549959	65.48	129107	73174	9	18	0
1J.8	Illumina	325	46	4	0	0	1262157	1262157	316103	56128	0	0	325	17197	1262157	39.36	3815	3074	119	211	0
1J.9	Illumina	359	102	18	1	0	1751898	1751898	816382	262949	29535	0	359	29535	1751898	41.55	4867	3666	115	219	0
1T.10	Illumina	99	54	24	2	0	783114	783114	615976	404352	52895	0	99	27441	783114	58.74	10261	5269	23	49	0
1T.11	Illumina	795	34	0	0	0	2673234	2673234	194919	0	0	0	795	8608	2673234	59.85	3325	2851	328	545	0
1T.12	Illumina	407	32	0	0	0	1401408	1401408	187931	0	0	0	407	9467	1401408	65.54	3370	2851	161	275	0
1T.13	Illumina	448	160	33	2	0	2353801	2353801	1336584	476151	57572	0	448	31815	2353801	64.24	5619	3764	130	259	0
1T.14	Illumina	458	134	30	0	0	2207914	2207914	1075698	383747	0	0	458	22663	2207914	64.03	4913	3564	140	274	0
1T.15	Illumina	1165	359	47	0	0	5443482	5443482	2655083	609048	0	0	1165	22887	5443482	68.01	4908	3511	373	706	0
1T.16	Illumina	25	14	6	2	0	227156	227156	183377	127330	67241	0	25	37051	227156	50.29	14008	6600	6	12	0
1T.17	Illumina	14	12	7	2	1	223244	223244	215598	184866	108285	78497	14	78497	223244	56.66	21634	11534	3	6	0
1T.18	Illumina	586	182	25	1	0	2799676	2799676	1369988	324878	28341	0	586	28341	2799676	40.08	4922	3596	189	355	0
1T.19	Illumina	65	14	3	0	0	274778	274778	106590	35614	0	0	65	13036	274778	63.33	4160	3115	22	41	0
1T.1	Illumina	44	34	28	25	23	5166515	5166515	5132193	5093643	5034353	4979243	44	725844	5166515	64	270955	158700	7	13	0
1T.20	Illumina	422	169	32	2	0	2322785	2322785	1414651	496245	60397	0	422	34414	2322785	37.78	5849	4128	123	242	0
1T.21	Illumina	85	42	17	2	1	645603	645603	491098	315381	85234	53406	85	53406	645603	60.66	9914	5081	18	41	0
1T.22	Illumina	11	9	8	2	1	266289	266289	258686	252173	142262	108991	11	108991	266289	47.1	33271	18796	2	5	0
1T.23	Illumina	354	46	6	0	0	1359235	1359235	308958	76199	0	0	354	16698	1359235	37.96	3827	3067	132	232	0
1T.24	Illumina	28	18	8	2	0	270573	270573	238327	159066	65981	0	28	34187	270573	60.32	13722	8437	7	13	0
1T.25	Illumina	42	23	10	5	1	453731	453731	384007	288645	195271	57167	42	57167	453731	58.74	22299	7564	7	17	0
1T.26	Illumina	697	149	24	1	0	3027808	3027808	1163871	343942	29109	0	697	29109	3027808	66.69	4357	3208	225	431	0
1T.27	Illumina	222	181	137	51	11	4039812	4039812	3883277	3559590	2147959	708495	222	94551	4039812	35.18	26871	15949	47	95	0
1T.28	Illumina	98	90	82	67	40	5790107	5790107	5758249	5703345	5414422	4403835	98	261494	5790107	63.33	99502	54528	20	39	0
1T.29	Illumina	732	216	56	8	0	3879591	3879591	2106579	1022331	304699	0	732	47473	3879591	67.84	5497	3611	185	408	0
1T.2	Illumina	836	165	16	4	1	3528935	3528935	1261905	288418	148757	62598	836	62598	3528935	68.12	4128	3174	276	522	0
1T.30	Illumina	2	1	1	1	1	201735	201735	196783	196783	196783	196783	2	196783	201735	63.79	196783	196783	1	1	0
1T.31	Illumina	510	189	50	13	3	3079032	3079032	1915588	999455	512870	174792	510	61939	3079032	37.83	6309	4123	122	277	0
1T.32	Illumina	189	111	39	4	1	1475845	1475845	1180095	672538	145077	54263	189	54263	1475845	38.52	9152	5485	46	98	0
1T.33	Illumina	798	357	89	7	1	4818134	4818134	3186916	1359000	228096	50433	798	50433	4818134	55.13	6584	4325	219	449	0
1T.34	Illumina	543	272	83	7	1	3624302	3624302	2639919	1314155	255224	60071	543	60071	3624302	62.28	7650	4870	140	288	0
1T.35	Illumina	531	69	7	0	0	2036496	2036496	480139	90649	0	0	531	16591	2036496	67.51	3858	2992	193	345	0
1T.36	Illumina	383	45	1	0	0	1407250	1407250	265769	10000	0	0	383	10000	1407250	66.82	3703	3002	150	256	0
1T.37	Illumina	16	16	10	3	0	273997	273997	273997	219105	93626	0	16	42730	273997	55.53	22031	13336	5	9	0
1T.38	Illumina	54	20	6	0	0	307842	307842	189125	94586	0	0	54	21073	307842	60.09	6313	3983	14	30	0
1T.39	Illumina	631	106	7	0	0	2478703	2478703	687594	76697	0	0	631	13090	2478703	68.68	3943	3120	231	410	0
1T.3	Illumina	644	434	192	27	4	5879193	5879193	5114828	3383121	965129	254141	644	67991	5879193	67.56	11598	6955	151	316	0
1T.40	Illumina	556	290	107	17	2	4194374	4194374	3212599	1954866	623582	136926	556	86378	4194374	62.29	9013	5307	123	278	0
1T.41	Illumina	66	26	4	0	0	351092	351092	200990	43266	0	0	66	12054	351092	55.66	5591	4061	22	40	0
1T.42	Illumina	15	7	5	2	1	201637	201637	174230	161774	112985	86746	15	86746	201637	61.2	26239	12143	2	5	0
1T.43	Illumina	277	47	3	0	0	1103406	1103406	315802	31387	0	0	277	10866	1103406	34.09	3838	3232	103	181	0
1T.44	Illumina	514	68	10	2	0	2043343	2043343	576234	208957	79401	0	514	45121	2043343	67.06	3726	3007	172	326	0
1T.45	Illumina	2	1	1	1	1	338636	338636	334950	334950	334950	334950	2	334950	338636	33.84	334950	334950	1	1	0
1T.46	Illumina	386	305	196	60	14	5852183	5852183	5553866	4761783	2662290	1075415	386	127210	5852183	62.36	21815	12393	72	163	0
1T.47	Illumina	1020	478	134	5	2	6281727	6281727	4304115	1964530	256809	157645	1020	83114	6281727	57.98	6740	4432	279	565	0
1T.48	Illumina	77	73	71	54	35	5923948	5923948	5908140	5894342	5593775	4910644	77	419283	5923948	69.17	138109	75495	13	28	0
1T.49	Illumina	1638	432	57	1	0	7375944	7375944	3192228	733695	29169	0	1638	29169	7375944	63.4	4551	3408	536	1006	0
1T.4	Illumina	107	99	90	60	29	4790795	4790795	4757855	4688500	4137351	3023467	107	395182	4790795	59.93	68173	37675	19	43	0
1T.50	Illumina	103	28	1	0	0	458270	458270	193984	17524	0	0	103	17524	458270	36.98	4637	3433	36	65	0
1T.51	Illumina	268	43	3	0	0	1040965	1040965	280307	40927	0	0	268	15162	1040965	65.56	3857	3103	98	174	0
1T.52	Illumina	892	392	105	12	0	5448268	5448268	3666369	1747062	425457	0	892	44753	5448268	56.5	6753	4274	227	484	0
1T.53	Illumina	238	91	26	5	0	1445534	1445534	931412	485510	191104	0	238	46886	1445534	36.67	6824	4153	55	125	0
1T.54	Illumina	187	39	1	0	0	767632	767632	248156	13298	0	0	187	13298	767632	62.2	4100	3318	70	122	0
1T.55	Illumina	440	40	0	0	0	1553235	1553235	256802	0	0	0	440	9926	1553235	66.6	3401	2887	171	295	0
1T.56	Illumina	268	36	1	0	0	1003606	1003606	215250	10166	0	0	268	10166	1003606	37.79	3784	3047	103	177	0
1T.57	Illumina	77	1	0	0	0	227580	227580	7020	0	0	0	77	7020	227580	34.06	2862	2714	35	56	0
1T.58	Illumina	10	10	10	10	9	2930046	2930046	2930046	2930046	2930046	2885772	10	948249	2930046	49.65	656115	345057	2	4	0
1T.59	Illumina	4	4	4	3	2	276553	276553	276553	276553	261678	230767	4	135502	276553	53.89	95265	95265	2	2	0
1T.5	Illumina	189	112	47	8	0	1617805	1617805	1323502	869482	278487	0	189	43990	1617805	38.43	11700	6053	42	93	0
1T.60	Illumina	320	268	183	68	19	5563082	5563082	5369088	4743479	2908164	1252580	320	91611	5563082	62.7	25412	14650	63	136	0
1T.61	Illumina	182	161	124	66	27	5785500	5785500	5710546	5432612	4505881	3049306	182	317823	5785500	64.47	55974	27851	25	60	0
1T.6	Illumina	578	117	10	2	1	2422185	2422185	879390	209053	76032	50810	578	50810	2422185	69.59	4094	3116	191	362	0
1T.7	Illumina	167	8	0	0	0	568440	568440	44516	0	0	0	167	6695	568440	37.66	3411	2916	69	115	0
1T.8	Illumina	39	26	15	3	0	405779	405779	354189	273290	93560	0	39	36491	405779	57.12	12806	8435	9	19	0
1T.9	Illumina	58	24	8	1	0	369696	369696	241997	135265	32837	0	58	32837	369696	37.45	6977	4286	15	32	0
1Y.10	Illumina	88	87	80	59	40	5219555	5219555	5215819	5160779	4805624	4118519	88	291499	5219555	62.63	88556	53691	18	37	0
1Y.11	Illumina	7	7	7	7	7	892916	892916	892916	892916	892916	892916	7	185990	892916	68.97	140475	133474	3	5	0
1Y.12	Illumina	11	11	8	5	2	274728	274728	274728	252287	216334	131794	11	66459	274728	60.92	29225	27065	3	5	0
1Y.13	Illumina	509	331	123	4	0	3952573	3952573	3293322	1834247	110443	0	509	32125	3952573	55.75	9152	6168	138	272	0
1Y.14	Illumina	359	201	66	6	0	2521751	2521751	1954034	1038493	193193	0	359	43848	2521751	41.76	8160	5202	91	189	0
1Y.15	Illumina	1355	415	81	12	3	6910712	6910712	3635312	1397026	450775	182340	1355	74846	6910712	59.34	5229	3599	380	780	0
1Y.16	Illumina	8	7	6	5	1	233269	233269	228579	219008	204157	65299	8	65299	233269	56.37	40480	28266	3	4	0
1Y.17	Illumina	120	6	0	0	0	406244	406244	32213	0	0	0	120	5557	406244	60.59	3271	2874	49	83	0
1Y.18	Illumina	9	7	6	3	2	214643	214643	204776	194988	151243	103742	9	53169	214643	56.4	47501	18400	3	4	0
1Y.19	Illumina	18	18	18	17	16	6340844	6340844	6340844	6340844	6319235	6284115	18	1093939	6340844	66.47	824080	269216	4	7	0
1Y.1	Illumina	27	26	26	24	21	5676752	5676752	5672376	5672376	5630921	5522998	27	915261	5676752	67.9	357488	194074	6	11	0
1Y.20	Illumina	115	0	0	0	0	348328	348328	0	0	0	0	115	4160	348328	67.39	3014	2706	51	82	0
1Y.21	Illumina	8	8	8	8	8	5062309	5062309	5062309	5062309	5062309	5062309	8	2917445	5062309	60.01	2917445	420400	1	3	0
1Y.22	Illumina	11	10	9	6	4	1490349	1490349	1487713	1480332	1428764	1335914	11	622157	1490349	69.19	495283	110368	2	3	0
1Y.2	Illumina	12	12	12	12	11	5682949	5682949	5682949	5682949	5682949	5654895	12	1122506	5682949	68.9	895643	452734	3	5	0
1Y.3	Illumina	205	103	28	2	0	1287033	1287033	916309	415602	68737	0	205	37406	1287033	44.68	6915	4735	56	114	0
1Y.4	Illumina	16	15	15	15	13	4888995	4888995	4884523	4884523	4884523	4811523	16	1410385	4888995	55.18	424672	289425	3	6	0
1Y.5	Illumina	595	281	73	8	1	3742157	3742157	2597017	1148502	277272	51337	595	51337	3742157	65.1	7012	4603	160	325	0
1Y.6	Illumina	15	15	15	15	13	4645511	4645511	4645511	4645511	4645511	4571339	15	753346	4645511	57.8	538761	227821	4	7	0
1Y.7	Illumina	17	16	16	15	14	6130452	6130452	6127211	6127211	6103183	6054648	17	1029642	6130452	64.73	690800	556784	4	6	0
1Y.8	Illumina	157	5	0	0	0	508533	508533	29751	0	0	0	157	8127	508533	68.33	3134	2799	66	109	0
1Y.9	Illumina	53	36	24	10	2	779853	779853	719055	642459	412318	159096	53	106843	779853	60.35	26560	13419	10	20	0
2G.10	Illumina	197	23	1	0	0	742396	742396	147168	12935	0	0	197	12935	742396	37.65	3685	3112	75	130	0
2G.11	Illumina	21	20	19	17	17	4690982	4690982	4687871	4679147	4642730	4642730	21	680546	4690982	57.66	276312	186554	6	11	0
2G.12	Illumina	420	318	175	40	5	5145307	5145307	4746755	3701911	1626595	379566	420	88452	5145307	54.14	16914	9136	87	192	0
2G.13	Illumina	52	52	50	40	25	3855436	3855436	3855436	3839259	3672126	3076780	52	272729	3855436	38.5	121001	62802	11	22	0
2G.14	Illumina	255	206	114	43	12	3919521	3919521	3723783	3068294	1978816	899644	255	101260	3919521	56.2	25294	10859	43	102	0
2G.15	Illumina	616	270	75	6	0	3816042	3816042	2575953	1214300	203914	0	616	42664	3816042	33.12	7059	4484	158	331	0
2G.16	Illumina	112	101	84	55	26	5016099	5016099	4975305	4854530	4344922	3256552	112	359823	5016099	53.3	82939	41627	15	38	0
2G.17	Illumina	41	39	38	36	31	8037085	8037085	8029199	8022774	7985434	7787399	41	944126	8037085	68.22	358367	165541	7	14	0
2G.18	Illumina	30	19	10	5	2	425201	425201	386088	320917	231052	113206	30	57497	425201	64.07	32084	11730	5	10	0
2G.19	Illumina	82	11	1	0	0	318759	318759	77375	10869	0	0	82	10869	318759	68.42	3727	3169	31	54	0
2G.1	Illumina	169	158	133	83	42	6608596	6608596	6564882	6366963	5567303	4143177	169	253271	6608596	39.73	69527	35633	28	63	0
2G.20	Illumina	1	1	1	1	1	1290108	1290108	1290108	1290108	1290108	1290108	1	1290108	1290108	29.47	1290108	1290108	1	1	0
2G.21	Illumina	313	227	117	24	4	3501792	3501792	3171289	2369075	1004041	323284	313	114526	3501792	66.83	14452	8585	65	145	0
2G.22	Illumina	71	30	9	0	0	434855	434855	296771	147514	0	0	71	22699	434855	66.01	7507	3985	18	37	0
2G.23	Illumina	463	74	7	0	0	1816697	1816697	503472	76326	0	0	463	12824	1816697	66.67	3897	3063	168	300	0
2G.24	Illumina	114	97	70	25	7	2090900	2090900	2025936	1829336	1097736	503915	114	82809	2090900	35.12	26440	15005	24	50	0
2G.25	Illumina	113	30	3	0	0	527119	527119	217552	31498	0	0	113	10806	527119	37.42	4662	3740	40	71	0
2G.26	Illumina	139	123	103	73	29	5040226	5040226	4982182	4843354	4318250	2728644	139	253431	5040226	63.56	58994	33245	26	55	0
2G.27	Illumina	410	200	46	3	0	2494968	2494968	1726827	653096	85945	0	410	31633	2494968	55.89	6970	4565	119	231	0
2G.28	Illumina	240	196	116	46	18	4137546	4137546	3963835	3398330	2328697	1352867	240	140197	4137546	56.14	29889	12993	37	90	0
2G.29	Illumina	252	188	128	46	15	4059085	4059085	3823546	3406245	2142707	1095709	252	188642	4059085	66.76	27261	12663	42	97	0
2G.2	Illumina	20	20	20	19	18	6302832	6302832	6302832	6302832	6286090	6240026	20	858257	6302832	65.04	537935	260440	5	9	0
2G.30	Illumina	796	344	153	33	9	6068157	6068157	4502292	3184723	1325391	541117	796	82664	6068157	67.25	11031	4890	139	354	0
2G.31	Illumina	51	31	5	1	0	331331	331331	255049	82762	37458	0	51	37458	331331	53.87	6682	5179	16	30	0
2G.32	Illumina	4	4	4	4	4	4322367	4322367	4322367	4322367	4322367	4322367	4	2173501	4322367	37.86	2173501	1074465	1	2	0
2G.33	Illumina	49	44	40	33	29	5830283	5830283	5811046	5779715	5656563	5501270	49	470818	5830283	64	281602	139097	8	15	0
2G.34	Illumina	120	112	99	77	47	6172266	6172266	6142157	6042398	5649166	4541485	120	314484	6172266	67.94	83698	47269	25	49	0
2G.3	Illumina	8	8	8	7	7	5289850	5289850	5289850	5289850	5269692	5269692	8	1674791	5289850	34.08	1311874	530105	2	4	0
2G.4	Illumina	583	296	74	8	0	3722785	3722785	2688916	1156692	234377	0	583	33214	3722785	37.07	7306	4694	158	318	0
2G.5	Illumina	58	14	2	0	0	270924	270924	114793	26461	0	0	58	14267	270924	68.46	4635	3414	19	36	0
2G.6	Illumina	896	563	242	28	4	7693438	7693438	6473180	4194845	1013864	227176	896	62721	7693438	66.91	10984	6350	209	439	0
2G.7	Illumina	27	26	26	25	22	5629711	5629711	5626694	5626694	5612448	5497926	27	818281	5629711	63.33	429899	160846	5	10	0
2G.8	Illumina	547	303	135	11	0	4182059	4182059	3301136	2148705	355444	0	547	43000	4182059	67.53	10339	5597	130	272	0
2G.9	Illumina	22	22	22	21	18	4617588	4617588	4617588	4617588	4605078	4496250	22	683997	4617588	54.91	352748	254603	5	9	0
2J.10	Illumina	513	187	24	0	0	2509404	2509404	1351653	282781	0	0	513	15625	2509404	67.4	5204	3751	168	310	0
2J.11	Illumina	27	27	24	17	8	1049249	1049249	1049249	1029228	886731	566496	27	123947	1049249	67.35	50999	32915	8	14	0
2J.12	Illumina	495	288	94	5	0	3578036	3578036	2799142	1440924	172579	0	495	49220	3578036	56.53	8496	5465	133	266	0
2J.13	Illumina	110	25	1	0	0	465690	465690	161792	16533	0	0	110	16533	465690	59.15	4249	3500	41	71	0
2J.1	Illumina	29	29	28	27	23	6213223	6213223	6213223	6205367	6181922	6057020	29	628442	6213223	67.91	291862	216579	7	13	0
2J.2	Illumina	26	22	20	17	16	4357683	4357683	4341926	4327741	4280101	4252664	26	706258	4357683	66.68	327197	217035	5	8	0
2J.3	Illumina	9	9	9	8	7	5515210	5515210	5515210	5515210	5494194	5464882	9	2968776	5515210	54	2968776	778049	1	3	0
2J.4	Illumina	26	26	23	22	15	2928802	2928802	2928802	2905397	2893510	2635158	26	402039	2928802	39.89	313934	93935	4	9	0
2J.5	Illumina	12	12	11	11	10	5520940	5520940	5520940	5514228	5514228	5483135	12	2279820	5520940	36.96	1312505	744728	2	3	0
2J.6	Illumina	8	8	8	8	8	5088803	5088803	5088803	5088803	5088803	5088803	8	2917445	5088803	59.97	2917445	420400	1	3	0
2J.7	Illumina	63	55	50	45	38	6330612	6330612	6303160	6263807	6176919	5906723	63	520656	6330612	65.06	178510	122396	12	23	0
2J.8	Illumina	109	98	68	38	18	2888701	2888701	2844455	2634829	2123385	1417533	109	203996	2888701	67.06	47577	24691	19	40	0
2J.9	Illumina	84	78	73	59	42	5757776	5757776	5739047	5699649	5441309	4771775	84	268327	5757776	63.13	110893	62965	17	34	0
2T.10	Illumina	68	66	64	50	31	5157178	5157178	5147874	5136866	4858961	4147222	68	737860	5157178	34	111989	61296	11	26	0
2T.11	Illumina	20	20	20	19	18	4674899	4674899	4674899	4674899	4658910	4627227	20	1193794	4674899	44.44	335689	199067	4	9	0
2T.12	Illumina	61	6	0	0	0	219535	219535	35290	0	0	0	61	6723	219535	61.82	3531	3033	25	42	0
2T.13	Illumina	141	113	91	56	33	4431510	4431510	4326154	4165535	3505446	2693264	141	149528	4431510	37.84	63999	29449	25	50	0
2T.14	Illumina	896	591	303	61	6	8979110	8979110	7854619	5786204	2236242	396589	896	85974	8979110	54.21	13058	7556	190	413	0
2T.15	Illumina	45	41	32	20	13	2235757	2235757	2220980	2161044	1953182	1692026	45	326512	2235757	34.97	119039	51810	6	13	0
2T.16	Illumina	63	56	49	38	30	4377865	4377865	4351948	4301645	4129433	3790005	63	311748	4377865	55.83	146617	80973	12	23	0
2T.17	Illumina	114	40	3	0	0	553401	553401	290382	37022	0	0	114	13942	553401	37.92	5272	3685	38	70	0
2T.18	Illumina	302	24	1	0	0	1066234	1066234	149075	12232	0	0	302	12232	1066234	64.39	3501	2904	118	203	0
2T.19	Illumina	610	404	224	78	26	8139626	8139626	7362697	6121590	3820636	1960099	610	155603	8139626	53.84	23238	10084	89	223	0
2T.1	Illumina	297	105	15	1	0	1523711	1523711	842239	248233	35863	0	297	35863	1523711	58.02	5277	3793	90	175	0
2T.20	Illumina	98	91	69	28	13	2434827	2434827	2408240	2249256	1617228	1076435	98	145877	2434827	38.4	42673	18277	17	38	0
2T.21	Illumina	25	25	24	15	10	1318128	1318128	1318128	1310452	1160927	988701	25	179281	1318128	38.97	76719	59171	6	10	0
2T.22	Illumina	602	132	28	4	3	2784744	2784744	1191223	533156	202501	172993	602	68412	2784744	64.4	4470	3280	175	360	0
2T.23	Illumina	296	239	161	61	13	4950997	4950997	4737664	4158161	2512425	862637	296	112543	4950997	34.66	25311	14317	60	125	0
2T.24	Illumina	586	82	4	0	0	2219349	2219349	542047	50479	0	0	586	16011	2219349	63.94	3607	3049	219	386	0
2T.25	Illumina	40	39	35	29	25	6390308	6390308	6387164	6359509	6259965	6092322	40	1164120	6390308	39.83	362210	164081	6	13	0
2T.26	Illumina	18	18	13	12	10	3730890	3730890	3730890	3695724	3685647	3607416	18	1679905	3730890	38.46	452661	212330	2	5	0
2T.27	Illumina	64	63	58	52	35	5334376	5334376	5331047	5296977	5206053	4530495	64	326981	5334376	37.04	146668	68888	13	27	0
2T.28	Illumina	1	1	1	1	1	1290335	1290335	1290335	1290335	1290335	1290335	1	1290335	1290335	29.47	1290335	1290335	1	1	0
2T.29	Illumina	406	124	9	0	0	1894351	1894351	873517	107940	0	0	406	13703	1894351	39.92	4771	3635	140	253	0
2T.2	Illumina	37	13	7	0	0	238113	238113	148805	108238	0	0	37	21908	238113	63.78	7616	4243	9	20	0
2T.30	Illumina	199	10	0	0	0	670070	670070	64433	0	0	0	199	8496	670070	63.78	3234	2819	81	136	0
2T.31	Illumina	4	4	4	3	3	556556	556556	556556	556556	543619	543619	4	347508	556556	37.73	347508	117650	1	2	0
2T.32	Illumina	71	68	64	43	31	4170078	4170078	4158791	4127350	3770634	3341785	71	340997	4170078	66.82	101568	56198	14	27	0
2T.33	Illumina	501	36	1	0	0	1735299	1735299	226990	12144	0	0	501	12144	1735299	63.65	3347	2830	198	338	0
2T.34	Illumina	243	195	139	53	18	4832616	4832616	4647713	4262148	2867956	1681646	243	217262	4832616	33.29	30074	16969	37	91	0
2T.35	Illumina	259	213	149	48	7	4157567	4157567	3980684	3513362	1789017	415880	259	70092	4157567	37.86	22603	14387	61	117	0
2T.36	Illumina	26	18	7	2	0	264969	264969	234932	163489	80631	0	26	42020	264969	63.95	15167	6624	5	12	0
2T.3	Illumina	9	8	8	5	0	237230	237230	232259	232259	192783	0	9	49062	237230	52.17	35046	29072	3	5	0
2T.4	Illumina	196	29	0	0	0	762222	762222	179962	0	0	0	196	8844	762222	57.58	3974	3132	75	129	0
2T.5	Illumina	378	208	53	9	0	2615709	2615709	1985970	922373	309169	0	378	49985	2615709	38.21	7565	5063	98	204	0
2T.6	Illumina	31	31	30	26	23	4684079	4684079	4684079	4677150	4622208	4513883	31	683997	4684079	54.83	293916	150309	6	11	0
2T.7	Illumina	70	70	62	45	31	5218987	5218987	5218987	5161769	4884598	4340435	70	592098	5218987	33.37	131137	71122	10	24	0
2T.8	Illumina	488	269	101	13	2	3841989	3841989	3024576	1794903	479722	114259	488	61504	3841989	67.24	9634	5703	114	243	0
2T.9	Illumina	47	44	42	38	27	6318972	6318972	6308913	6295357	6220070	5847770	47	827539	6318972	66.9	321040	136330	7	14	0
2Y.10	Illumina	18	18	17	16	14	4745732	4745732	4745732	4740285	4726416	4645334	18	959630	4745732	53.77	379483	235053	4	8	0
2Y.11	Illumina	226	177	122	42	7	3513465	3513465	3328684	2942963	1638266	539319	226	138272	3513465	67.27	24204	12602	47	96	0
2Y.12	Illumina	25	23	23	22	20	6268173	6268173	6261731	6261731	6240122	6159630	25	975664	6268173	66.51	420176	254962	5	9	0
2Y.13	Illumina	278	211	122	36	4	3424248	3424248	3173867	2546559	1255700	234908	278	71407	3424248	67.3	17581	9717	59	125	0
2Y.14	Illumina	7	7	6	5	1	225283	225283	225283	215712	200861	65299	7	65299	225283	56.28	40159	28266	3	4	0
2Y.15	Illumina	13	13	13	12	10	5513415	5513415	5513415	5513415	5492399	5428876	13	2402372	5513415	54	564396	467443	2	5	0
2Y.16	Illumina	393	77	2	0	0	1591081	1591081	504027	20716	0	0	393	10424	1591081	69.53	4011	3232	143	253	0
2Y.17	Illumina	78	26	10	4	0	506694	506694	316572	211792	133234	0	78	44788	506694	65.47	6406	4310	16	40	0
2Y.18	Illumina	923	578	250	23	0	7625197	7625197	6375899	4062573	726654	0	923	47804	7625197	65.52	10565	6178	226	460	0
2Y.19	Illumina	11	10	10	10	10	6282306	6282306	6279404	6279404	6279404	6279404	11	1815504	6282306	65.07	858257	511619	3	5	0
2Y.1	Illumina	425	143	15	0	0	2025293	2025293	1023483	177188	0	0	425	15215	2025293	61.99	5034	3688	141	259	0
2Y.20	Illumina	300	78	7	0	0	1349756	1349756	585784	112352	0	0	300	22207	1349756	67.69	4528	3346	97	184	0
2Y.2	Illumina	144	94	35	6	0	1251781	1251781	1062912	634550	186578	0	144	40638	1251781	62.11	10112	6499	35	73	0
2Y.3	Illumina	32	30	29	28	25	6232757	6232757	6225681	6218362	6194917	6096098	32	628442	6232757	67.91	261417	185223	8	14	0
2Y.4	Illumina	47	17	1	0	0	235872	235872	117896	14546	0	0	47	14546	235872	43.85	4889	4140	18	31	0
2Y.5	Illumina	256	184	112	36	11	3541403	3541403	3259422	2737897	1516555	742839	256	84020	3541403	66.91	21261	11170	47	105	0
2Y.6	Illumina	240	212	164	65	9	4466638	4466638	4358000	4008257	2399667	584919	240	78073	4466638	56.08	25935	15642	59	112	0
2Y.7	Illumina	17	17	16	16	14	5520858	5520858	5520858	5514146	5514146	5435545	17	1125932	5520858	36.96	620649	413631	4	6	0
2Y.8	Illumina	83	82	76	59	40	5196829	5196829	5193852	5147220	4867085	4183151	83	291499	5196829	62.64	91595	61518	18	35	0
2Y.9	Illumina	205	176	101	26	2	2809316	2809316	2691262	2148420	946028	119221	205	67345	2809316	43.46	17325	10608	48	98	0
3G.10	Illumina	72	3	0	0	0	235314	235314	17408	0	0	0	72	6406	235314	66.89	3110	2730	29	50	0
3G.11	Illumina	318	47	0	0	0	1198664	1198664	286712	0	0	0	318	9173	1198664	63.41	3789	3043	121	210	0
3G.12	Illumina	148	67	20	1	1	909582	909582	605491	291942	53526	53526	148	53526	909582	41.92	6699	4512	41	84	0
3G.13	Illumina	287	39	2	0	0	1109604	1109604	255463	22985	0	0	287	11992	1109604	59.69	3809	3127	108	188	0
3G.14	Illumina	105	15	1	0	0	401731	401731	100960	11343	0	0	105	11343	401731	68.32	3872	2994	39	69	0
3G.15	Illumina	137	60	29	10	4	1238324	1238324	986127	755495	458456	261766	137	78718	1238324	66.03	16520	6497	19	51	0
3G.16	Illumina	19	12	7	1	1	232170	232170	204717	172662	94509	94509	19	94509	232170	55.05	13772	8445	3	8	0
3G.17	Illumina	88	13	2	0	0	361890	361890	106883	22122	0	0	88	11646	361890	67.34	3965	3074	30	56	0
3G.18	Illumina	553	374	194	40	7	5805646	5805646	5163779	3881495	1587923	469718	553	97537	5805646	67.92	14311	8048	113	247	0
3G.19	Illumina	29	21	9	0	0	234919	234919	204353	118877	0	0	29	16260	234919	43.07	10394	6534	9	17	0
3G.1	Illumina	12	12	8	3	0	241166	241166	241166	215670	125579	0	12	49448	241166	59.19	29506	20053	3	6	0
3G.20	Illumina	1007	479	191	32	4	7264958	7264958	5409793	3443192	1221456	267065	1007	102849	7264958	59.62	9273	4932	211	487	0
3G.21	Illumina	3	3	3	3	3	4579882	4579882	4579882	4579882	4579882	4579882	3	2720930	4579882	47.37	2720930	1193754	1	2	0
3G.22	Illumina	11	11	10	6	4	453304	453304	453304	447336	389194	314980	11	100731	453304	48.82	74871	40880	3	5	0
3G.23	Illumina	65	8	0	0	0	250970	250970	52084	0	0	0	65	8399	250970	39.2	3801	3121	25	44	0
3G.24	Illumina	63	62	61	55	45	7831747	7831747	7828125	7821360	7711453	7360005	63	472285	7831747	45.15	181443	112831	15	28	0
3G.25	Illumina	174	24	2	0	0	650194	650194	156861	20804	0	0	174	10476	650194	37.41	3618	2999	65	115	0
3G.26	Illumina	230	49	2	0	0	951435	951435	327928	29717	0	0	230	18630	951435	59.79	4092	3220	83	148	0
3G.27	Illumina	9	7	6	4	1	203419	203419	194182	186277	140311	50473	9	50473	203419	59.61	27790	23885	3	5	0
3G.28	Illumina	281	217	135	47	7	4029573	4029573	3802753	3239948	1856761	449176	281	84140	4029573	66.69	22501	11854	54	116	0
3G.29	Illumina	42	41	41	39	32	7815276	7815276	7812740	7812740	7775638	7525505	42	546687	7815276	68.24	331117	205642	10	17	0
3G.2	Illumina	155	121	104	54	21	3922143	3922143	3805088	3690822	2884292	1701885	155	130590	3922143	43.85	41864	22381	27	57	0
3G.30	Illumina	10	9	8	5	2	264873	264873	261602	252503	200202	110384	10	60169	264873	56.86	33364	27413	3	5	0
3G.31	Illumina	268	243	182	77	26	5685451	5685451	5594863	5147830	3473048	1713578	268	104154	5685451	68.89	32745	17052	55	115	0
3G.32	Illumina	54	32	11	2	0	414805	414805	328220	183244	57204	0	54	31151	414805	41.27	8849	5487	14	29	0
3G.33	Illumina	1700	956	378	61	9	13899777	13899777	11236349	7170479	2503428	761077	1700	271851	13899777	67.08	10376	5815	357	807	0
3G.34	Illumina	41	31	11	0	0	352930	352930	311668	176281	0	0	41	22572	352930	56.91	9041	6313	12	23	0
3G.35	Illumina	27	17	6	1	0	228025	228025	192532	110427	37802	0	27	37802	228025	39.59	9437	7059	7	14	0
3G.3	Illumina	25	25	24	22	18	5072081	5072081	5072081	5065717	5030628	4870627	25	939986	5072081	59.99	477332	183129	4	10	0
3G.4	Illumina	397	74	6	0	0	1604390	1604390	519598	85108	0	0	397	20435	1604390	67.78	3975	3144	139	253	0
3G.5	Illumina	215	15	1	0	0	737153	737153	95334	11202	0	0	215	11202	737153	68.09	3274	2832	85	146	0
3G.6	Illumina	494	76	8	0	0	1967988	1967988	528583	101266	0	0	494	17115	1967988	64.5	3956	3144	181	321	0
3G.7	Illumina	116	106	95	65	34	5288237	5288237	5248757	5163729	4649276	3583829	116	340748	5288237	43.3	87088	39934	19	43	0
3G.8	Illumina	585	230	53	2	0	3302854	3302854	2028601	841126	72947	0	585	47754	3302854	64.03	6031	4048	162	330	0
3G.9	Illumina	19	19	19	18	18	6302957	6302957	6302957	6302957	6281348	6281348	19	975664	6302957	66.46	673638	269216	4	8	0
3J.10	Illumina	83	74	61	40	22	4394689	4394689	4367232	4269062	3936535	3242508	83	417599	4394689	66.72	126060	46116	10	24	0
3J.11	Illumina	229	208	170	75	20	5255615	5255615	5179702	4897031	3343114	1438764	229	169152	5255615	57.74	33003	20009	50	103	0
3J.12	Illumina	11	10	6	4	0	212355	212355	209123	178667	151015	0	11	47046	212355	62.45	35731	15935	3	5	0
3J.13	Illumina	163	139	120	67	26	4381014	4381014	4294708	4155732	3322135	1910129	163	140505	4381014	35.85	44826	25370	33	66	0
3J.14	Illumina	8	8	8	8	8	5089039	5089039	5089039	5089039	5089039	5089039	8	2917445	5089039	59.97	2917445	420400	1	3	0
3J.15	Illumina	101	20	2	1	0	450438	450438	161802	51278	37861	0	101	37861	450438	41.95	4120	3427	35	64	0
3J.16	Illumina	57	5	0	0	0	210063	210063	35065	0	0	0	57	8002	210063	64.19	3701	2884	22	38	0
3J.17	Illumina	207	81	10	1	0	1099775	1099775	649723	154049	37711	0	207	37711	1099775	44.54	5794	4009	63	121	0
3J.18	Illumina	163	149	123	67	32	4906306	4906306	4855619	4657400	3683737	2459832	163	168413	4906306	62.88	50047	25135	32	67	0
3J.19	Illumina	1205	324	47	1	0	5467865	5467865	2450448	642049	27876	0	1205	27876	5467865	69.09	4617	3365	383	733	0
3J.1	Illumina	20	19	19	17	15	5309926	5309926	5305439	5305439	5270610	5186436	20	1218104	5309926	33.79	684167	314954	3	6	0
3J.20	Illumina	317	43	4	0	0	1201319	1201319	304260	60790	0	0	317	22903	1201319	59.09	3632	2967	115	207	0
3J.21	Illumina	453	136	21	0	0	2140458	2140458	1040216	285707	0	0	453	22697	2140458	67.26	4897	3506	143	272	0
3J.22	Illumina	383	134	28	0	0	1962808	1962808	1114066	386796	0	0	383	22622	1962808	35.12	5607	3648	109	220	0
3J.23	Illumina	34	26	25	21	18	3620493	3620493	3595998	3587076	3495271	3402746	34	359786	3620493	40.17	221508	181240	6	11	0
3J.24	Illumina	18	18	18	18	17	5700362	5700362	5700362	5700362	5700362	5672308	18	703948	5700362	68.88	306164	274763	6	11	0
3J.25	Illumina	614	347	110	16	3	4527735	4527735	3573856	1958284	614465	176108	614	59767	4527735	64.64	8461	5385	144	313	0
3J.26	Illumina	59	58	54	44	26	3551022	3551022	3547177	3519197	3356921	2750298	59	194772	3551022	65.49	96288	55795	13	25	0
3J.27	Illumina	180	16	0	0	0	633449	633449	89172	0	0	0	180	6771	633449	36.31	3468	2963	73	123	0
3J.28	Illumina	19	19	19	18	17	6337902	6337902	6337902	6337902	6316294	6281174	19	975664	6337902	66.47	673638	269216	4	8	0
3J.2	Illumina	22	15	9	3	1	355432	355432	326413	282243	176955	105052	22	105052	355432	58.83	23743	15092	4	8	0
3J.3	Illumina	1235	529	188	26	4	8128480	8128480	5631587	3316010	907263	229211	1235	65018	8128480	39.81	7809	4427	274	628	0
3J.4	Illumina	431	40	3	0	0	1559563	1559563	263697	34418	0	0	431	12362	1559563	67.33	3560	2917	165	287	0
3J.5	Illumina	175	22	2	0	0	690104	690104	163962	27387	0	0	175	16103	690104	54.82	3925	3061	64	114	0
3J.6	Illumina	502	73	4	0	0	1906610	1906610	479615	47705	0	0	502	16222	1906610	69.6	3774	2999	185	327	0
3J.7	Illumina	176	19	0	0	0	634576	634576	110149	0	0	0	176	7328	634576	57.85	3611	2986	70	118	0
3J.8	Illumina	16	12	11	7	2	410594	410594	393792	384221	317204	125984	16	65296	410594	55.94	40474	31185	4	7	0
3J.9	Illumina	354	286	180	53	9	4989478	4989478	4751505	3985896	1979216	539806	354	100331	4989478	63.82	20177	11535	76	158	0
3T.10	Illumina	67	43	13	1	0	525545	525545	439577	219846	33937	0	67	33937	525545	62.1	8546	6255	18	36	0
3T.11	Illumina	39	18	6	0	0	245176	245176	171559	92350	0	0	39	23167	245176	58.68	7091	4536	10	21	0
3T.12	Illumina	65	6	0	0	0	231946	231946	35215	0	0	0	65	7263	231946	37.48	3617	2978	26	44	0
3T.13	Illumina	308	246	136	42	9	4305647	4305647	4080234	3277708	1833301	738738	308	172147	4305647	55.38	20498	10333	57	132	0
3T.14	Illumina	21	20	16	12	11	4408277	4408277	4403850	4374040	4318194	4274514	21	2046271	4408277	55.86	490243	355631	2	4	0
3T.15	Illumina	214	26	1	0	0	787647	787647	170667	20875	0	0	214	20875	787647	66.93	3564	2928	80	142	0
3T.16	Illumina	645	114	6	0	0	2583472	2583472	770387	77994	0	0	645	16978	2583472	65.79	3905	3202	234	418	0
3T.17	Illumina	51	38	17	2	0	489317	489317	440374	282769	54562	0	51	29010	489317	67.46	11295	7992	14	27	0
3T.18	Illumina	25	21	12	5	2	412637	412637	396326	330055	215502	125071	25	72547	412637	58.17	25117	13209	5	11	0
3T.19	Illumina	21	17	11	4	0	279898	279898	262829	216437	112309	0	21	30442	279898	56.27	19758	10263	6	11	0
3T.1	Illumina	57	54	48	39	29	4699704	4699704	4687864	4647146	4489964	4105819	57	314671	4699704	36.92	155507	95684	12	22	0
3T.20	Illumina	229	96	19	4	1	1340253	1340253	861777	377111	187232	61757	229	61757	1340253	38.88	5736	4078	61	129	0
3T.21	Illumina	946	471	139	9	2	6162829	6162829	4439348	2128131	341858	128760	946	70971	6162829	67.93	7461	4715	251	509	0
3T.22	Illumina	156	128	68	11	1	1855126	1855126	1742780	1292361	393630	69194	156	69194	1855126	68.01	15329	9198	39	79	0
3T.23	Illumina	1158	533	165	22	4	7554532	7554532	5345977	2811037	785206	231994	1158	66817	7554532	64.52	7643	4533	278	601	0
3T.24	Illumina	63	63	59	55	43	8270230	8270230	8270230	8239866	8165509	7725537	63	905893	8270230	49.68	209395	112146	10	23	0
3T.25	Illumina	1325	285	15	0	0	5435798	5435798	1907255	179892	0	0	1325	17187	5435798	69.2	4133	3163	464	842	0
3T.26	Illumina	35	20	12	3	1	350449	350449	303736	252423	123199	58107	35	58107	350449	61.16	15609	7609	6	14	0
3T.27	Illumina	651	428	200	36	7	6338389	6338389	5542239	3947140	1538265	490046	651	121187	6338389	67.18	12700	7018	131	297	0
3T.28	Illumina	213	68	17	2	1	1172645	1172645	661531	336399	108289	74023	213	74023	1172645	69.05	5674	3796	54	119	0
3T.29	Illumina	907	399	113	7	1	5502040	5502040	3687970	1734366	244790	56325	907	56325	5502040	62.29	6754	4349	237	494	0
3T.2	Illumina	382	133	29	1	0	2010956	2010956	1115876	423403	26140	0	382	26140	2010956	64.17	5420	3879	112	222	0
3T.30	Illumina	125	4	0	0	0	406591	406591	21941	0	0	0	125	6276	406591	66.34	3190	2747	53	87	0
3T.31	Illumina	80	58	31	8	4	984821	984821	902169	704851	386619	250095	80	69171	984821	59.36	15466	9523	14	35	0
3T.32	Illumina	183	20	0	0	0	659147	659147	123701	0	0	0	183	8684	659147	63.36	3560	2897	71	122	0
3T.33	Illumina	64	34	9	0	0	386633	386633	278330	120858	0	0	64	19872	386633	34.48	6159	4730	20	37	0
3T.34	Illumina	27	14	9	2	1	304118	304118	256849	224991	90880	61982	27	61982	304118	64.59	23010	9794	5	10	0
3T.35	Illumina	29	29	29	27	25	4095827	4095827	4095827	4095827	4072421	3994806	29	448660	4095827	41.23	207942	106764	7	13	0
3T.36	Illumina	1115	365	62	1	0	5472956	5472956	2850895	839233	25679	0	1115	25679	5472956	64.38	5123	3642	343	663	0
3T.37	Illumina	349	48	2	0	0	1324688	1324688	302068	24784	0	0	349	14527	1324688	59.96	3738	3117	134	231	0
3T.38	Illumina	149	18	1	0	0	547023	547023	113280	11187	0	0	149	11187	547023	33.69	3659	3008	58	99	0
3T.39	Illumina	467	33	0	0	0	1658628	1658628	198642	0	0	0	467	8581	1658628	67.36	3487	3003	188	316	0
3T.3	Illumina	39	10	3	1	0	219381	219381	118583	68745	39648	0	39	39648	219381	35.95	5674	3624	9	22	0
3T.40	Illumina	705	290	90	10	2	4303600	4303600	2833481	1453683	377575	113144	705	61528	4303600	68.1	7116	4251	174	376	0
3T.41	Illumina	32	24	13	5	3	464914	464914	432354	356509	230426	172020	32	61547	464914	59.21	23193	10731	6	13	0
3T.42	Illumina	67	31	6	1	0	398359	398359	268196	96381	39085	0	67	39085	398359	66.03	6280	4374	19	38	0
3T.43	Illumina	338	247	129	49	13	4745291	4745291	4414907	3571625	2350974	1086347	338	133321	4745291	67.93	24362	10311	50	128	0
3T.44	Illumina	56	26	4	0	0	314196	314196	191984	51897	0	0	56	14405	314196	65.37	5727	4393	20	36	0
3T.45	Illumina	72	19	1	0	0	312845	312845	126706	14147	0	0	72	14147	312845	38.33	4279	3527	26	46	0
3T.46	Illumina	538	56	2	0	0	1920905	1920905	344536	21419	0	0	538	11418	1920905	64.82	3508	2916	209	361	0
3T.47	Illumina	19	13	9	4	0	278931	278931	260484	235591	166335	0	19	46268	278931	62.79	35559	13223	4	7	0
3T.48	Illumina	3	3	2	2	2	225859	225859	225859	220687	220687	220687	3	116054	225859	64.32	116054	104633	1	2	0
3T.49	Illumina	390	301	193	39	4	4867852	4867852	4535281	3751511	1375160	241249	390	70098	4867852	34.22	16533	10421	92	184	0
3T.4	Illumina	659	256	51	0	0	3506495	3506495	2058038	658640	0	0	659	23626	3506495	62.48	5797	3981	200	385	0
3T.50	Illumina	166	15	0	0	0	583265	583265	87642	0	0	0	166	8484	583265	63.59	3449	2939	67	112	0
3T.51	Illumina	34	18	14	6	1	453631	453631	396372	368115	244098	56083	34	56083	453631	62.75	25071	12496	6	12	0
3T.52	Illumina	6	5	3	3	1	202523	202523	199715	188418	188418	112433	6	112433	202523	58.06	112433	44405	1	2	0
3T.53	Illumina	431	288	133	20	1	3950987	3950987	3427840	2311196	656625	57509	431	57509	3950987	67.64	11537	7147	102	211	0
3T.54	Illumina	130	9	0	0	0	448155	448155	57369	0	0	0	130	8988	448155	65.76	3326	2892	53	89	0
3T.55	Illumina	415	68	6	0	0	1652418	1652418	477907	77521	0	0	415	21525	1652418	65.87	3879	3134	148	268	0
3T.56	Illumina	361	36	0	0	0	1292480	1292480	219650	0	0	0	361	9041	1292480	68.3	3516	2961	142	242	0
3T.5	Illumina	374	118	20	0	0	1769501	1769501	903606	284465	0	0	374	19043	1769501	66.44	5025	3456	115	223	0
3T.6	Illumina	23	15	13	2	0	283692	283692	256888	241786	83116	0	23	47198	283692	62.63	17060	11653	5	11	0
3T.7	Illumina	492	136	16	3	1	2325729	2325729	1076139	297229	124290	51337	492	51337	2325729	64.06	4792	3504	154	297	0
3T.8	Illumina	155	15	0	0	0	542215	542215	91021	0	0	0	155	9037	542215	70.04	3354	2901	61	105	0
3T.9	Illumina	736	309	30	0	0	3799172	3799172	2196626	377420	0	0	736	22731	3799172	51.02	5350	3995	252	457	0
3Y.10	Illumina	11	11	11	11	10	3118141	3118141	3118141	3118141	3118141	3073774	11	980704	3118141	68.89	695046	185990	2	5	0
3Y.11	Illumina	178	10	0	0	0	587553	587553	60708	0	0	0	178	8253	587553	65.27	3169	2802	74	123	0
3Y.12	Illumina	940	425	96	8	0	5545434	5545434	3707719	1444492	253530	0	940	40043	5545434	67.44	6655	4338	263	523	0
3Y.13	Illumina	8	8	8	8	8	5088803	5088803	5088803	5088803	5088803	5088803	8	2917445	5088803	59.97	2917445	420400	1	3	0
3Y.14	Illumina	108	101	89	61	41	5137676	5137676	5114149	5023059	4534028	3820318	108	293926	5137676	62.63	75430	49242	21	42	0
3Y.15	Illumina	293	252	212	121	58	9500399	9500399	9346961	9046203	7554761	5377772	293	247586	9500399	55.57	55909	29186	47	106	0
3Y.1	Illumina	12	12	12	12	11	5682948	5682948	5682948	5682948	5682948	5654894	12	1122506	5682948	68.9	895643	452734	3	5	0
3Y.2	Illumina	528	109	14	0	0	2234640	2234640	794813	174145	0	0	528	15325	2234640	69.83	4243	3214	179	331	0
3Y.3	Illumina	24	23	23	21	18	4760739	4760739	4756363	4756363	4714908	4606985	24	915261	4760739	67.9	345062	194074	5	9	0
3Y.4	Illumina	19	19	19	18	17	6337948	6337948	6337948	6337948	6316339	6281219	19	975664	6337948	66.47	673638	269216	4	8	0
3Y.5	Illumina	65	3	0	0	0	203283	203283	16437	0	0	0	65	5742	203283	71.99	2941	2705	28	46	0
3Y.6	Illumina	8	7	6	5	1	227971	227971	223319	213759	198947	65274	8	65274	227971	56.25	38322	28248	3	4	0
3Y.7	Illumina	259	21	0	0	0	889241	889241	127760	0	0	0	259	8754	889241	66.85	3374	2809	102	176	0
3Y.8	Illumina	90	80	67	46	32	3932816	3932816	3898525	3801902	3466034	2944114	90	240845	3932816	66.92	74363	47443	16	33	0
3Y.9	Illumina	18	17	17	16	14	6158562	6158562	6155321	6155321	6131293	6054508	18	1029642	6158562	64.72	690800	556784	4	6	0
4G.10	Illumina	442	337	218	46	6	5548964	5548964	5170621	4319885	1661389	361799	442	70693	5548964	65.76	16558	11062	101	204	0
4G.11	Illumina	18	16	13	8	7	1736393	1736393	1730299	1704944	1618861	1570366	18	410021	1736393	59.42	225936	149297	3	5	0
4G.12	Illumina	7	7	6	6	6	4136673	4136673	4136673	4129532	4129532	4129532	7	1121482	4136673	66.95	1100097	498898	2	4	0
4G.13	Illumina	372	294	164	31	3	4539233	4539233	4254974	3312245	1226492	278292	372	107482	4539233	55.96	16561	9519	83	174	0
4G.14	Illumina	75	75	69	52	34	5387917	5387917	5387917	5340566	5036133	4337421	75	327733	5387917	40.34	120972	66473	14	30	0
4G.15	Illumina	35	33	33	29	27	7429601	7429601	7422576	7422576	7335919	7263238	35	580601	7429601	67.33	363682	205702	8	15	0
4G.16	Illumina	40	28	17	1	0	392208	392208	345279	269518	38718	0	40	38718	392208	59.36	12066	8952	11	20	0
4G.17	Illumina	68	64	58	48	41	8059369	8059369	8046109	8002037	7827206	7579682	68	580939	8059369	64.46	224314	134024	12	24	0
4G.18	Illumina	15	10	8	7	4	651470	651470	633187	622052	600708	504731	15	181666	651470	57.97	130660	61685	3	4	0
4G.19	Illumina	977	465	99	3	0	5783271	5783271	3896172	1345628	77472	0	977	26376	5783271	51.13	6620	4490	290	559	0
4G.1	Illumina	21	21	21	20	19	6340184	6340184	6340184	6340184	6318575	6284276	21	975664	6340184	66.46	468669	263474	5	9	0
4G.20	Illumina	8	6	5	3	2	225529	225529	217857	211301	181475	134420	8	73421	225529	61.15	60999	47055	2	3	0
4G.21	Illumina	853	287	63	8	0	4418476	4418476	2479246	987232	220870	0	853	35205	4418476	59.52	5476	3680	236	485	0
4G.22	Illumina	62	61	57	39	29	6026456	6026456	6022725	5994855	5636175	5270050	62	610373	6026456	69.07	215150	104492	9	19	0
4G.23	Illumina	672	334	95	2	0	4167230	4167230	2979024	1331382	53154	0	672	26841	4167230	38.04	7384	4567	185	365	0
4G.24	Illumina	1755	392	34	0	0	7406785	7406785	2768037	438485	0	0	1755	21623	7406785	62.47	4241	3205	596	1101	0
4G.2	Illumina	395	51	1	0	0	1462832	1462832	313719	10843	0	0	395	10843	1462832	64.66	3648	2978	150	262	0
4G.3	Illumina	176	167	138	73	32	5433693	5433693	5400005	5184861	4075596	2608320	176	207158	5433693	70.07	48343	25222	35	73	0
4G.4	Illumina	220	86	17	0	0	1150985	1150985	693718	238341	0	0	220	19195	1150985	41.77	5918	3688	64	127	0
4G.5	Illumina	1	1	1	1	1	234183	234183	234183	234183	234183	234183	1	234183	234183	66.45	234183	234183	1	1	0
4G.6	Illumina	71	66	60	33	19	3215940	3215940	3197477	3153017	2674499	2162611	71	497010	3215940	59.38	82413	38525	11	25	0
4G.7	Illumina	709	507	263	39	1	7286598	7286598	6529254	4787518	1281585	64066	709	64066	7286598	46.39	14158	8030	168	339	0
4G.8	Illumina	493	97	7	0	0	1993824	1993824	651703	89593	0	0	493	14475	1993824	60.46	4032	3143	174	315	0
4G.9	Illumina	18	18	18	16	16	4311801	4311801	4311801	4311801	4277869	4277869	18	946749	4311801	65.66	385403	171955	4	8	0
4J.10	Illumina	433	107	4	0	0	1865674	1865674	717695	42889	0	0	433	11629	1865674	57.81	4417	3404	153	273	0
4J.11	Illumina	220	65	14	1	0	1109874	1109874	545602	220151	32017	0	220	32017	1109874	41.76	4978	3787	67	132	0
4J.12	Illumina	69	15	0	0	0	285651	285651	93544	0	0	0	69	9405	285651	42.7	4270	3367	26	45	0
4J.13	Illumina	441	78	4	0	0	1757949	1757949	519498	53036	0	0	441	21768	1757949	35.59	3923	3179	162	287	0
4J.14	Illumina	96	1	0	0	0	300393	300393	5238	0	0	0	96	5238	300393	67.4	3060	2726	42	68	0
4J.15	Illumina	11	9	5	3	1	223616	223616	216355	184962	154586	77441	11	77441	223616	47.69	49384	16272	2	4	0
4J.16	Illumina	441	43	0	0	0	1574196	1574196	259959	0	0	0	441	8748	1574196	68.49	3524	2922	172	295	0
4J.17	Illumina	119	18	0	0	0	453410	453410	112565	0	0	0	119	9092	453410	62.82	3874	3033	45	79	0
4J.18	Illumina	279	205	137	64	18	4683665	4683665	4410146	3922570	2733870	1148321	279	99057	4683665	55.07	28687	14730	50	105	0
4J.19	Illumina	42	41	40	36	31	7255982	7255982	7252442	7247124	7163459	6980281	42	777413	7255982	67.18	297112	171564	9	16	0
4J.1	Illumina	100	92	81	45	15	3092373	3092373	3062770	2980461	2377316	1353340	100	204325	3092373	43.23	40830	26053	20	43	0
4J.20	Illumina	373	151	26	3	0	2051978	2051978	1256459	425259	96676	0	373	34344	2051978	41.24	5845	4107	109	213	0
4J.21	Illumina	15	15	15	14	11	5510868	5510868	5510868	5510868	5489852	5391076	15	1205357	5510868	54.01	838597	447509	3	5	0
4J.22	Illumina	14	14	13	13	12	5521232	5521232	5521232	5514520	5514520	5483443	14	1154015	5521232	36.96	898861	413647	3	5	0
4J.23	Illumina	108	3	0	0	0	362576	362576	20741	0	0	0	108	8608	362576	38.91	3281	2855	45	75	0
4J.24	Illumina	52	47	38	24	19	4399336	4399336	4378742	4308923	4088590	3922302	52	706258	4399336	66.65	249189	125847	6	12	0
4J.25	Illumina	247	201	120	45	12	3967301	3967301	3798451	3227339	1940642	781902	247	105627	3967301	67.04	24900	13800	47	99	0
4J.2	Illumina	1052	257	23	1	0	4579362	4579362	1856967	306480	42054	0	1052	42054	4579362	63.43	4439	3269	350	652	0
4J.3	Illumina	280	207	129	38	7	3729739	3729739	3457396	2887478	1528186	469733	280	113805	3729739	67.09	19619	10688	54	121	0
4J.4	Illumina	28	28	25	23	13	4649075	4649075	4649075	4625084	4596483	4250306	28	1463355	4649075	56.01	687142	143051	3	6	0
4J.5	Illumina	465	73	2	0	0	1807823	1807823	460723	21830	0	0	465	11447	1807823	60.25	3927	3138	175	304	0
4J.6	Illumina	11	11	11	11	11	6323505	6323505	6323505	6323505	6323505	6323505	11	1815504	6323505	65.04	716051	510943	3	6	0
4J.7	Illumina	35	33	31	29	24	6242252	6242252	6235689	6221692	6184320	6013298	35	628442	6242252	67.91	285051	214685	8	14	0
4J.8	Illumina	33	27	19	5	2	566878	566878	542996	481061	276167	147666	33	73873	566878	60.24	21923	12322	6	15	0
4J.9	Illumina	67	61	51	33	19	2420652	2420652	2399014	2326162	2020488	1509520	67	159832	2420652	34.75	64707	34224	14	27	0
4T.10	Illumina	5	5	5	5	5	4635315	4635315	4635315	4635315	4635315	4635315	5	2083304	4635315	43.22	1464933	1464933	2	2	0
4T.11	Illumina	461	261	85	4	0	3204168	3204168	2461123	1250647	119048	0	461	38842	3204168	41.22	7922	5212	126	250	0
4T.12	Illumina	285	40	0	0	0	1068656	1068656	237865	0	0	0	285	8420	1068656	59.62	3766	3069	111	189	0
4T.13	Illumina	333	261	157	48	12	4927207	4927207	4663893	3920666	2285419	1010475	333	158882	4927207	62.48	21073	11260	56	136	0
4T.14	Illumina	28	28	28	26	22	5522438	5522438	5522438	5522438	5490262	5329619	28	673647	5522438	34.1	352306	209903	6	11	0
4T.15	Illumina	3	3	3	2	2	338962	338962	338962	338962	319647	319647	3	174153	338962	50.48	174153	145494	1	2	0
4T.16	Illumina	478	286	98	11	0	3681867	3681867	2961255	1674923	368307	0	478	42254	3681867	55.73	8876	5515	116	248	0
4T.17	Illumina	136	46	4	0	0	669378	669378	343608	50076	0	0	136	14148	669378	56.24	5131	3734	45	84	0
4T.18	Illumina	221	168	93	18	2	2630910	2630910	2424589	1877709	733019	183128	221	126819	2630910	38.16	14806	9513	49	103	0
4T.19	Illumina	29	24	22	20	17	5717126	5717126	5699879	5689223	5659755	5544687	29	761140	5717126	62.6	528825	258965	5	9	0
4T.1	Illumina	314	227	141	47	10	4369631	4369631	4051029	3424960	1942860	719596	314	123381	4369631	63.66	21820	11081	58	128	0
4T.20	Illumina	5	4	3	2	1	346185	346185	343365	336880	321080	292202	5	292202	346185	53.83	292202	292202	1	1	0
4T.21	Illumina	521	268	124	25	4	4681302	4681302	3776370	2758245	1247615	543434	521	387954	4681302	37.86	13428	6169	89	221	0
4T.22	Illumina	13	13	12	6	2	409513	409513	409513	399951	301068	189821	13	131050	409513	55.16	29358	21679	3	7	0
4T.23	Illumina	45	42	41	34	25	6297951	6297951	6284045	6278650	6161700	5848792	45	1094976	6297951	63.51	298408	157777	6	15	0
4T.24	Illumina	240	178	101	21	3	2845368	2845368	2609591	2065944	756518	163807	240	56810	2845368	38.43	17460	9211	54	109	0
4T.25	Illumina	76	74	67	51	32	5406516	5406516	5398194	5342769	5048576	4390697	76	518086	5406516	63	138362	63562	12	27	0
4T.26	Illumina	478	82	2	0	0	1886399	1886399	538189	21289	0	0	478	11057	1886399	34	3903	3106	175	309	0
4T.27	Illumina	501	104	4	0	0	2030542	2030542	679594	44146	0	0	501	11962	2030542	67.77	4043	3193	179	322	0
4T.28	Illumina	49	49	48	40	33	5465910	5465910	5465910	5457688	5316589	5022556	49	483841	5465910	64.77	178064	98007	10	20	0
4T.29	Illumina	722	200	24	0	0	3254498	3254498	1423554	277408	0	0	722	15862	3254498	64.33	4628	3446	243	448	0
4T.2	Illumina	25	10	5	3	0	210831	210831	157612	124656	99139	0	25	39711	210831	37.97	12955	4795	4	11	0
4T.30	Illumina	253	28	1	0	0	931158	931158	184730	12399	0	0	253	12399	931158	67.57	3614	3008	97	168	0
4T.31	Illumina	599	109	6	0	0	2353674	2353674	714391	70475	0	0	599	13093	2353674	68.96	3942	3104	216	386	0
4T.32	Illumina	238	210	133	54	19	4848118	4848118	4733109	4195529	2926753	1675053	238	187072	4848118	55.6	34276	16264	37	90	0
4T.33	Illumina	36	34	31	23	20	4617647	4617647	4608958	4587903	4445116	4319670	36	723793	4617647	55.78	225665	140580	6	12	0
4T.34	Illumina	28	17	6	2	0	235069	235069	193053	124124	52841	0	28	27788	235069	58.98	10813	5703	6	14	0
4T.35	Illumina	236	24	0	0	0	845098	845098	143206	0	0	0	236	9799	845098	70.2	3496	2930	93	159	0
4T.36	Illumina	664	272	57	5	0	3680044	3680044	2285401	840125	157341	0	664	42996	3680044	62.55	6000	4122	191	377	0
4T.37	Illumina	146	138	117	71	44	6022270	6022270	5992773	5832237	5036799	4117009	146	235572	6022270	69.06	73536	36738	27	54	0
4T.38	Illumina	280	25	0	0	0	1042624	1042624	143235	0	0	0	280	7530	1042624	41.88	3674	3244	115	191	0
4T.39	Illumina	157	22	2	0	0	602419	602419	150201	22885	0	0	157	12703	602419	66.69	3849	2967	58	103	0
4T.3	Illumina	964	506	173	16	1	6816595	6816595	5177332	2869013	587722	77427	964	77427	6816595	67.09	8605	5062	232	494	0
4T.40	Illumina	447	18	0	0	0	1502497	1502497	105498	0	0	0	447	8385	1502497	68.45	3291	2834	183	306	0
4T.4	Illumina	10	10	10	10	8	5409646	5409646	5409646	5409646	5409646	5323851	10	1335946	5409646	40.35	1000140	700378	3	4	0
4T.5	Illumina	180	11	0	0	0	639494	639494	65632	0	0	0	180	7939	639494	40.75	3555	2983	72	122	0
4T.6	Illumina	129	119	89	55	29	4193302	4193302	4159838	3940197	3361930	2452012	129	224650	4193302	58.5	57558	30059	23	48	0
4T.7	Illumina	22	20	18	8	1	494341	494341	487170	471250	313244	76234	22	76234	494341	63.26	31135	19511	6	11	0
4T.8	Illumina	20	14	11	2	0	246787	246787	224517	200527	76967	0	20	41166	246787	56.66	15086	10067	5	10	0
4T.9	Illumina	726	267	63	8	0	4021010	4021010	2400388	1016541	265048	0	726	49173	4021010	63.61	5995	3891	196	407	0
4Y.10	Illumina	199	14	0	0	0	692755	692755	88790	0	0	0	199	7897	692755	63.38	3369	2868	79	135	0
4Y.11	Illumina	11	11	11	10	10	4741560	4741560	4741560	4741560	4730313	4730313	11	1048743	4741560	57.71	660193	417081	3	6	0
4Y.12	Illumina	134	132	114	81	40	5655869	5655869	5646507	5506595	4923881	3443438	134	226364	5655869	47.04	60009	36496	29	59	0
4Y.13	Illumina	554	217	49	0	0	2967815	2967815	1780242	635819	0	0	554	21991	2967815	67.27	5794	3886	163	319	0
4Y.14	Illumina	241	186	118	39	11	3605770	3605770	3405441	2917183	1676843	772684	241	110757	3605770	66.96	22900	12209	45	100	0
4Y.15	Illumina	298	57	10	1	1	1341641	1341641	516491	197106	54736	54736	298	54736	1341641	67.1	4406	3226	90	181	0
4Y.16	Illumina	28	19	9	1	0	227323	227323	193320	128380	28765	0	28	28765	227323	61.08	10046	6353	8	15	0
4Y.1	Illumina	118	108	99	74	47	6309302	6309302	6273674	6211949	5798998	4818643	118	254281	6309302	66.54	92751	50556	22	46	0
4Y.2	Illumina	183	15	0	0	0	634015	634015	93798	0	0	0	183	9314	634015	63.85	3328	2897	74	125	0
4Y.3	Illumina	288	249	185	80	29	6167139	6167139	6014909	5551502	3900808	2230278	288	143706	6167139	67.89	32840	17395	52	115	0
4Y.4	Illumina	15	11	11	11	11	6304310	6304310	6291440	6291440	6291440	6291440	15	1815504	6304310	65.07	683598	510943	3	6	0
4Y.5	Illumina	11	11	11	11	9	4667834	4667834	4667834	4667834	4667834	4609141	11	2599525	4667834	56.01	2599525	483170	1	3	0
4Y.6	Illumina	13	13	12	12	12	5510553	5510553	5510553	5503841	5503841	5503841	13	1312511	5510553	36.94	744692	499746	3	5	0
4Y.7	Illumina	8	8	8	8	8	5480988	5480988	5480988	5480988	5480988	5480988	8	1771755	5480988	54	1192144	799032	2	4	0
4Y.8	Illumina	51	50	47	43	35	7951124	7951124	7947441	7927040	7858575	7568453	51	606035	7951124	68.19	321388	140912	10	21	0
4Y.9	Illumina	430	76	5	0	0	1708112	1708112	514807	58449	0	0	430	13182	1708112	60.52	3873	3113	153	277	0
5G.10	Illumina	61	49	22	2	0	628890	628890	580767	380098	74365	0	61	40357	628890	57.09	12632	7872	16	33	0
5G.11	Illumina	7	7	7	7	6	5195936	5195936	5195936	5195936	5195936	5159559	7	1962826	5195936	38.13	1626516	769269	2	3	0
5G.12	Illumina	128	97	88	67	48	8352713	8352713	8251319	8185077	7833102	7128770	128	499063	8352713	65.08	168853	68461	15	34	0
5G.13	Illumina	13	13	13	13	13	6304672	6304672	6304672	6304672	6304672	6304672	13	1708636	6304672	65.06	803467	510943	3	6	0
5G.14	Illumina	8	8	7	7	1	261732	261732	261732	252703	252703	53209	8	53209	261732	57.26	33440	32770	4	5	0
5G.15	Illumina	480	69	2	0	0	1829642	1829642	433733	20960	0	0	480	10502	1829642	33.22	3819	3032	180	314	0
5G.16	Illumina	54	51	47	41	32	4595826	4595826	4583205	4556850	4464139	4111438	54	355364	4595826	57.8	138764	82585	12	22	0
5G.17	Illumina	2	2	2	2	2	350585	350585	350585	350585	350585	350585	2	188246	350585	57.4	188246	162339	1	2	0
5G.18	Illumina	42	23	8	0	0	294434	294434	219813	119620	0	0	42	20981	294434	55.07	6921	4928	12	24	0
5G.19	Illumina	476	322	145	20	1	4431529	4431529	3851120	2567077	704409	82194	476	82194	4431529	63.58	11799	7101	113	235	0
5G.1	Illumina	202	160	90	21	0	2468096	2468096	2295076	1778953	717908	0	202	48053	2468096	37.99	15885	9436	48	98	0
5G.20	Illumina	4	3	3	2	1	205597	205597	202977	202977	185920	155674	4	155674	205597	59.94	155674	155674	1	1	0
5G.21	Illumina	40	14	5	0	0	229364	229364	134823	75314	0	0	40	20047	229364	56.72	6098	4023	11	23	0
5G.22	Illumina	218	168	96	39	9	3533465	3533465	3341296	2832851	1889357	797534	218	194362	3533465	56.52	27897	13125	35	80	0
5G.23	Illumina	284	169	89	35	11	3458873	3458873	3048641	2497210	1613090	818988	284	176940	3458873	56.84	21247	9180	41	100	0
5G.24	Illumina	350	291	205	77	16	6056493	6056493	5843305	5208415	3147715	1056855	350	114753	6056493	67.93	25981	14153	73	151	0
5G.25	Illumina	54	52	42	30	24	3906304	3906304	3899583	3830413	3638256	3410168	54	259411	3906304	38.39	144666	108667	11	18	0
5G.26	Illumina	23	23	12	3	0	292902	292902	292902	201845	87067	0	23	31691	292902	68.1	13370	9299	7	14	0
5G.27	Illumina	505	229	44	0	0	2815839	2815839	1822839	564899	0	0	505	18738	2815839	58.18	6030	4257	154	292	0
5G.28	Illumina	541	322	165	52	10	5801457	5801457	5018762	3933129	2239148	741683	541	99835	5801457	67.99	16945	7844	86	213	0
5G.29	Illumina	11	11	9	4	0	238661	238661	238661	227420	135452	0	11	39695	238661	57.18	30475	18734	4	7	0
5G.2	Illumina	29	27	27	24	20	4411886	4411886	4405394	4405394	4357144	4217141	29	689760	4411886	66.66	319070	133481	5	11	0
5G.30	Illumina	7	6	6	5	4	813176	813176	810226	810226	795986	757618	7	405653	813176	35.38	216472	216472	2	2	0
5G.31	Illumina	366	38	0	0	0	1329476	1329476	235018	0	0	0	366	8920	1329476	63.87	3631	2997	142	244	0
5G.32	Illumina	528	284	160	72	20	6392227	6392227	5506560	4661335	3268945	1465202	528	157309	6392227	67.14	25984	8944	70	175	0
5G.33	Illumina	19	19	18	18	15	5052483	5052483	5052483	5045100	5045100	4941734	19	847422	5052483	62.24	453522	327354	5	8	0
5G.34	Illumina	35	35	35	31	26	5313275	5313275	5313275	5313275	5238724	5024950	35	636417	5313275	34.18	294782	118741	7	15	0
5G.35	Illumina	68	45	24	5	3	786394	786394	699737	557923	257635	182608	68	75595	786394	56.18	14861	8551	12	28	0
5G.36	Illumina	24	21	17	14	10	1647684	1647684	1635472	1608235	1556056	1420227	24	510447	1647684	34.74	138775	61901	3	7	0
5G.37	Illumina	1058	627	316	96	22	11165664	11165664	9625004	7420520	3968166	1439538	1058	128582	11165664	67.31	16745	7723	175	425	0
5G.38	Illumina	15	15	15	14	12	4779420	4779420	4779420	4779420	4765199	4679177	15	1456824	4779420	38.96	504183	250859	3	6	0
5G.39	Illumina	30	30	29	28	22	6167519	6167519	6167519	6160776	6140751	5934634	30	1207440	6167519	67.07	466179	220738	5	10	0
5G.3	Illumina	30	26	19	5	2	547958	547958	531329	483185	257675	169532	30	102293	547958	61.07	24692	14469	6	14	0
5G.40	Illumina	8	7	5	2	2	248377	248377	244143	230939	184683	184683	8	106445	248377	51.89	78238	17865	2	3	0
5G.41	Illumina	59	41	31	11	2	873194	873194	803637	729109	445159	127640	59	64962	873194	61.03	25654	11579	11	25	0
5G.42	Illumina	1300	464	182	25	4	8078637	8078637	5229509	3296221	931860	249485	1300	78573	8078637	63.14	7726	4005	267	652	0
5G.4	Illumina	686	76	2	0	0	2459713	2459713	484035	23052	0	0	686	12188	2459713	69.54	3459	2885	260	456	0
5G.5	Illumina	27	25	20	16	13	5493199	5493199	5484749	5454423	5384544	5269732	27	1028152	5493199	54.09	846257	355503	3	6	0
5G.6	Illumina	237	103	24	0	0	1319918	1319918	835325	314453	0	0	237	17502	1319918	40.18	5970	4214	71	138	0
5G.7	Illumina	332	258	177	53	18	5216454	5216454	4942361	4357951	2379288	1150461	332	102680	5216454	63.86	22742	13558	63	138	0
5G.8	Illumina	558	354	145	22	1	4761860	4761860	3992830	2502335	683252	53444	558	53444	4761860	36.87	10539	6361	134	279	0
5G.9	Illumina	349	52	1	0	0	1338396	1338396	337455	13180	0	0	349	13180	1338396	67.47	3834	3086	130	229	0
5J.10	Illumina	441	88	1	0	0	1790736	1790736	577436	10824	0	0	441	10824	1790736	39.72	4110	3198	160	283	0
5J.11	Illumina	921	332	40	0	0	4628522	4628522	2474271	517103	0	0	921	24420	4628522	46.71	5211	3879	301	557	0
5J.12	Illumina	93	28	5	0	0	448314	448314	207466	62402	0	0	93	16367	448314	39.52	4898	3874	32	58	0
5J.13	Illumina	9	9	9	9	9	5088807	5088807	5088807	5088807	5088807	5088807	9	2917445	5088807	59.97	2917445	328901	1	3	0
5J.14	Illumina	43	29	12	1	0	382900	382900	330354	192946	31613	0	43	31613	382900	55.48	10093	7862	12	23	0
5J.15	Illumina	22	22	22	18	14	5485453	5485453	5485453	5485453	5408972	5264848	22	870079	5485453	54.08	552088	343250	4	7	0
5J.16	Illumina	1205	538	144	21	1	7545436	7545436	5146937	2431395	702271	67736	1205	67736	7545436	57.33	7002	4405	305	647	0
5J.17	Illumina	19	19	19	18	17	6337904	6337904	6337904	6337904	6316295	6281175	19	975664	6337904	66.47	673638	269216	4	8	0
5J.18	Illumina	270	87	41	28	19	5562684	5562684	4943242	4634988	4437695	4112321	270	886663	5562684	65.49	171964	48386	8	21	0
5J.19	Illumina	66	62	55	43	26	4242977	4242977	4227198	4175628	3964812	3315368	66	315098	4242977	67.33	121961	61803	12	24	0
5J.1	Illumina	61	25	6	1	0	357646	357646	232510	114888	41827	0	61	41827	357646	38.44	6160	4268	16	33	0
5J.20	Illumina	582	231	46	3	1	3229311	3229311	1999063	740795	167592	92750	582	92750	3229311	65.37	6260	3997	163	326	0
5J.21	Illumina	68	64	59	42	25	3354070	3354070	3338304	3301950	3029398	2400716	68	231534	3354070	36.07	83467	44800	14	28	0
5J.22	Illumina	55	23	0	0	0	267937	267937	153356	0	0	0	55	9549	267937	39.36	5580	4289	20	34	0
5J.23	Illumina	20	14	7	3	0	248352	248352	227090	176151	118259	0	20	42156	248352	49.48	16429	8788	4	9	0
5J.24	Illumina	874	357	73	0	0	4744221	4744221	2930892	951266	0	0	874	22235	4744221	68.46	6134	3968	257	499	0
5J.25	Illumina	94	40	6	0	0	495970	495970	304784	79319	0	0	94	15228	495970	41.66	5743	3877	30	56	0
5J.26	Illumina	20	20	20	18	16	5304430	5304430	5304430	5304430	5269601	5185427	20	886595	5304430	33.79	463367	314954	4	7	0
5J.27	Illumina	230	168	58	17	2	2288902	2288902	2033255	1285041	633079	124137	230	69708	2288902	56.84	12954	6379	46	112	0
5J.28	Illumina	167	9	0	0	0	551621	551621	49106	0	0	0	167	6467	551621	68.67	3210	2794	69	115	0
5J.29	Illumina	18	18	18	18	18	5241139	5241139	5241139	5241139	5241139	5241139	18	747421	5241139	36.97	342772	280441	6	10	0
5J.2	Illumina	131	118	94	52	18	3342147	3342147	3300743	3122680	2413322	1270304	131	112105	3342147	66.2	42281	23011	27	56	0
5J.30	Illumina	17	15	8	4	0	287701	287701	280053	223763	143053	0	17	49064	287701	63.64	24740	15799	5	8	0
5J.31	Illumina	43	34	22	12	3	839280	839280	809321	718789	554449	248980	43	135985	839280	60.01	33171	19529	8	16	0
5J.32	Illumina	146	5	0	0	0	466183	466183	28248	0	0	0	146	6260	466183	67.99	3084	2761	62	102	0
5J.33	Illumina	570	138	6	0	0	2419560	2419560	911098	74281	0	0	570	16765	2419560	35.53	4330	3345	203	363	0
5J.34	Illumina	492	161	20	0	0	2354949	2354949	1178524	262936	0	0	492	22336	2354949	39.2	5002	3665	161	299	0
5J.3	Illumina	86	79	70	44	25	4406232	4406232	4380599	4316675	3864803	3116275	86	365939	4406232	66.73	101547	46470	12	29	0
5J.4	Illumina	43	41	39	36	23	3831317	3831317	3823057	3805292	3748769	3269384	43	604998	3831317	60.75	153951	70796	7	17	0
5J.5	Illumina	631	210	20	0	0	2951906	2951906	1488815	242478	0	0	631	18862	2951906	63.09	5046	3540	208	387	0
5J.6	Illumina	525	386	237	56	6	6400980	6400980	5884124	4785433	1977635	330616	525	63865	6400980	64.49	17014	9867	116	239	0
5J.7	Illumina	18	16	14	12	10	4521338	4521338	4512183	4497446	4476323	4397676	18	1768861	4521338	55.78	634636	499975	2	4	0
5J.8	Illumina	209	117	99	66	34	4998147	4998147	4719869	4583299	4022201	2935489	209	234298	4998147	68.97	62953	28788	27	56	0
5J.9	Illumina	38	29	14	4	1	460964	460964	427965	320368	158540	52900	38	52900	460964	60.1	17466	8894	8	17	0
5T.10	Illumina	228	179	113	38	12	3742651	3742651	3552035	3083652	1918217	1021123	228	109825	3742651	56.65	25687	12600	37	89	0
5T.11	Illumina	237	157	74	8	1	2160970	2160970	1853434	1258327	237661	50401	237	50401	2160970	40.28	11728	6661	58	118	0
5T.12	Illumina	15	15	14	14	11	1400434	1400434	1400434	1395370	1395370	1292455	15	245854	1400434	44.48	104057	88157	5	8	0
5T.13	Illumina	76	10	1	0	0	291268	291268	66075	11126	0	0	76	11126	291268	59.9	3712	3070	29	50	0
5T.14	Illumina	96	88	84	64	35	5047446	5047446	5021504	4992967	4665559	3600915	96	250271	5047446	33.9	89276	44904	19	39	0
5T.15	Illumina	490	319	174	31	1	4920964	4920964	4301135	3252615	1068048	54336	490	54336	4920964	67.45	13699	8072	107	223	0
5T.16	Illumina	582	124	7	0	0	2395764	2395764	809965	86630	0	0	582	17859	2395764	36.77	4178	3272	210	374	0
5T.17	Illumina	780	336	110	5	0	4655084	4655084	3066290	1576199	148536	0	780	34874	4655084	65.13	6436	4308	206	428	0
5T.18	Illumina	322	162	72	18	8	2971284	2971284	2405232	1792060	958847	626818	322	126097	2971284	56.78	14233	5997	47	130	0
5T.19	Illumina	121	111	91	73	44	6111510	6111510	6068465	5911378	5625325	4577879	121	352782	6111510	34.05	89095	49031	22	45	0
5T.1	Illumina	88	83	72	49	32	5537677	5537677	5519361	5435540	5080827	4432549	88	428360	5537677	68.73	146152	59899	13	28	0
5T.20	Illumina	111	100	88	50	36	8108300	8108300	8071840	7976083	7302359	6848075	111	371661	8108300	65.09	234399	106960	14	26	0
5T.21	Illumina	19	16	9	6	1	362739	362739	352526	304810	253580	57071	19	57071	362739	60.09	39563	17001	4	8	0
5T.22	Illumina	327	56	1	0	0	1287450	1287450	358518	10355	0	0	327	10355	1287450	37.79	3861	3191	122	214	0
5T.23	Illumina	100	2	0	0	0	314943	314943	12856	0	0	0	100	6634	314943	69.87	3045	2700	42	70	0
5T.24	Illumina	848	446	213	48	7	7561075	7561075	6180611	4525100	1962686	540010	848	103049	7561075	67.06	13199	6378	149	356	0
5T.25	Illumina	58	44	24	4	0	652578	652578	605216	462423	157417	0	58	48140	652578	61.4	16593	8596	13	28	0
5T.26	Illumina	141	108	63	40	31	6565947	6565947	6441148	6129201	5728696	5417975	141	631850	6565947	53.96	171520	80409	11	24	0
5T.27	Illumina	6	6	6	6	6	5195935	5195935	5195935	5195935	5195935	5195935	6	1962826	5195935	38.13	1626516	769269	2	3	0
5T.28	Illumina	23	17	11	6	1	428802	428802	406925	362740	271942	106056	23	106056	428802	61.33	30637	19837	4	9	0
5T.29	Illumina	39	25	9	0	0	297636	297636	245739	132295	0	0	39	19583	297636	57.19	8792	6128	11	21	0
5T.2	Illumina	577	273	58	0	0	3300120	3300120	2187757	728764	0	0	577	19350	3300120	44.56	6375	4361	178	335	0
5T.30	Illumina	26	19	9	2	0	305247	305247	279607	210358	71288	0	26	37532	305247	44.94	20002	7935	6	12	0
5T.31	Illumina	232	201	150	62	21	4723103	4723103	4603891	4222005	2866108	1483808	232	141648	4723103	58.22	31070	15754	44	97	0
5T.32	Illumina	61	61	57	45	28	4103254	4103254	4103254	4077455	3875793	3198259	61	284358	4103254	45.69	97534	57090	13	26	0
5T.33	Illumina	59	29	8	1	0	376161	376161	275427	127334	26325	0	59	26325	376161	63.11	8268	4615	15	31	0
5T.34	Illumina	462	240	70	9	2	3232833	3232833	2403952	1214944	360728	137185	462	84387	3232833	38.1	7932	4961	116	245	0
5T.35	Illumina	284	22	0	0	0	980308	980308	137333	0	0	0	284	9966	980308	64.32	3329	2835	112	192	0
5T.36	Illumina	272	217	140	54	7	4219240	4219240	4015405	3460737	2053323	502140	272	106713	4219240	63.64	24398	13992	57	115	0
5T.37	Illumina	467	47	0	0	0	1687386	1687386	293814	0	0	0	467	9596	1687386	67.36	3529	2975	181	311	0
5T.38	Illumina	80	5	0	0	0	279780	279780	33383	0	0	0	80	7991	279780	37.02	3396	2944	32	55	0
5T.39	Illumina	3	3	2	2	2	230710	230710	230710	224417	224417	224417	3	135740	230710	62.84	135740	88677	1	2	0
5T.3	Illumina	843	516	205	9	0	6649863	6649863	5460580	3201905	260669	0	843	33389	6649863	39.42	9808	6065	218	431	0
5T.40	Illumina	753	469	232	55	4	7320378	7320378	6265773	4592277	1943910	254604	753	85267	7320378	53.3	13322	7208	152	341	0
5T.41	Illumina	140	49	11	2	0	739228	739228	413904	170015	52930	0	140	27830	739228	58.52	5479	3911	41	81	0
5T.42	Illumina	227	83	23	0	0	1298630	1298630	782663	378492	0	0	227	23755	1298630	56.87	6236	3961	60	127	0
5T.43	Illumina	35	19	7	0	0	230504	230504	170123	85405	0	0	35	14765	230504	52.39	7878	4818	11	20	0
5T.4	Illumina	1134	389	78	3	1	5849028	5849028	3252351	1131708	123576	54737	1134	54737	5849028	63.74	5446	3773	327	653	0
5T.5	Illumina	148	6	0	0	0	480793	480793	33080	0	0	0	148	5970	480793	64.55	3128	2815	63	103	0
5T.6	Illumina	792	353	79	2	0	4468483	4468483	2901901	1043546	59253	0	792	33494	4468483	63.98	6294	4223	233	451	0
5T.7	Illumina	69	28	10	0	0	426576	426576	277817	156311	0	0	69	22562	426576	56.76	6739	4047	17	38	0
5T.8	Illumina	16	14	8	5	2	338769	338769	330292	286476	239512	128391	16	66110	338769	49.77	44893	17619	3	6	0
5T.9	Illumina	6	6	6	3	2	217570	217570	217570	217570	170265	140395	6	82464	217570	59.05	57931	29870	2	3	0
5Y.10	Illumina	46	46	43	38	31	4841613	4841613	4841613	4823016	4724291	4495577	46	361052	4841613	53.53	167481	116620	10	19	0
5Y.11	Illumina	1616	1294	662	98	1	17533917	17533917	16276733	11703655	3125028	55205	1616	55205	17533917	56.5	13801	8336	412	821	0
5Y.12	Illumina	87	72	61	45	32	4324143	4324143	4272194	4197529	3927678	3449150	87	252196	4324143	67.3	92362	56115	14	29	0
5Y.13	Illumina	72	71	65	50	34	5622068	5622068	5618851	5570159	5337356	4769452	72	397655	5622068	70.08	139531	70154	13	26	0
5Y.14	Illumina	80	74	61	49	29	4177185	4177185	4152290	4050938	3839237	3106525	80	230057	4177185	66.17	94414	49997	15	30	0
5Y.15	Illumina	8	8	8	8	8	5088803	5088803	5088803	5088803	5088803	5088803	8	2917445	5088803	59.97	2917445	420400	1	3	0
5Y.16	Illumina	195	150	86	33	9	3090151	3090151	2914990	2462474	1600420	799402	195	197880	3090151	41.52	25826	12007	31	73	0
5Y.17	Illumina	51	50	43	37	25	4384984	4384984	4380267	4324392	4213481	3729541	51	614192	4384984	65.65	138117	81743	8	19	0
5Y.18	Illumina	65	0	0	0	0	202064	202064	0	0	0	0	65	4711	202064	67.92	3074	2689	29	46	0
5Y.19	Illumina	10	10	8	4	2	388226	388226	388226	372536	302308	223247	10	133986	388226	64.63	89261	39165	2	4	0
5Y.1	Illumina	20	20	20	19	17	6345046	6345046	6345046	6345046	6323437	6238932	20	975664	6345046	66.45	673638	263474	4	8	0
5Y.20	Illumina	228	177	110	28	5	3050621	3050621	2859828	2369380	1094912	339863	228	81491	3050621	65.89	19466	10738	48	103	0
5Y.21	Illumina	789	429	148	5	0	5431575	5431575	4132931	2171644	139484	0	789	31177	5431575	64.59	8256	5134	209	418	0
5Y.2	Illumina	59	13	4	0	0	272282	272282	109878	47737	0	0	59	13449	272282	66.78	4702	3341	19	36	0
5Y.3	Illumina	205	171	129	66	25	4774006	4774006	4643221	4346088	3322065	1823659	205	129253	4774006	66.66	43374	21054	37	78	0
5Y.4	Illumina	1004	463	109	8	0	5933621	5933621	4038787	1579129	237989	0	1004	38053	5933621	68.53	6857	4329	279	552	0
5Y.5	Illumina	594	312	110	8	0	4191183	4191183	3176692	1746467	267019	0	594	44015	4191183	65.58	8595	5074	148	306	0
5Y.6	Illumina	318	37	1	0	0	1159884	1159884	228460	12090	0	0	318	12090	1159884	69.44	3530	2977	122	212	0
5Y.7	Illumina	2	2	2	2	1	306444	306444	306444	306444	306444	263127	2	263127	306444	61.32	263127	263127	1	1	0
5Y.8	Illumina	66	59	56	47	36	5758263	5758263	5738076	5714979	5570217	5177649	66	356848	5758263	68.73	158717	96320	13	24	0
5Y.9	Illumina	423	71	8	1	1	1755344	1755344	578690	167550	55116	55116	423	55116	1755344	66.7	4038	3085	139	265	0
6G.10	Illumina	57	4	1	0	0	205405	205405	32284	11581	0	0	57	11581	205405	61.16	3378	2897	22	38	0
6G.11	Illumina	4	4	4	4	4	4191505	4191505	4191505	4191505	4191505	4191505	4	2131122	4191505	66.85	2131122	1059296	1	2	0
6G.12	Illumina	351	293	190	64	9	5468456	5468456	5252503	4507851	2512109	606749	351	117253	5468456	63.76	22729	12578	74	155	0
6G.13	Illumina	110	88	71	46	26	3929150	3929150	3856002	3738118	3297325	2534671	110	304297	3929150	58.22	70959	39561	17	36	0
6G.14	Illumina	49	29	14	4	0	453572	453572	379270	275270	131100	0	49	35847	453572	60.95	13060	6059	10	23	0
6G.15	Illumina	42	22	8	2	0	317779	317779	243985	153051	59513	0	42	32362	317779	61.13	8952	5130	9	21	0
6G.16	Illumina	18	16	16	16	14	6435875	6435875	6430372	6430372	6430372	6376938	18	1859406	6435875	67.69	811180	310505	3	6	0
6G.17	Illumina	19	19	19	19	17	5160783	5160783	5160783	5160783	5160783	5071053	19	1199953	5160783	59.33	360562	231293	5	9	0
6G.18	Illumina	43	20	13	7	1	500094	500094	432036	385360	279340	53943	43	53943	500094	61.85	30339	11338	6	13	0
6G.19	Illumina	46	28	11	3	0	409702	409702	344732	218968	99249	0	46	34058	409702	36.25	11985	6836	10	22	0
6G.1	Illumina	248	45	2	0	0	995297	995297	321963	43865	0	0	248	23871	995297	64.89	3943	3045	85	159	0
6G.20	Illumina	677	165	8	0	0	2880736	2880736	1140057	98387	0	0	677	13985	2880736	63.61	4329	3269	231	423	0
6G.21	Illumina	13	13	12	12	9	1204579	1204579	1204579	1196958	1196958	1088051	13	265933	1204579	57.07	146761	86712	3	6	0
6G.22	Illumina	692	418	149	6	0	4981898	4981898	3964874	2102275	161835	0	692	32064	4981898	42.78	8567	5477	192	375	0
6G.23	Illumina	481	96	5	0	0	1968406	1968406	664130	61236	0	0	481	16344	1968406	66.06	4101	3137	168	305	0
6G.24	Illumina	492	304	142	22	2	4450743	4450743	3744113	2594601	819051	135144	492	70527	4450743	56.48	11656	6743	108	235	0
6G.25	Illumina	207	181	120	42	14	3761686	3761686	3663037	3199925	1973278	964474	207	122979	3761686	68.08	25455	13740	39	89	0
6G.26	Illumina	895	322	92	4	0	4929032	4929032	2892818	1331442	118555	0	895	30440	4929032	67.87	5924	3922	244	504	0
6G.27	Illumina	21	21	21	20	19	6336304	6336304	6336304	6336304	6314695	6280396	21	975664	6336304	66.47	468669	263474	5	9	0
6G.28	Illumina	465	310	127	8	0	3830346	3830346	3249369	1977645	270535	0	465	43839	3830346	42.57	10241	6223	121	243	0
6G.29	Illumina	246	39	0	0	0	958580	958580	226533	0	0	0	246	7447	958580	48.2	4008	3246	98	165	0
6G.2	Illumina	91	72	56	43	28	4875245	4875245	4806630	4698753	4442035	3860321	91	338287	4875245	59.95	136321	69988	12	25	0
6G.30	Illumina	12	12	12	12	11	5054044	5054044	5054044	5054044	5054044	5010509	12	1933063	5054044	38.21	795061	406131	2	4	0
6G.31	Illumina	15	15	15	14	14	6333657	6333657	6333657	6333657	6309077	6309077	15	2395300	6333657	52.98	811492	341003	2	6	0
6G.32	Illumina	992	351	143	18	1	6180357	6180357	3994967	2518218	596491	52514	992	52514	6180357	58.13	8022	3992	207	494	0
6G.33	Illumina	602	180	42	6	2	3323124	3323124	1870460	947119	412671	277508	602	197564	3323124	59.71	5768	3688	141	328	0
6G.34	Illumina	199	12	0	0	0	693156	693156	70011	0	0	0	199	7116	693156	67.22	3488	2862	80	135	0
6G.35	Illumina	45	21	5	1	0	292155	292155	203535	92779	25421	0	45	25421	292155	56.44	6598	4556	12	25	0
6G.36	Illumina	127	76	29	4	0	946221	946221	762597	450356	110175	0	127	30487	946221	41.81	9231	5314	32	66	0
6G.37	Illumina	330	131	33	5	1	1942807	1942807	1226341	571066	179939	53526	330	53526	1942807	41.5	6347	4232	86	182	0
6G.38	Illumina	27	22	14	9	3	662568	662568	645207	584787	507510	279266	27	133430	662568	60.2	47210	28527	5	9	0
6G.3	Illumina	222	23	1	0	0	829095	829095	144368	10716	0	0	222	10716	829095	41.09	3679	3105	87	148	0
6G.4	Illumina	467	69	0	0	0	1833111	1833111	415269	0	0	0	467	9074	1833111	51.23	3930	3253	183	309	0
6G.5	Illumina	322	32	8	2	0	1233658	1233658	301843	157361	60700	0	322	32667	1233658	68.22	3528	2920	111	208	0
6G.6	Illumina	77	2	0	0	0	238423	238423	13488	0	0	0	77	8331	238423	66.46	3039	2713	34	55	0
6G.7	Illumina	31	19	10	2	0	298517	298517	258156	197420	69749	0	31	43286	298517	57.38	14277	8075	7	14	0
6G.8	Illumina	717	189	12	0	0	3131813	3131813	1257643	140108	0	0	717	15340	3131813	48.36	4496	3444	254	454	0
6G.9	Illumina	591	87	12	5	1	2465954	2465954	789926	318635	226977	92597	591	92597	2465954	64.02	3977	3052	189	367	0
6J.10	Illumina	71	16	1	0	0	291400	291400	97971	10418	0	0	71	10418	291400	35.25	4297	3268	27	46	0
6J.11	Illumina	865	337	140	22	3	5698035	5698035	3879843	2514472	787754	188484	865	86432	5698035	67.08	8510	4251	177	422	0
6J.12	Illumina	12	12	11	11	10	5521212	5521212	5521212	5514500	5514500	5483400	12	2279820	5521212	36.96	1312511	744692	2	3	0
6J.13	Illumina	569	123	12	0	0	2398303	2398303	865383	140913	0	0	569	17179	2398303	58.12	4252	3219	196	359	0
6J.14	Illumina	884	272	22	0	0	4031444	4031444	1897978	260750	0	0	884	17652	4031444	44.32	4779	3534	297	545	0
6J.15	Illumina	343	102	15	3	0	1660976	1660976	810775	235034	89072	0	343	34716	1660976	41.48	4946	3657	106	205	0
6J.16	Illumina	64	52	50	38	19	2877127	2877127	2838117	2824847	2629233	1996359	64	239835	2877127	43.56	85455	40896	11	23	0
6J.1	Illumina	26	26	25	24	21	6221936	6221936	6221936	6215884	6192439	6093620	26	783854	6221936	67.91	299296	228513	6	12	0
6J.2	Illumina	94	2	0	0	0	286519	286519	10402	0	0	0	94	5254	286519	68.25	2881	2653	41	67	0
6J.3	Illumina	11	11	11	10	9	5510429	5510429	5510429	5510429	5489413	5460101	11	1771761	5510429	54.01	1192144	778049	2	4	0
6J.4	Illumina	26	25	24	21	20	4415521	4415521	4411796	4403721	4364683	4317392	26	594529	4415521	66.65	334194	174838	5	10	0
6J.5	Illumina	18	18	15	2	1	289214	289214	289214	265686	78875	50296	18	50296	289214	57.43	16408	12466	6	11	0
6J.6	Illumina	147	78	18	0	0	935288	935288	657925	261769	0	0	147	21851	935288	56.71	6414	4745	45	87	0
6J.7	Illumina	21	19	17	13	11	4581097	4581097	4573285	4559518	4501618	4430816	21	1636892	4581097	56.07	923789	483152	2	4	0
6J.8	Illumina	163	67	28	6	0	1106681	1106681	781354	517925	182863	0	163	42251	1106681	39.43	8559	4427	32	78	0
6J.9	Illumina	10	10	10	10	10	6323511	6323511	6323511	6323511	6323511	6323511	10	1815249	6323511	65.04	858257	511619	3	5	0
6T.10	Illumina	491	32	0	0	0	1682321	1682321	188479	0	0	0	491	9972	1682321	68.11	3326	2867	197	333	0
6T.11	Illumina	50	39	37	34	30	8056752	8056752	8020207	8003768	7955438	7823040	50	1031216	8056752	65.12	402185	206428	8	15	0
6T.12	Illumina	786	150	18	0	0	3259726	3259726	1125805	251621	0	0	786	23777	3259726	58.34	4028	3132	263	494	0
6T.13	Illumina	268	224	172	66	16	5259280	5259280	5106446	4714866	2986592	1144860	268	131120	5259280	33.91	30537	16093	54	113	0
6T.14	Illumina	128	119	105	71	38	5233911	5233911	5197671	5093501	4522016	3389712	128	200765	5233911	57.75	72482	35342	26	51	0
6T.15	Illumina	604	382	166	25	2	5331025	5331025	4527780	3025365	884680	132051	604	80690	5331025	63.76	11403	6367	133	289	0
6T.16	Illumina	17	15	11	5	3	468929	468929	460935	427910	344694	278324	17	111706	468929	60.09	64070	16595	3	6	0
6T.17	Illumina	112	5	0	0	0	365657	365657	29188	0	0	0	112	7368	365657	64.84	3185	2759	47	77	0
6T.18	Illumina	203	9	0	0	0	684817	684817	56856	0	0	0	203	9766	684817	38.08	3321	2876	84	140	0
6T.19	Illumina	324	13	0	0	0	1096487	1096487	78365	0	0	0	324	7785	1096487	64.94	3319	2875	133	221	0
6T.1	Illumina	276	32	0	0	0	1010982	1010982	198149	0	0	0	276	9794	1010982	63.69	3571	2990	106	184	0
6T.20	Illumina	80	68	52	29	22	5233180	5233180	5188298	5065859	4670603	4446482	80	418616	5233180	63.87	227534	114147	8	16	0
6T.21	Illumina	97	1	0	0	0	298433	298433	5309	0	0	0	97	5309	298433	66.72	3015	2688	43	69	0
6T.22	Illumina	46	27	14	2	0	435961	435961	362837	274670	74449	0	46	41729	435961	57.24	15125	6728	10	21	0
6T.23	Illumina	774	243	17	0	0	3628074	3628074	1702873	202341	0	0	774	16732	3628074	49.72	4826	3722	266	480	0
6T.24	Illumina	54	34	12	2	0	430416	430416	361053	205319	63181	0	54	33890	430416	61.69	8910	6260	14	28	0
6T.25	Illumina	1977	676	145	13	6	10533584	10533584	5981671	2422828	686780	441771	1977	130413	10533584	67.2	5653	3761	541	1119	0
6T.2	Illumina	10	9	6	5	1	311411	311411	307404	287177	268724	131250	10	131250	311411	61.45	45116	31025	2	4	0
6T.3	Illumina	364	144	29	6	0	2060983	2060983	1269006	490767	194594	0	364	38687	2060983	37.5	5927	4084	101	206	0
6T.4	Illumina	309	227	118	31	6	3670288	3670288	3363715	2558549	1207708	362116	309	77704	3670288	38.53	17059	9096	63	139	0
6T.5	Illumina	357	50	0	0	0	1347758	1347758	305060	0	0	0	357	9847	1347758	35.19	3760	3066	136	236	0
6T.6	Illumina	559	392	223	62	16	7060442	7060442	6452298	5221621	2740987	1081003	559	90048	7060442	67.55	18531	9706	99	231	0
6T.7	Illumina	550	376	186	31	1	5377291	5377291	4741173	3419276	1021570	54073	550	54073	5377291	70.06	14265	7313	124	259	0
6T.8	Illumina	18	15	11	7	3	408507	408507	398625	367881	300003	175621	18	74471	408507	57.21	33597	21655	4	8	0
6T.9	Illumina	12	12	12	12	11	4705113	4705113	4705113	4705113	4705113	4676042	12	1658367	4705113	56.22	725041	468926	2	5	0
6Y.10	Illumina	73	71	66	41	17	2795756	2795756	2788226	2751490	2324466	1433285	73	187860	2795756	43.5	51946	30862	17	34	0
6Y.11	Illumina	43	41	39	26	19	4318643	4318643	4312231	4298902	4074700	3824604	43	555519	4318643	66.71	261831	106706	6	12	0
6Y.12	Illumina	14	11	8	1	1	206594	206594	195668	173397	61182	61182	14	61182	206594	62	22525	11733	3	7	0
6Y.13	Illumina	10	10	10	10	10	6288421	6288421	6288421	6288421	6288421	6288421	10	1815504	6288421	65.06	858257	511619	3	5	0
6Y.14	Illumina	256	231	176	91	31	6115968	6115968	6027786	5632100	4197263	2039463	256	111852	6115968	67.93	38014	21837	55	108	0
6Y.15	Illumina	587	354	141	14	0	4597137	4597137	3763906	2257799	399396	0	587	43020	4597137	65.21	9827	5970	146	297	0
6Y.16	Illumina	547	192	33	1	0	2767184	2767184	1504325	455522	25945	0	547	25945	2767184	67.23	5336	3790	169	324	0
6Y.17	Illumina	10	10	10	9	9	5481154	5481154	5481154	5481154	5460138	5460138	10	1771761	5481154	54	1192144	778049	2	4	0
6Y.18	Illumina	9	9	9	9	9	5087828	5087828	5087828	5087828	5087828	5087828	9	2917445	5087828	59.97	2917445	284817	1	4	0
6Y.19	Illumina	314	50	1	0	0	1211237	1211237	321951	10718	0	0	314	10718	1211237	68.43	3786	3131	118	206	0
6Y.1	Illumina	938	400	99	13	2	5573660	5573660	3685781	1634751	487841	106439	938	55574	5573660	67.18	6510	4182	244	509	0
6Y.20	Illumina	437	256	78	4	0	3073285	3073285	2414401	1174867	108834	0	437	29716	3073285	62.15	8235	5380	118	235	0
6Y.21	Illumina	250	144	37	4	1	1801170	1801170	1396483	651811	148365	62046	250	62046	1801170	41.78	7973	5336	66	136	0
6Y.22	Illumina	62	59	51	31	18	2648888	2648888	2635501	2587367	2253077	1774450	62	202204	2648888	55.35	72390	42302	11	23	0
6Y.23	Illumina	521	306	89	3	0	3620780	3620780	2834867	1314152	87987	0	521	36070	3620780	65.25	8348	5280	144	283	0
6Y.24	Illumina	75	69	62	56	40	5900525	5900525	5876971	5816003	5712760	5075394	75	345303	5900525	68.6	151876	71661	14	30	0
6Y.25	Illumina	16	16	16	9	4	619399	619399	619399	619399	502362	341295	16	107534	619399	58.96	67763	29343	4	8	0
6Y.26	Illumina	19	19	18	18	17	6294955	6294955	6294955	6288165	6288165	6240023	19	975664	6294955	66.48	468669	263474	5	9	0
6Y.27	Illumina	13	13	12	10	7	758428	758428	758428	749510	716185	589462	13	144772	758428	55.25	62227	59059	4	7	0
6Y.2	Illumina	249	49	0	0	0	966237	966237	301742	0	0	0	249	9721	966237	66.14	3876	3053	91	162	0
6Y.3	Illumina	9	9	6	4	1	227178	227178	227178	206863	171465	59256	9	59256	227178	44.72	37478	29222	3	4	0
6Y.4	Illumina	11	10	10	10	9	4642113	4642113	4637710	4637710	4637710	4600735	11	2599525	4642113	56.04	2599525	482859	1	3	0
6Y.5	Illumina	35	25	11	3	0	374029	374029	334251	234342	106872	0	35	43545	374029	60.21	16180	7015	8	17	0
6Y.6	Illumina	95	91	78	52	34	4586057	4586057	4569326	4473953	4062180	3390461	95	197158	4586057	63.19	81012	47131	17	36	0
6Y.7	Illumina	16	16	15	15	14	5510523	5510523	5510523	5503811	5503811	5472751	16	1081551	5510523	36.94	841237	291463	3	6	0
6Y.8	Illumina	16	16	15	11	6	649588	649588	649588	643251	577075	405444	16	90236	649588	56.04	53549	32897	5	9	0
6Y.9	Illumina	537	352	144	20	4	4814173	4814173	4144933	2660865	841266	267819	537	75796	4814173	63.47	11226	6640	120	260	0
7G.10	Illumina	804	139	18	0	0	3237846	3237846	1011462	239065	0	0	804	20441	3237846	66.38	3925	3078	279	512	0
7G.11	Illumina	9	9	9	9	9	8161463	8161463	8161463	8161463	8161463	8161463	9	2867984	8161463	46.89	1396402	991202	2	4	0
7G.12	Illumina	373	255	121	18	2	3627631	3627631	3213895	2251611	636443	120757	373	66691	3627631	67.17	13767	7455	84	175	0
7G.13	Illumina	210	14	0	0	0	709731	709731	85172	0	0	0	210	8165	709731	34.9	3298	2838	86	144	0
7G.14	Illumina	2	2	2	2	2	2686619	2686619	2686619	2686619	2686619	2686619	2	2599525	2686619	55.87	2599525	2599525	1	1	0
7G.15	Illumina	9	9	8	8	8	5387500	5387500	5387500	5380788	5380788	5380788	9	2279820	5387500	36.95	1312511	744728	2	3	0
7G.16	Illumina	708	332	63	1	0	4124552	4124552	2759564	899493	39089	0	708	39089	4124552	56.7	6555	4367	208	405	0
7G.17	Illumina	115	10	0	0	0	402069	402069	56687	0	0	0	115	6951	402069	40.74	3498	2900	47	78	0
7G.1	Illumina	475	44	1	0	0	1685678	1685678	280199	15380	0	0	475	15380	1685678	59.7	3436	2896	185	319	0
7G.2	Illumina	563	116	6	0	0	2357316	2357316	800949	88922	0	0	563	21038	2357316	60.21	4234	3261	198	357	0
7G.3	Illumina	22	20	20	19	17	4417467	4417467	4410875	4410875	4390307	4306007	22	708219	4417467	66.64	324814	296527	5	8	0
7G.4	Illumina	28	28	27	26	21	6222144	6222144	6222144	6216092	6192647	6039655	28	783854	6222144	67.91	346259	215217	6	12	0
7G.5	Illumina	3	3	3	3	3	3141397	3141397	3141397	3141397	3141397	3141397	3	1771761	3141397	54.07	1771761	1192144	1	2	0
7G.6	Illumina	10	10	10	10	10	6323766	6323766	6323766	6323766	6323766	6323766	10	1815504	6323766	65.04	858257	511619	3	5	0
7G.7	Illumina	7	7	7	6	5	2368942	2368942	2368942	2368942	2347926	2318614	7	882168	2368942	53.92	778049	467443	2	3	0
7G.8	Illumina	8	8	8	8	7	1951895	1951895	1951895	1951895	1951895	1922514	8	687241	1951895	56.23	483170	162398	2	4	0
7G.9	Illumina	367	256	127	25	7	3974138	3974138	3572237	2648810	1032478	460136	367	92122	3974138	67.15	14496	7945	75	165	0
7J.10	Illumina	149	83	22	1	0	1018929	1018929	767776	335802	26053	0	149	26053	1018929	41.78	7996	5009	42	83	0
7J.11	Illumina	1040	252	34	1	0	4593206	4593206	1871605	454704	27042	0	1040	27042	4593206	69.36	4398	3372	343	644	0
7J.12	Illumina	138	7	0	0	0	462786	462786	39818	0	0	0	138	7664	462786	59.74	3310	2806	57	95	0
7J.13	Illumina	288	39	0	0	0	1071871	1071871	236148	0	0	0	288	8477	1071871	65.64	3735	3008	110	190	0
7J.14	Illumina	59	58	53	37	25	4438410	4438410	4433816	4389923	4105480	3666247	59	375747	4438410	66.7	139219	79398	10	21	0
7J.15	Illumina	83	79	72	55	33	4266219	4266219	4251108	4194032	3892726	3138963	83	238163	4266219	35.88	79652	48574	18	35	0
7J.16	Illumina	107	101	89	62	38	5046315	5046315	5027559	4930983	4443493	3538630	107	293880	5046315	62.71	69097	43393	22	44	0
7J.17	Illumina	52	27	12	2	0	398026	398026	312986	206425	58480	0	52	30868	398026	35.82	10429	5921	12	25	0
7J.18	Illumina	476	373	223	51	7	6065954	6065954	5689885	4618173	2006219	508276	476	92997	6065954	39.89	17354	10209	100	217	0
7J.19	Illumina	19	19	19	17	15	5305326	5305326	5305326	5305326	5270497	5186323	19	1218104	5305326	33.79	774463	213304	3	6	0
7J.1	Illumina	179	66	16	1	0	1006686	1006686	605694	273062	46654	0	179	46654	1006686	41.83	5896	4043	48	100	0
7J.20	Illumina	670	407	139	6	1	4920698	4920698	3952083	2071187	207948	57568	670	57568	4920698	67.72	8629	5683	182	359	0
7J.21	Illumina	21	21	21	20	19	6336302	6336302	6336302	6336302	6314694	6280395	21	975664	6336302	66.47	468669	263474	5	9	0
7J.22	Illumina	11	11	11	11	10	5701852	5701852	5701852	5701852	5701852	5673798	11	1367353	5701852	68.88	956338	872014	3	4	0
7J.23	Illumina	167	157	127	72	37	5402397	5402397	5358393	5144598	4250525	3009726	167	177925	5402397	53.68	55597	29360	32	65	0
7J.24	Illumina	561	83	4	0	0	2133452	2133452	546807	54765	0	0	561	20325	2133452	63.83	3685	3010	206	366	0
7J.25	Illumina	189	161	112	41	13	3473089	3473089	3368842	3006194	1867443	877564	189	144832	3473089	56.54	28522	14496	36	81	0
7J.26	Illumina	19	14	8	4	1	293074	293074	275395	231638	153282	68824	19	68824	293074	63.53	25014	15476	4	8	0
7J.27	Illumina	45	9	3	0	0	204368	204368	75401	37543	0	0	45	14095	204368	66.99	4419	3367	15	28	0
7J.2	Illumina	150	44	4	0	0	687015	687015	315720	56223	0	0	150	19627	687015	44.28	4774	3563	50	93	0
7J.3	Illumina	448	297	125	16	3	4037842	4037842	3477038	2263084	642305	206204	448	77485	4037842	65.2	11566	6723	103	220	0
7J.4	Illumina	397	54	0	0	0	1486341	1486341	334888	0	0	0	397	9600	1486341	32.84	3692	3007	151	262	0
7J.5	Illumina	73	28	8	1	1	429186	429186	276640	148527	50602	50602	73	50602	429186	40.39	5788	4004	17	39	0
7J.6	Illumina	516	159	31	1	0	2504925	2504925	1281326	440874	29147	0	516	29147	2504925	67.37	5112	3497	154	304	0
7J.7	Illumina	44	36	24	12	3	832150	832150	802733	712126	517419	233472	44	114274	832150	60.21	26806	16663	9	18	0
7J.8	Illumina	9	9	9	9	9	5055971	5055971	5055971	5055971	5055971	5055971	9	2917445	5055971	60	2917445	322523	1	3	0
7J.9	Illumina	133	122	100	57	32	4549564	4549564	4508308	4347213	3603514	2703755	133	207761	4549564	55.09	61369	29436	25	51	0
7T.10	Illumina	379	41	0	0	0	1358634	1358634	248874	0	0	0	379	9041	1358634	66.82	3506	2900	147	253	0
7T.11	Illumina	813	296	38	2	0	4077534	4077534	2259795	557314	58897	0	813	31012	4077534	62.87	5332	3725	254	481	0
7T.12	Illumina	1498	233	21	1	0	5907557	5907557	1663124	335675	40287	0	1498	40287	5907557	63.07	3839	3082	533	966	0
7T.13	Illumina	853	326	55	1	1	4497803	4497803	2651692	819876	99166	99166	853	99166	4497803	35.01	5741	3824	251	492	0
7T.14	Illumina	95	74	46	20	4	1634753	1634753	1551722	1344633	910593	310646	95	102090	1634753	57.03	32124	13441	17	36	0
7T.15	Illumina	21	21	20	19	14	4616452	4616452	4616452	4610057	4593981	4414042	21	943810	4616452	55.85	494662	214283	4	7	0
7T.16	Illumina	607	205	63	9	1	3519984	3519984	2136729	1158819	342942	95968	607	95968	3519984	66.67	6459	3839	139	320	0
7T.17	Illumina	61	20	2	0	0	308129	308129	151614	22089	0	0	61	11089	308129	59.3	4974	4000	21	38	0
7T.18	Illumina	230	34	1	0	0	855378	855378	205922	10529	0	0	230	10529	855378	64.84	3594	3016	88	153	0
7T.19	Illumina	1053	642	270	119	45	13135575	13135575	11599099	9050408	6813703	4233408	1053	296598	13135575	50.53	25885	7913	110	361	0
7T.1	Illumina	387	57	2	0	0	1469384	1469384	362412	22768	0	0	387	11865	1469384	66.88	3778	3047	145	254	0
7T.20	Illumina	25	22	6	1	0	239051	239051	227322	116226	26007	0	25	26007	239051	43.28	9522	7022	7	14	0
7T.21	Illumina	246	226	162	94	49	8418198	8418198	8336967	7879221	6723103	5108140	246	276690	8418198	56.06	68998	31250	35	80	0
7T.22	Illumina	325	120	14	0	0	1629702	1629702	854932	167109	0	0	325	17024	1629702	55.56	5141	3997	113	203	0
7T.23	Illumina	258	45	4	0	0	1029981	1029981	296321	44799	0	0	258	12301	1029981	35.15	3991	3151	94	167	0
7T.24	Illumina	501	45	1	0	0	1807649	1807649	295130	11420	0	0	501	11420	1807649	68.05	3511	2981	195	336	0
7T.25	Illumina	184	50	3	0	0	833597	833597	352983	35784	0	0	184	12334	833597	55.02	4509	3554	64	116	0
7T.26	Illumina	644	83	1	0	0	2405351	2405351	531279	12296	0	0	644	12296	2405351	69.7	3707	3005	243	425	0
7T.27	Illumina	511	354	146	15	0	4452954	4452954	3896288	2404447	483705	0	511	45142	4452954	67.82	10585	6942	129	259	0
7T.28	Illumina	12	11	8	5	3	353959	353959	350216	325333	286526	213078	12	80801	353959	51.03	53844	29961	3	5	0
7T.29	Illumina	71	12	1	0	0	287816	287816	87406	16413	0	0	71	16413	287816	32.09	4066	3040	25	46	0
7T.2	Illumina	162	89	33	6	1	1294031	1294031	1025983	654773	220273	60103	162	60103	1294031	58.28	10457	5555	33	79	0
7T.30	Illumina	134	126	106	70	36	4995200	4995200	4963553	4813725	4187175	2991224	134	212122	4995200	36.61	60173	34121	27	55	0
7T.31	Illumina	24	19	8	1	1	256636	256636	234199	151102	54078	54078	24	54078	256636	47.3	13429	7600	6	13	0
7T.32	Illumina	22	14	7	2	0	227656	227656	197250	150333	60585	0	22	34344	227656	59.75	19457	6420	5	10	0
7T.33	Illumina	74	70	63	31	10	2002004	2002004	1985286	1936324	1431909	678412	74	114501	2002004	56.45	39522	21311	18	35	0
7T.34	Illumina	253	117	42	3	0	1680943	1680943	1199639	679978	109694	0	253	41098	1680943	65.97	7978	4645	61	130	0
7T.35	Illumina	558	312	90	11	0	3973768	3973768	3064388	1480890	351153	0	558	46716	3973768	36.71	8284	5265	146	296	0
7T.36	Illumina	868	412	101	3	0	5242521	5242521	3599345	1462154	84298	0	868	31227	5242521	59.75	6769	4530	245	483	0
7T.37	Illumina	430	296	99	1	0	3388213	3388213	2859473	1464132	37196	0	430	37196	3388213	56.26	9180	5959	124	239	0
7T.38	Illumina	1003	195	34	3	1	4281223	4281223	1589833	540414	119942	65813	1003	65813	4281223	67.1	4180	3118	317	617	0
7T.39	Illumina	50	27	4	0	0	312879	312879	219587	61784	0	0	50	23754	312879	51.89	6413	4577	17	31	0
7T.3	Illumina	242	15	0	0	0	809570	809570	89237	0	0	0	242	8697	809570	68.65	3290	2825	99	166	0
7T.40	Illumina	97	27	5	0	0	433639	433639	197174	60816	0	0	97	16747	433639	62.19	4540	3336	32	60	0
7T.41	Illumina	98	31	1	0	0	437719	437719	195081	11040	0	0	98	11040	437719	57.92	4474	3637	37	63	0
7T.4	Illumina	9	9	7	3	2	244544	244544	244544	229875	156241	120990	9	68619	244544	46.86	35251	19335	3	5	0
7T.5	Illumina	133	126	109	63	27	4513691	4513691	4486930	4356160	3557428	2272569	133	147775	4513691	54.91	50258	29242	27	57	0
7T.6	Illumina	707	277	109	23	6	5036898	5036898	3540188	2442634	1151203	568929	707	162206	5036898	67.98	8805	4486	118	328	0
7T.7	Illumina	40	15	6	0	0	223908	223908	133384	73670	0	0	40	14105	223908	58.36	6159	4018	12	23	0
7T.8	Illumina	22	19	9	5	1	324497	324497	310693	239047	172166	51781	22	51781	324497	53.13	26072	9603	5	10	0
7T.9	Illumina	328	28	0	0	0	1162725	1162725	169746	0	0	0	328	8745	1162725	67.54	3522	2921	129	220	0
7Y.10	Illumina	557	348	150	13	0	4625845	4625845	3874544	2469683	435634	0	557	48181	4625845	67.88	10393	6359	135	277	0
7Y.11	Illumina	429	86	18	2	0	1832939	1832939	703574	260358	64404	0	429	36515	1832939	65.58	4093	3072	133	264	0
7Y.12	Illumina	256	88	23	1	0	1403488	1403488	821798	371853	25510	0	256	25510	1403488	66.18	5968	3726	66	143	0
7Y.13	Illumina	1334	231	26	1	0	5372852	5372852	1686993	374182	25366	0	1334	25366	5372852	62.46	3910	3059	461	850	0
7Y.14	Illumina	148	137	112	73	32	4874405	4874405	4831197	4644355	3965562	2568657	148	167340	4874405	36.7	51617	29267	30	62	0
7Y.15	Illumina	394	260	120	23	2	3701969	3701969	3225623	2207399	800769	120352	394	64430	3701969	66.97	12610	7252	88	187	0
7Y.16	Illumina	134	96	38	5	1	1250213	1250213	1097518	693708	196925	55709	134	55709	1250213	54.05	11520	6784	32	69	0
7Y.17	Illumina	647	154	52	10	0	3243748	3243748	1610025	932947	333966	0	647	46822	3243748	66.56	4962	3254	157	360	0
7Y.18	Illumina	496	335	154	29	4	4839104	4839104	4234754	2958049	1069941	270839	496	91915	4839104	36.89	12860	6947	107	236	0
7Y.19	Illumina	9	9	9	8	8	8099858	8099858	8099858	8099858	8076192	8076192	9	1748750	8099858	46.91	1365399	998602	3	5	0
7Y.1	Illumina	22	16	7	1	0	206440	206440	181133	122196	28779	0	22	28779	206440	57.2	12277	6713	6	12	0
7Y.20	Illumina	390	120	13	0	0	1881013	1881013	883490	150935	0	0	390	14645	1881013	56.15	4906	3739	132	241	0
7Y.21	Illumina	1128	712	299	106	43	13707084	13707084	12128207	9275854	6206838	3938748	1128	202725	13707084	50.54	21624	7691	134	415	0
7Y.22	Illumina	277	188	82	5	0	2333933	2333933	1990188	1231422	137333	0	277	32595	2333933	57.43	10487	6378	76	147	0
7Y.23	Illumina	731	285	106	11	1	4554169	4554169	3010780	1800020	410226	57872	731	57872	4554169	67.24	7364	4148	163	374	0
7Y.24	Illumina	89	84	78	62	42	6156276	6156276	6137303	6098636	5828952	5137531	89	402285	6156276	67.93	114113	72088	17	34	0
7Y.25	Illumina	21	14	9	1	0	226410	226410	200415	165049	43463	0	21	43463	226410	60.72	13450	8578	5	10	0
7Y.26	Illumina	563	220	50	4	0	3158871	3158871	1942281	801980	130440	0	563	39320	3158871	36.18	5882	4001	153	317	0
7Y.27	Illumina	18	17	8	1	0	217577	217577	212692	154256	38991	0	18	38991	217577	58.23	17501	9994	5	9	0
7Y.28	Illumina	496	63	3	0	0	1825405	1825405	397873	32693	0	0	496	11429	1825405	68.51	3565	2971	189	329	0
7Y.29	Illumina	12	9	8	6	0	262131	262131	249254	241043	210286	0	12	49288	262131	58.58	30782	25271	4	6	0
7Y.2	Illumina	60	55	50	35	22	4363923	4363923	4343229	4304463	4047760	3592668	60	565215	4363923	66.67	160363	67384	7	17	0
7Y.30	Illumina	339	25	0	0	0	1194400	1194400	154346	0	0	0	339	9092	1194400	65.4	3512	2878	134	229	0
7Y.31	Illumina	195	44	1	0	0	803460	803460	279440	12566	0	0	195	12566	803460	35.64	4091	3324	71	126	0
7Y.32	Illumina	109	15	2	0	0	416709	416709	108844	25234	0	0	109	13569	416709	69.64	3682	2962	39	71	0
7Y.33	Illumina	618	151	8	0	0	2643150	2643150	1031604	95233	0	0	618	13405	2643150	34.9	4325	3295	214	390	0
7Y.34	Illumina	503	331	125	15	0	4099435	4099435	3467817	2025869	443857	0	503	36368	4099435	63.28	9905	5873	128	260	0
7Y.35	Illumina	122	3	0	0	0	390152	390152	16648	0	0	0	122	5905	390152	66.23	3113	2724	52	85	0
7Y.36	Illumina	932	429	89	3	0	5370530	5370530	3580066	1232557	101620	0	932	45821	5370530	59.66	6447	4240	273	527	0
7Y.37	Illumina	818	439	146	6	0	5700764	5700764	4348928	2280144	207387	0	818	40248	5700764	68.1	8437	5165	209	425	0
7Y.38	Illumina	96	4	0	0	0	339549	339549	23633	0	0	0	96	6371	339549	62.37	3565	3009	40	66	0
7Y.39	Illumina	56	48	47	43	33	6374367	6374367	6348468	6341541	6259267	5872888	56	614801	6374367	66.45	233565	99621	9	20	0
7Y.3	Illumina	430	75	3	0	0	1691624	1691624	496032	33726	0	0	430	11492	1691624	66.71	3906	3081	156	278	0
7Y.40	Illumina	253	223	157	49	11	4508434	4508434	4390033	3871680	2105240	805768	253	147604	4508434	54.88	22920	14393	56	117	0
7Y.41	Illumina	143	78	21	3	0	1016299	1016299	768794	365958	91835	0	143	38175	1016299	57.49	7865	5005	37	77	0
7Y.42	Illumina	28	17	7	2	0	259321	259321	214706	141365	63182	0	28	35546	259321	60.05	11442	6654	6	14	0
7Y.43	Illumina	811	258	53	8	1	4133264	4133264	2194683	875380	262563	53500	811	53500	4133264	68.01	5167	3677	233	472	0
7Y.44	Illumina	731	262	33	0	0	3603395	3603395	1927950	415499	0	0	731	18922	3603395	63	5175	3783	238	442	0
7Y.45	Illumina	800	176	9	0	0	3363196	3363196	1198904	114229	0	0	800	14658	3363196	69.7	4318	3250	280	504	0
7Y.4	Illumina	29	18	6	0	0	229506	229506	188852	100351	0	0	29	24910	229506	59.59	9272	6245	8	16	0
7Y.5	Illumina	207	32	1	0	0	804441	804441	218919	23691	0	0	207	23691	804441	63.86	3715	3091	76	136	0
7Y.6	Illumina	365	320	225	128	57	10418304	10418304	10240475	9531687	7984259	5532973	365	365053	10418304	55.95	55593	26024	51	122	0
7Y.7	Illumina	82	78	74	40	13	2574197	2574197	2556725	2525793	1955612	1010514	82	114504	2574197	56.51	39496	25803	20	40	0
7Y.8	Illumina	141	20	0	0	0	538918	538918	128205	0	0	0	141	9418	538918	33.06	3783	3107	54	94	0
7Y.9	Illumina	23	23	23	17	16	4609570	4609570	4609570	4609570	4502487	4475292	23	1123433	4609570	55.8	360243	217908	4	9	0
8G.10	Illumina	100	13	0	0	0	362046	362046	77159	0	0	0	100	8341	362046	31.96	3607	3006	39	67	0
8G.11	Illumina	24	21	14	8	1	493902	493902	483358	439016	332590	108982	24	108982	493902	62.07	33130	23161	5	10	0
8G.12	Illumina	62	22	5	0	0	310354	310354	175229	66684	0	0	62	24433	310354	31.59	5331	3725	19	36	0
8G.13	Illumina	95	64	27	1	0	810528	810528	695444	438005	25049	0	95	25049	810528	57.48	11985	6311	24	49	0
8G.14	Illumina	608	50	2	0	0	2160294	2160294	325183	26905	0	0	608	16888	2160294	68.2	3472	2914	236	407	0
8G.15	Illumina	71	16	1	0	0	291747	291747	104398	11423	0	0	71	11423	291747	58.19	4285	3144	26	46	0
8G.16	Illumina	5	5	5	5	5	2513329	2513329	2513329	2513329	2513329	2513329	5	1506599	2513329	55.85	1506599	550000	1	2	0
8G.17	Illumina	223	29	3	0	0	840711	840711	211465	52402	0	0	223	18812	840711	67.35	3620	2864	79	145	0
8G.18	Illumina	182	164	129	78	27	5471244	5471244	5407592	5169783	4361327	2486373	182	355521	5471244	60.44	48206	29308	33	69	0
8G.19	Illumina	470	327	161	31	6	4912031	4912031	4389106	3221357	1213270	354122	470	72897	4912031	66.01	14660	8008	97	213	0
8G.1	Illumina	7	7	6	6	3	519920	519920	519920	514448	514448	393392	7	190967	519920	60.83	123430	78995	2	3	0
8G.20	Illumina	375	102	9	0	0	1666009	1666009	723351	115851	0	0	375	19191	1666009	35.45	4551	3411	126	233	0
8G.21	Illumina	7	7	7	7	6	772200	772200	772200	772200	772200	743047	7	242678	772200	56.28	174663	81750	2	4	0
8G.22	Illumina	8	8	8	8	7	2274591	2274591	2274591	2274591	2274591	2247158	8	673638	2274591	66.39	468669	269216	2	4	0
8G.23	Illumina	17	17	16	16	16	8417421	8417421	8417421	8408333	8408333	8408333	17	1679295	8417421	49.65	728183	562333	4	8	0
8G.24	Illumina	5	5	5	5	3	499927	499927	499927	499927	499927	415518	5	219395	499927	37.66	121073	75050	2	3	0
8G.25	Illumina	555	398	230	46	11	6671545	6671545	6081990	4874334	2063809	860698	555	145551	6671545	59.37	16322	9476	110	244	0
8G.26	Illumina	33	33	33	30	26	5720249	5720249	5720249	5720249	5685120	5533600	33	762856	5720249	62.35	276283	142000	7	14	0
8G.27	Illumina	40	40	39	34	33	7045223	7045223	7045223	7038383	6951883	6916239	40	603947	7045223	64.66	256779	166917	10	18	0
8G.28	Illumina	3	3	3	3	3	1123336	1123336	1123336	1123336	1123336	1123336	3	466085	1123336	55.83	335877	321374	2	3	0
8G.29	Illumina	624	333	110	4	0	4305959	4305959	3266000	1689161	140664	0	624	47783	4305959	38.05	8483	5066	161	326	0
8G.2	Illumina	10	10	10	10	10	4034017	4034017	4034017	4034017	4034017	4034017	10	975664	4034017	66.48	824080	263474	3	5	0
8G.30	Illumina	52	14	1	0	0	238919	238919	110754	22481	0	0	52	22481	238919	57.33	4614	3333	16	32	0
8G.31	Illumina	643	326	73	3	0	3967287	3967287	2811564	1066763	89495	0	643	37469	3967287	43.48	6950	4630	184	361	0
8G.32	Illumina	138	50	16	3	0	783432	783432	486393	253261	77907	0	138	26588	783432	62.48	6397	3959	34	73	0
8G.33	Illumina	320	24	0	0	0	1117945	1117945	150960	0	0	0	320	9003	1117945	65.83	3406	2853	124	216	0
8G.34	Illumina	249	7	0	0	0	785178	785178	40810	0	0	0	249	7607	785178	69.96	3037	2695	105	174	0
8G.35	Illumina	20	20	20	17	13	3275547	3275547	3275547	3275547	3220441	3111041	20	561940	3275547	38.77	335350	166075	4	8	0
8G.36	Illumina	118	12	1	0	0	428108	428108	81079	10368	0	0	118	10368	428108	34.81	3519	2924	45	79	0
8G.37	Illumina	62	12	2	0	0	257759	257759	96713	34331	0	0	62	21348	257759	32.39	3919	2977	20	39	0
8G.38	Illumina	41	41	41	36	29	4444470	4444470	4444470	4444470	4351697	4121777	41	329783	4444470	66.69	169300	97033	9	18	0
8G.39	Illumina	33	17	7	1	0	237179	237179	185246	118142	27161	0	33	27161	237179	35.35	9590	5444	8	16	0
8G.3	Illumina	119	112	99	58	29	4559126	4559126	4532959	4424079	3706877	2691905	119	166296	4559126	36.93	61982	33534	22	48	0
8G.40	Illumina	192	169	132	47	11	3812094	3812094	3722831	3462656	2062337	838055	192	107116	3812094	59.71	26545	16687	41	87	0
8G.41	Illumina	30	22	8	0	0	252470	252470	223167	123882	0	0	30	24522	252470	51.29	9944	6381	9	16	0
8G.42	Illumina	337	119	13	0	0	1677930	1677930	888813	159674	0	0	337	18171	1677930	41.23	5228	3829	110	205	0
8G.43	Illumina	486	274	80	4	0	3277781	3277781	2496760	1150369	138983	0	486	44936	3277781	56.65	7829	5046	135	267	0
8G.4	Illumina	618	198	67	13	2	3685510	3685510	2232468	1349816	523483	171580	618	102954	3685510	64.08	6541	3834	130	320	0
8G.5	Illumina	17	14	12	7	2	386693	386693	376010	361395	277499	125870	17	69848	386693	60.17	29783	20949	4	8	0
8G.6	Illumina	605	371	151	10	1	4768681	4768681	3913868	2380252	329017	74537	605	74537	4768681	63.95	9977	5840	152	310	0
8G.7	Illumina	91	85	79	66	49	7376190	7376190	7357223	7308991	7075324	6423249	91	449877	7376190	67.92	130093	80588	18	36	0
8G.8	Illumina	39	38	35	31	25	4476324	4476324	4472339	4448421	4369054	4167011	39	442216	4476324	64.81	202774	98770	8	15	0
8G.9	Illumina	60	3	0	0	0	204472	204472	16459	0	0	0	60	6118	204472	38.29	3437	2901	25	42	0
8J.10	Illumina	8	8	8	8	8	5088803	5088803	5088803	5088803	5088803	5088803	8	2917445	5088803	59.97	2917445	420400	1	3	0
8J.11	Illumina	159	16	0	0	0	563853	563853	96818	0	0	0	159	9224	563853	35.28	3423	2926	62	107	0
8J.12	Illumina	175	144	96	29	3	2627132	2627132	2508023	2164021	1042195	173348	175	63552	2627132	42.9	21730	12556	41	79	0
8J.13	Illumina	84	76	64	41	22	3124512	3124512	3096688	3011980	2619244	1990205	84	241106	3124512	43.25	63142	31949	15	32	0
8J.14	Illumina	643	340	94	8	1	4312264	4312264	3220056	1514255	288890	56925	643	56925	4312264	66.76	7752	4959	167	343	0
8J.15	Illumina	428	54	0	0	0	1579126	1579126	321500	0	0	0	428	8555	1579126	63.34	3769	2995	165	284	0
8J.16	Illumina	41	38	31	25	19	4418869	4418869	4406144	4353478	4247315	4010000	41	707782	4418869	66.64	241665	151371	6	11	0
8J.17	Illumina	554	100	6	0	0	2182921	2182921	641342	71385	0	0	554	13138	2182921	35.29	3940	3115	203	359	0
8J.18	Illumina	11	11	11	10	9	5510418	5510418	5510418	5510418	5489402	5460090	11	1771761	5510418	54.01	1192144	778049	2	4	0
8J.19	Illumina	11	11	10	10	10	5521087	5521087	5521087	5514375	5514375	5514375	11	2279820	5521087	36.96	1312511	744692	2	3	0
8J.1	Illumina	374	173	47	4	0	2275724	2275724	1555719	716001	117848	0	374	34771	2275724	57.3	6731	4410	100	205	0
8J.2	Illumina	10	10	10	10	10	6323740	6323740	6323740	6323740	6323740	6323740	10	1815478	6323740	65.04	858257	511619	3	5	0
8J.3	Illumina	404	212	58	5	0	2680471	2680471	1970141	903886	158696	0	404	36469	2680471	41.29	7447	4887	109	221	0
8J.4	Illumina	70	3	0	0	0	224309	224309	18588	0	0	0	70	7730	224309	66.15	3144	2749	30	49	0
8J.5	Illumina	19	18	16	14	13	4636626	4636626	4631815	4616046	4588485	4559277	19	2599526	4636626	56.02	2599526	186886	1	4	0
8J.6	Illumina	212	192	152	83	39	6165394	6165394	6096361	5795425	4628528	3145749	212	188714	6165394	67.9	52361	25529	38	83	0
8J.7	Illumina	67	33	11	0	0	436923	436923	314319	156477	0	0	67	19174	436923	36.08	8045	4681	18	36	0
8J.8	Illumina	275	178	81	20	2	2803505	2803505	2451672	1726434	760325	131860	275	75181	2803505	67.7	15418	7953	55	124	0
8J.9	Illumina	16	12	8	2	0	212560	212560	197763	165483	57692	0	16	31021	212560	37.61	20367	11538	5	8	0
8T.10	Illumina	13	13	13	12	11	4973621	4973621	4973621	4973621	4949712	4915015	13	998598	4973621	49.13	603205	484388	4	6	0
8T.11	Illumina	27	27	25	19	11	1397142	1397142	1397142	1382688	1286904	991205	27	202139	1397142	56.94	62406	44502	6	13	0
8T.12	Illumina	544	310	91	10	1	3917237	3917237	3056430	1487783	343369	54074	544	54074	3917237	60.21	8268	5366	143	288	0
8T.13	Illumina	107	32	2	0	0	503210	503210	237747	31481	0	0	107	18949	503210	64.78	4706	3542	35	66	0
8T.14	Illumina	616	479	265	69	10	7737134	7737134	7216243	5676465	2683091	698879	616	107883	7737134	56.6	17858	9596	127	278	0
8T.15	Illumina	69	67	63	48	32	5605420	5605420	5595661	5567800	5328543	4715731	69	662432	5605420	56.56	147291	71542	10	24	0
8T.16	Illumina	53	23	6	1	0	331176	331176	218510	91189	26608	0	53	26608	331176	61.3	7103	4668	15	30	0
8T.17	Illumina	866	329	46	0	0	4456263	4456263	2546378	613567	0	0	866	23889	4456263	59.64	5590	3843	269	512	0
8T.18	Illumina	13	11	8	5	1	272011	272011	263108	236676	192974	66803	13	66803	272011	50.36	34743	20749	3	6	0
8T.19	Illumina	534	297	105	5	0	3840032	3840032	2952560	1598253	165098	0	534	43174	3840032	67.14	8635	5217	141	283	0
8T.1	Illumina	86	49	23	1	0	643317	643317	503544	327914	25890	0	86	25890	643317	57.3	10249	5336	23	45	0
8T.20	Illumina	4	4	4	3	2	271997	271997	271997	271997	248916	217703	4	155724	271997	55.16	155724	61979	1	2	0
8T.21	Illumina	88	1	0	0	0	274238	274238	5581	0	0	0	88	5581	274238	68.28	3049	2720	38	62	0
8T.22	Illumina	8	8	7	6	6	3288766	3288766	3288766	3280239	3261128	3261128	8	1130866	3288766	50.57	676625	368208	2	4	0
8T.23	Illumina	346	252	170	81	41	7569919	7569919	7231362	6666163	5274080	3894267	346	294013	7569919	67.1	55237	19076	39	100	0
8T.24	Illumina	643	474	257	47	1	7038745	7038745	6416583	4871153	1586396	50223	643	50223	7038745	69.88	15410	8414	149	302	0
8T.25	Illumina	22	15	9	1	0	252043	252043	222407	182360	42085	0	22	42085	252043	36.16	18584	7711	5	10	0
8T.26	Illumina	1733	539	110	3	0	8502859	8502859	4397821	1514112	100813	0	1733	41300	8502859	64.22	5112	3533	511	1015	0
8T.27	Illumina	34	21	3	0	0	220742	220742	169916	44759	0	0	34	17238	220742	59.66	6361	5179	11	21	0
8T.2	Illumina	264	31	0	0	0	956129	956129	183263	0	0	0	264	7926	956129	34.78	3496	2976	103	177	0
8T.3	Illumina	262	37	1	0	0	985727	985727	232829	10933	0	0	262	10933	985727	69.3	3716	3001	99	172	0
8T.4	Illumina	303	71	4	0	0	1281520	1281520	499050	55151	0	0	303	17221	1281520	66.07	4379	3185	102	189	0
8T.5	Illumina	1106	188	17	0	0	4355161	4355161	1296237	216673	0	0	1106	17541	4355161	68.14	3886	3048	392	712	0
8T.6	Illumina	59	34	18	5	2	632676	632676	528747	417845	217872	132891	59	67702	632676	39.21	18735	6796	10	25	0
8T.7	Illumina	16	16	16	12	10	1863001	1863001	1863001	1863001	1804163	1729677	16	360034	1863001	56.02	185457	172963	4	6	0
8T.8	Illumina	33	29	22	10	6	1034962	1034962	1020323	961800	760175	630510	33	217392	1034962	59.1	74841	23150	5	11	0
8T.9	Illumina	38	37	35	30	22	3698648	3698648	3695557	3680971	3587349	3313248	38	472440	3698648	38.66	174924	88081	7	14	0
8Y.10	Illumina	201	181	147	79	34	5648094	5648094	5577020	5320805	4150116	2587170	201	142207	5648094	63.17	44448	24362	40	83	0
8Y.11	Illumina	293	55	5	0	0	1224140	1224140	393839	74297	0	0	293	18623	1224140	67.28	4079	3272	104	188	0
8Y.12	Illumina	12	10	10	10	10	6348250	6348250	6342334	6342334	6342334	6342334	12	1815478	6348250	65.05	858257	510943	3	6	0
8Y.13	Illumina	11	11	11	11	10	5515379	5515379	5515379	5515379	5515379	5483582	11	2279820	5515379	36.96	1312505	745274	2	3	0
8Y.14	Illumina	9	9	9	8	8	5481027	5481027	5481027	5481027	5460011	5460011	9	1771761	5481027	54	1192144	778049	2	4	0
8Y.15	Illumina	131	125	105	69	37	5035397	5035397	5013699	4865946	4272251	3154924	131	229821	5035397	62.76	61136	34118	26	52	0
8Y.16	Illumina	246	180	111	32	10	3369913	3369913	3116040	2629042	1381689	667420	246	84020	3369913	67.01	20117	11428	46	102	0
8Y.17	Illumina	953	414	105	4	0	5489989	5489989	3580193	1473844	122076	0	953	42861	5489989	67.09	6512	4173	267	531	0
8Y.1	Illumina	146	133	115	75	44	6105234	6105234	6052671	5923321	5245653	4140470	146	195798	6105234	67.99	76752	40357	27	54	0
8Y.2	Illumina	130	13	0	0	0	447923	447923	72081	0	0	0	130	7063	447923	32.38	3303	2854	52	89	0
8Y.3	Illumina	19	15	8	2	0	232617	232617	216895	165378	59659	0	19	31373	232617	37.86	20501	9776	5	9	0
8Y.4	Illumina	595	374	172	26	2	5326704	5326704	4520141	3094535	922897	118433	595	61749	5326704	68.56	11759	6712	133	283	0
8Y.5	Illumina	9	9	9	9	9	4609063	4609063	4609063	4609063	4609063	4609063	9	2599525	4609063	56.03	2599525	483170	1	3	0
8Y.6	Illumina	142	136	90	37	4	2671435	2671435	2647101	2307638	1428283	282119	142	102774	2671435	43.73	26076	15570	34	66	0
8Y.7	Illumina	139	131	117	68	27	4769906	4769906	4740589	4641345	3759109	2228358	139	154698	4769906	60.31	47382	28416	31	62	0
8Y.8	Illumina	27	27	26	25	22	6301726	6301726	6301726	6295037	6272837	6160919	27	824080	6301726	66.5	420176	252604	6	11	0
8Y.9	Illumina	918	432	148	17	3	6264351	6264351	4546126	2582906	671643	169547	918	60799	6264351	67.12	8347	4702	209	464	0
9G.10	Illumina	5	5	5	4	4	2599609	2599609	2599609	2599609	2584345	2584345	5	1241276	2599609	55.84	757627	757627	2	2	0
9G.11	Illumina	529	309	105	6	0	3889987	3889987	3088440	1651125	212987	0	529	48889	3889987	60.67	8540	5593	137	277	0
9G.12	Illumina	35	30	30	29	23	6341599	6341599	6326389	6326389	6304780	6070911	35	975664	6341599	66.47	350680	202780	5	11	0
9G.13	Illumina	60	58	51	36	21	3057492	3057492	3049044	2999270	2733608	2222298	60	269990	3057492	43.34	91679	41706	11	23	0
9G.14	Illumina	26	18	8	3	1	297140	297140	270195	199661	139135	73564	26	73564	297140	36.49	14565	7927	4	11	0
9G.15	Illumina	1025	534	149	13	0	6744191	6744191	4969229	2315343	366290	0	1025	34612	6744191	68.17	7415	4824	272	553	0
9G.16	Illumina	107	97	80	50	25	3731119	3731119	3693862	3576407	3081551	2167592	107	246343	3731119	38.71	62425	33927	20	40	0
9G.17	Illumina	10	10	9	6	1	288308	288308	288308	282626	240010	65279	10	65279	288308	56.58	40480	26636	3	6	0
9G.18	Illumina	306	188	64	1	0	2185560	2185560	1732337	872923	32528	0	306	32528	2185560	41.73	8386	5386	89	170	0
9G.19	Illumina	26	26	26	25	21	6215706	6215706	6215706	6215706	6192261	6067608	26	783854	6215706	67.91	346259	225030	6	12	0
9G.1	Illumina	661	436	217	51	16	7129927	7129927	6315900	4722493	2189979	1071216	661	122306	7129927	67.05	15253	8068	123	287	0
9G.20	Illumina	395	76	2	0	0	1613468	1613468	487748	23745	0	0	395	12210	1613468	38.29	4123	3284	148	257	0
9G.21	Illumina	8	8	8	7	6	2369200	2369200	2369200	2369200	2348184	2318872	8	882168	2369200	53.93	778049	243100	2	3	0
9G.22	Illumina	801	320	94	9	0	4696895	4696895	3010816	1467391	262448	0	801	35502	4696895	67.39	6513	4128	204	433	0
9G.2	Illumina	272	224	146	38	6	3866770	3866770	3676441	3108674	1437226	386328	272	96910	3866770	56.55	18540	11066	61	127	0
9G.3	Illumina	10	10	10	9	9	2022061	2022061	2022061	2022061	2003656	2003656	10	687271	2022061	56.32	483170	142211	2	5	0
9G.4	Illumina	709	551	252	27	0	6950312	6950312	6336541	4167428	853475	0	709	46344	6950312	47.21	11797	7747	188	371	0
9G.5	Illumina	260	197	105	31	9	3423483	3423483	3184070	2526769	1362608	602395	260	85420	3423483	66.97	19719	9430	48	110	0
9G.6	Illumina	112	107	93	64	39	5020527	5020527	5003349	4891772	4378479	3418493	112	229750	5020527	62.77	67592	43017	23	47	0
9G.7	Illumina	10	10	10	10	10	5514240	5514240	5514240	5514240	5514240	5514240	10	2279820	5514240	36.96	1312505	744728	2	3	0
9G.8	Illumina	12	11	10	10	10	6312125	6312125	6308452	6303087	6303087	6303087	12	1815504	6312125	65.06	858257	511619	3	5	0
9G.9	Illumina	8	8	7	1	1	278262	278262	278262	269146	174112	174112	8	174112	278262	60.42	174112	18951	1	3	0
9J.10	Illumina	21	21	21	19	17	5297492	5297492	5297492	5297492	5262663	5178489	21	1218104	5297492	33.79	684167	188107	3	7	0
9J.11	Illumina	138	74	19	1	0	863378	863378	632142	271885	31170	0	138	31170	863378	41.74	6803	4720	40	78	0
9J.12	Illumina	70	5	0	0	0	234929	234929	28579	0	0	0	70	6494	234929	61.4	3204	2822	29	48	0
9J.13	Illumina	275	43	8	2	0	1162144	1162144	380737	157553	66280	0	275	40383	1162144	55.25	3834	3162	89	172	0
9J.14	Illumina	186	66	5	0	0	897631	897631	458977	70125	0	0	186	18913	897631	52.29	5072	3852	64	116	0
9J.15	Illumina	311	248	153	37	10	4180121	4180121	3952041	3272236	1489408	570502	311	81779	4180121	65.08	17666	11173	66	141	0
9J.16	Illumina	402	102	21	1	0	1905217	1905217	846481	295932	26925	0	402	26925	1905217	56.73	4742	3490	124	242	0
9J.17	Illumina	26	26	26	25	21	4601214	4601214	4601214	4601214	4582536	4438074	26	530902	4601214	55.11	263188	166467	6	11	0
9J.18	Illumina	175	160	118	69	32	6057782	6057782	6001336	5687128	4906203	3608781	175	262725	6057782	39.95	69082	31850	22	57	0
9J.19	Illumina	142	56	15	2	1	834421	834421	524451	258436	78870	50555	142	50555	834421	41.35	6249	4143	37	79	0
9J.1	Illumina	32	17	7	0	0	211303	211303	158139	89088	0	0	32	16713	211303	35.81	7945	4994	9	18	0
9J.20	Illumina	499	288	117	9	0	3951319	3951319	3193175	1942938	291148	0	499	39186	3951319	58.43	9875	6240	121	247	0
9J.21	Illumina	264	114	35	6	1	1714769	1714769	1185538	647070	247705	59211	264	59211	1714769	41.27	7632	4458	60	136	0
9J.22	Illumina	97	91	85	58	40	5137149	5137149	5113453	5067842	4583364	3925869	97	293871	5137149	62.63	88556	52823	19	39	0
9J.23	Illumina	656	425	184	18	0	5468036	5468036	4623377	2892149	516363	0	656	37316	5468036	68.45	10914	6494	169	333	0
9J.24	Illumina	12	12	12	10	5	765134	765134	765134	765134	723809	515839	12	139556	765134	44.58	94465	49646	4	7	0
9J.25	Illumina	353	270	168	60	14	5378793	5378793	5070217	4322521	2659078	1087438	353	177058	5378793	33.13	23583	12069	62	142	0
9J.26	Illumina	187	155	116	43	10	3453894	3453894	3333925	3035103	1849576	710577	187	102781	3453894	65.51	27020	14906	39	81	0
9J.27	Illumina	33	33	33	28	26	4475498	4475498	4475498	4475498	4382295	4316784	33	596921	4475498	66.65	178334	113210	7	15	0
9J.28	Illumina	440	141	26	0	0	2164645	2164645	1084674	316473	0	0	440	19044	2164645	36.19	5002	3739	141	265	0
9J.29	Illumina	8	8	8	6	4	722768	722768	722768	722768	679497	604833	8	263228	722768	43.75	169484	75870	2	4	0
9J.2	Illumina	8	8	8	8	8	5088803	5088803	5088803	5088803	5088803	5088803	8	2917445	5088803	59.97	2917445	420400	1	3	0
9J.30	Illumina	698	409	147	12	2	5259354	5259354	4213690	2351877	459301	149277	698	91315	5259354	40.02	9293	5595	176	359	0
9J.31	Illumina	28	23	15	8	1	491380	491380	472778	415224	303042	79168	28	79168	491380	63.16	26786	15079	6	12	0
9J.32	Illumina	24	22	17	9	4	610502	610502	601170	561977	434585	267101	24	85827	610502	59.58	41743	20301	5	11	0
9J.33	Illumina	4	4	3	3	2	217662	217662	217662	207768	207768	172902	4	119949	217662	44.14	119949	52953	1	2	0
9J.3	Illumina	76	71	67	46	26	3926916	3926916	3907630	3878585	3547628	2862177	76	263512	3926916	36.14	90125	46231	14	28	0
9J.4	Illumina	98	18	0	0	0	371272	371272	102973	0	0	0	98	8066	371272	56.51	3849	3040	38	65	0
9J.5	Illumina	427	45	2	0	0	1578083	1578083	287598	23568	0	0	427	11901	1578083	67.02	3663	3026	163	283	0
9J.6	Illumina	19	19	19	18	17	6337991	6337991	6337991	6337991	6316383	6272098	19	975664	6337991	66.47	673638	269216	4	8	0
9J.7	Illumina	1013	388	110	11	4	6116443	6116443	3923992	2023728	579588	375299	1013	150348	6116443	66.48	6747	4126	238	534	0
9J.8	Illumina	132	9	0	0	0	445514	445514	53987	0	0	0	132	7046	445514	64.15	3201	2837	53	90	0
9J.9	Illumina	7	7	7	7	6	5706690	5706690	5706690	5706690	5706690	5678636	7	1414375	5706690	68.87	1359120	956338	3	4	0
9T.10	Illumina	498	157	48	7	0	2775761	2775761	1612105	871395	286671	0	498	49961	2775761	66.1	6017	3626	116	268	0
9T.11	Illumina	258	169	72	13	0	2352286	2352286	2010997	1335688	438972	0	258	43652	2352286	57.58	12240	6194	58	126	0
9T.12	Illumina	60	17	0	0	0	246746	246746	101732	0	0	0	60	8954	246746	61.43	4218	3341	22	39	0
9T.13	Illumina	352	40	0	0	0	1244374	1244374	249132	0	0	0	352	9333	1244374	63.15	3345	2844	134	235	0
9T.14	Illumina	55	15	7	2	1	349845	349845	209617	156635	86764	60520	55	60520	349845	68.12	7501	3966	10	28	0
9T.15	Illumina	525	140	13	0	0	2353214	2353214	976113	160175	0	0	525	15730	2353214	38.34	4532	3507	183	330	0
9T.16	Illumina	297	107	12	1	0	1483814	1483814	795611	164923	32925	0	297	32925	1483814	59.88	5239	3822	97	180	0
9T.17	Illumina	30	29	27	25	18	3877777	3877777	3875110	3858451	3824239	3568842	30	472458	3877777	38.57	269178	137921	6	11	0
9T.18	Illumina	493	227	52	3	0	2922621	2922621	1928391	761185	82111	0	493	28176	2922621	57.38	6191	4443	144	283	0
9T.19	Illumina	89	43	23	6	2	978232	978232	809974	669188	412503	269865	89	155009	978232	59.42	18557	7011	10	31	0
9T.1	Illumina	63	8	0	0	0	231605	231605	47777	0	0	0	63	7156	231605	63.69	3636	3003	25	42	0
9T.20	Illumina	75	37	3	0	0	396472	396472	255582	40528	0	0	75	16722	396472	54.85	5669	4156	27	47	0
9T.21	Illumina	1097	457	69	0	0	5729245	5729245	3453497	860113	0	0	1097	21123	5729245	68.88	5639	3955	347	648	0
9T.22	Illumina	65	62	58	45	30	4170850	4170850	4157139	4121353	3942561	3394824	65	309883	4170850	56.37	103523	60766	13	26	0
9T.23	Illumina	411	82	13	1	0	1770520	1770520	627879	189796	31318	0	411	31318	1770520	64.85	4232	3252	138	258	0
9T.24	Illumina	720	78	2	0	0	2633753	2633753	494298	25270	0	0	720	13911	2633753	67.92	3599	2964	276	478	0
9T.25	Illumina	170	78	28	3	0	1137712	1137712	786954	443363	97414	0	170	36366	1137712	54.5	7438	4664	43	92	0
9T.26	Illumina	600	181	16	0	0	2720896	2720896	1277429	195519	0	0	600	17767	2720896	34.83	4815	3416	198	368	0
9T.27	Illumina	586	181	19	3	1	2828300	2828300	1409100	325741	112244	54968	586	54968	2828300	64.91	4971	3622	183	350	0
9T.28	Illumina	72	34	5	0	0	409190	409190	263653	70411	0	0	72	18429	409190	55.18	5981	4338	24	44	0
9T.29	Illumina	11	11	10	9	7	1000759	1000759	1000759	991625	970056	908033	11	219452	1000759	63.89	149970	89415	3	6	0
9T.2	Illumina	424	26	0	0	0	1445934	1445934	158430	0	0	0	424	8382	1445934	69.32	3274	2843	170	289	0
9T.30	Illumina	526	54	4	0	0	1938071	1938071	363527	47683	0	0	526	14228	1938071	63.46	3550	2999	201	350	0
9T.31	Illumina	103	59	19	0	0	719296	719296	553282	284815	0	0	103	23728	719296	59.9	8026	5145	28	57	0
9T.32	Illumina	209	27	0	0	0	768112	768112	158125	0	0	0	209	9489	768112	64.22	3717	2961	80	139	0
9T.33	Illumina	8	8	8	8	8	8175585	8175585	8175585	8175585	8175585	8175585	8	1714680	8175585	49.76	1562423	1372385	3	4	0
9T.34	Illumina	58	53	43	23	9	1586400	1586400	1563816	1493229	1168759	671873	58	141029	1586400	56.15	43560	23735	12	24	0
9T.35	Illumina	527	187	21	0	0	2627567	2627567	1371698	282111	0	0	527	18790	2627567	47.25	5151	3851	176	324	0
9T.36	Illumina	26	19	7	0	0	222609	222609	195241	111523	0	0	26	21775	222609	57.7	12071	6034	7	15	0
9T.37	Illumina	2613	422	76	12	0	10821277	10821277	3462990	1257993	369587	0	2613	43452	10821277	62.47	3962	3098	864	1639	0
9T.38	Illumina	103	96	76	39	15	2957526	2957526	2928728	2777747	2189872	1348635	103	302154	2957526	56.59	42587	24050	18	41	0
9T.39	Illumina	495	68	8	0	0	1899981	1899981	477729	96077	0	0	495	14220	1899981	68.73	3683	3005	179	321	0
9T.3	Illumina	567	342	189	82	38	9095773	9095773	8294478	7248032	5571845	4055229	567	368990	9095773	66.88	40296	13170	50	151	0
9T.40	Illumina	455	97	7	1	0	1940984	1940984	693144	105392	25197	0	455	25197	1940984	65.84	4233	3374	158	288	0
9T.41	Illumina	121	114	100	68	44	6893639	6893639	6866038	6759349	6254531	5390726	121	328790	6893639	59.64	112200	61677	20	40	0
9T.42	Illumina	35	35	34	30	25	4842789	4842789	4842789	4834183	4766904	4569258	35	544314	4842789	62.79	233350	131264	8	15	0
9T.43	Illumina	98	91	86	58	31	4502469	4502469	4473395	4438182	3980053	3049376	98	321183	4502469	57.97	68428	37945	18	40	0
9T.44	Illumina	11	10	7	1	1	211776	211776	206806	183399	59153	59153	11	59153	211776	39.67	20445	19909	4	6	0
9T.45	Illumina	73	55	30	13	0	958789	958789	891908	710369	437739	0	73	47880	958789	57.65	23519	9930	15	31	0
9T.46	Illumina	33	25	11	2	0	330211	330211	303418	203328	62748	0	33	32788	330211	58.27	13125	7470	8	17	0
9T.47	Illumina	156	26	6	1	0	676992	676992	244061	105277	36245	0	156	36245	676992	67.09	4030	3080	48	96	0
9T.48	Illumina	165	79	34	10	1	1345124	1345124	1045585	730655	381563	79870	165	79870	1345124	63.23	11967	5419	29	72	0
9T.49	Illumina	54	6	0	0	0	214307	214307	37012	0	0	0	54	8152	214307	53.34	4037	3503	22	36	0
9T.4	Illumina	905	281	158	93	54	11122033	11122033	9037870	8239726	7217511	5736322	905	293573	11122033	65.35	54827	9263	51	169	0
9T.5	Illumina	35	25	15	4	0	455256	455256	420348	345591	169006	0	35	45572	455256	59.16	20552	10517	7	15	0
9T.6	Illumina	195	18	1	0	0	705437	705437	109068	11940	0	0	195	11940	705437	63.8	3560	2908	77	131	0
9T.7	Illumina	18	9	8	2	1	209758	209758	176475	167104	77649	50872	18	50872	209758	60.42	17825	11247	4	8	0
9T.8	Illumina	141	10	0	0	0	481154	481154	57268	0	0	0	141	6531	481154	66.31	3364	2831	58	96	0
9T.9	Illumina	93	3	0	0	0	298273	298273	17223	0	0	0	93	6876	298273	69.85	3098	2736	39	65	0
9Y.10	Illumina	28	27	27	23	19	4168710	4168710	4165138	4165138	4099873	3941115	28	988522	4168710	65.6	231256	123671	5	11	0
9Y.11	Illumina	81	1	0	0	0	265025	265025	5195	0	0	0	81	5195	265025	65.6	3346	2818	35	57	0
9Y.12	Illumina	144	134	114	66	25	4258090	4258090	4221245	4076045	3300686	1857331	144	143210	4258090	35.83	46003	26612	31	62	0
9Y.13	Illumina	216	202	172	105	55	8699677	8699677	8648177	8419227	7315256	5519980	216	283325	8699677	67	70959	35538	36	79	0
9Y.14	Illumina	20	20	20	19	18	6303028	6303028	6303028	6303028	6281419	6237134	20	975664	6303028	66.46	468669	263474	5	9	0
9Y.15	Illumina	138	128	114	70	28	4971192	4971192	4933460	4827000	4065239	2504238	138	229816	4971192	62.78	52539	29856	28	59	0
9Y.16	Illumina	26	25	24	21	18	6046967	6046967	6043726	6036829	5967269	5862973	26	1029720	6046967	64.78	556784	320419	4	8	0
9Y.17	Illumina	28	28	27	23	20	5649380	5649380	5649380	5643416	5586499	5485537	28	778939	5649380	68.92	314012	264066	6	11	0
9Y.1	Illumina	337	235	101	15	1	3098690	3098690	2723358	1769655	524031	54347	337	54347	3098690	61.04	11429	6989	81	169	0
9Y.2	Illumina	11	10	7	3	3	354026	354026	350803	331503	274079	274079	11	142285	354026	60.98	66459	65335	2	3	0
9Y.3	Illumina	311	252	177	62	17	5277918	5277918	5061154	4525675	2659496	1138952	311	92727	5277918	70.15	25727	14164	62	130	0
9Y.4	Illumina	10	9	8	6	2	318322	318322	315170	305599	279441	142881	10	77631	318322	57.33	41477	28266	3	5	0
9Y.5	Illumina	16	16	16	16	14	4513787	4513787	4513787	4513787	4513787	4442719	16	711944	4513787	57.92	499263	228347	4	8	0
9Y.6	Illumina	8	8	8	8	8	5059279	5059279	5059279	5059279	5059279	5059279	8	2917445	5059279	60.01	2917445	420400	1	3	0
9Y.7	Illumina	230	205	157	73	31	5938018	5938018	5835351	5488845	4085569	2652168	230	266157	5938018	69.84	40526	21654	39	89	0
9Y.8	Illumina	5	5	4	3	2	328339	328339	328339	319628	309426	282553	5	201825	328339	64.54	201825	80728	1	2	0
9Y.9	Illumina	571	409	188	32	2	5693772	5693772	5089906	3524259	1102504	106408	571	53379	5693772	68.54	13292	7389	130	275	0
DY.2.pilon	Nanopore	25	24	23	20	18	11780201	11780201	11777119	11768120	11712504	11645103	25	5591510	11780201	55.56	2292892	2072152	2	3	0
DY.4.pilon	Nanopore	15	15	14	14	14	8235951	8235951	8235951	8228142	8228142	8228142	15	2913733	8235951	68.32	718509	460691	3	6	0
RD.7.pilon	Nanopore	9	9	9	9	8	7586640	7586640	7586640	7586640	7586640	7559512	9	3925314	7586640	68.36	3925314	1054391	1	3	0
DY.8.pilon	Nanopore	2	2	2	2	2	6491319	6491319	6491319	6491319	6491319	6491319	2	4271186	6491319	64.53	4271186	2220133	1	2	0
ZPZ.13.pilon	Nanopore	6	6	6	5	5	6459111	6459111	6459111	6459111	6443394	6443394	6	2514461	6459111	66.52	1887580	1196525	2	3	0
RD.9.pilon	Nanopore	1	1	1	1	1	6408891	6408891	6408891	6408891	6408891	6408891	1	6408891	6408891	65.76	6408891	6408891	1	1	0
GSM.16.pilon	Nanopore	1	1	1	1	1	6372600	6372600	6372600	6372600	6372600	6372600	1	6372600	6372600	65.85	6372600	6372600	1	1	0
DY.11.pilon	Nanopore	10	10	10	10	10	6358588	6358588	6358588	6358588	6358588	6358588	10	2080078	6358588	65.83	1427811	602693	2	4	0
RD.3.pilon	Nanopore	3	3	3	3	3	6354378	6354378	6354378	6354378	6354378	6354378	3	3430762	6354378	66.54	3430762	2721026	1	2	0
DY.3.pilon	Nanopore	24	23	23	20	17	6318301	6318301	6314508	6314508	6261251	6154072	24	1766499	6318301	66.5	472218	246923	4	8	0
ZPZ.17.pilon	Nanopore	5	5	5	5	5	6312679	6312679	6312679	6312679	6312679	6312679	5	3434745	6312679	65.6	3434745	1026643	1	3	0
GSM.2.pilon	Nanopore	1	1	1	1	1	6271025	6271025	6271025	6271025	6271025	6271025	1	6271025	6271025	67.84	6271025	6271025	1	1	0
ZPZ.21.pilon	Nanopore	67	66	61	44	27	6221107	6221107	6217143	6177962	5884461	5240877	67	570232	6221107	69.04	234178	92619	8	19	0
GSM.12.pilon	Nanopore	4	4	4	4	4	6044855	6044855	6044855	6044855	6044855	6044855	4	2688051	6044855	66.47	1723496	1560296	2	3	0
GSM.8.pilon	Nanopore	33	33	31	26	21	6016520	6016520	6016520	5999877	5921058	5745642	33	929907	6016520	68.91	468308	151107	4	10	0
DY.5.pilon	Nanopore	18	18	17	11	7	5944519	5944519	5944519	5935193	5853814	5720377	18	3379070	5944519	68.89	3379070	550363	1	3	0
GSM.3.pilon	Nanopore	3	3	3	3	3	5596525	5596525	5596525	5596525	5596525	5596525	3	4056215	5596525	55.39	4056215	1488452	1	2	0
RD.2.pilon	Nanopore	1	1	1	1	1	5580216	5580216	5580216	5580216	5580216	5580216	1	5580216	5580216	53.99	5580216	5580216	1	1	0
DY.1.pilon	Nanopore	6	6	6	4	1	5499043	5499043	5499043	5499043	5462234	5336968	6	5336968	5499043	33.87	5336968	5336968	1	1	0
ZPZ.16.pilon	Nanopore	9	9	9	9	9	5439813	5439813	5439813	5439813	5439813	5439813	9	1950804	5439813	55.43	1192201	467590	2	4	0
ZPZ.15.pilon	Nanopore	6	6	6	6	6	5176241	5176241	5176241	5176241	5176241	5176241	6	3307118	5176241	59.63	3307118	666924	1	2	0
RD.5.pilon	Nanopore	1	1	1	1	1	5162663	5162663	5162663	5162663	5162663	5162663	1	5162663	5162663	59.9	5162663	5162663	1	1	0
DY.10.pilon	Nanopore	7	7	7	7	7	5062233	5062233	5062233	5062233	5062233	5062233	7	2627898	5062233	60.07	2627898	573530	1	3	0
ZPZ.18.pilon	Nanopore	3	3	3	2	2	4903675	4903675	4903675	4903675	4882648	4882648	3	3562027	4903675	38.35	3562027	1320621	1	2	0
RD.1.pilon	Nanopore	2	2	2	2	2	4884320	4884320	4884320	4884320	4884320	4884320	2	4218106	4884320	58.09	4218106	4218106	1	1	0
GSM.1.pilon	Nanopore	2	2	2	2	2	4804813	4804813	4804813	4804813	4804813	4804813	2	4149535	4804813	57.69	4149535	4149535	1	1	0
GSM.10.pilon	Nanopore	31	31	28	26	23	3398755	3398755	3398755	3373450	3341519	3222846	31	299536	3398755	57.02	176754	93906	8	14	0
ZPZ.12.pilon	Nanopore	41	41	40	31	24	3230659	3230659	3230659	3223280	3076055	2766359	41	221311	3230659	56.54	143937	64294	9	18	0
ZPZ.1.pilon	Nanopore	1	1	1	1	1	2656176	2656176	2656176	2656176	2656176	2656176	1	2656176	2656176	38.44	2656176	2656176	1	1	0
ZPZ.14.pilon	Nanopore	6	6	6	6	6	2399214	2399214	2399214	2399214	2399214	2399214	6	1012373	2399214	33.46	514072	374707	2	3	0
ZPZ.7.pilon	Nanopore	2	2	2	2	2	2292719	2292719	2292719	2292719	2292719	2292719	2	1864377	2292719	36.06	1864377	1864377	1	1	0
GSM.7.pilon	Nanopore	20	20	19	18	11	1620510	1620510	1620510	1610710	1595303	1320586	20	272906	1620510	56.23	97495	78543	6	10	0
ZPZ.20.pilon	Nanopore	20	20	19	14	10	1576533	1576533	1576533	1566827	1483743	1312179	20	228167	1576533	56.86	117988	108661	5	8	0
GSM.6.pilon	Nanopore	20	20	19	17	12	1496088	1496088	1496088	1487254	1451957	1254115	20	179637	1496088	56.82	95725	67008	6	10	0
ZPZ.5.pilon	Nanopore	2	2	2	2	2	1248533	1248533	1248533	1248533	1248533	1248533	2	693700	1248533	42.79	693700	554833	1	2	0
RD.6.pilon	Nanopore	18	18	15	12	11	1199299	1199299	1199299	1177434	1116753	1085074	18	160111	1199299	55.62	89796	70760	5	9	0
ZPZ.8.pilon	Nanopore	12	12	12	11	7	870195	870195	870195	870195	845580	676308	12	178008	870195	57.38	85989	50555	4	7	0
ZPZ.19.pilon	Nanopore	5	5	5	5	4	790876	790876	790876	790876	790876	743123	5	300243	790876	54.62	236418	135588	2	3	0
GSM.14.pilon	Nanopore	11	11	11	9	7	780058	780058	780058	780058	748141	683335	11	182451	780058	56.2	103095	54547	3	6	0
GSM.5.pilon	Nanopore	8	8	8	7	5	606788	606788	606788	606788	586960	499615	8	142144	606788	53.77	85707	64170	3	5	0
DY.9.pilon	Nanopore	10	10	10	8	7	586043	586043	586043	586043	560199	511816	10	88481	586043	57.39	81660	55738	4	6	0
ZPZ.2.pilon	Nanopore	1	1	1	1	1	532746	532746	532746	532746	532746	532746	1	532746	532746	50.62	532746	532746	1	1	0
GSM.4.pilon	Nanopore	7	7	6	6	5	455635	455635	455635	446352	446352	402015	7	119105	455635	54.21	71822	60640	3	4	0
GSM.9.pilon	Nanopore	10	10	10	8	2	418852	418852	418852	418852	378201	131446	10	80435	418852	69.15	46291	34673	4	7	0
GSM.11.pilon	Nanopore	11	11	10	7	3	400079	400079	400079	391293	348984	227892	11	88739	400079	57.42	59198	27962	3	6	0
ZPZ.9.pilon	Nanopore	6	6	6	5	4	393508	393508	393508	393508	382232	355353	6	120586	393508	52.95	109036	71498	2	3	0
ZPZ.23.pilon	Nanopore	1	1	1	1	1	353305	353305	353305	353305	353305	353305	1	353305	353305	69.73	353305	353305	1	1	0
GSM.15.pilon	Nanopore	4	4	4	2	2	347466	347466	347466	347466	305772	305772	4	210369	347466	53.88	210369	95403	1	2	0
GSM.17.pilon	Nanopore	6	6	6	3	2	333372	333372	333372	333372	288848	262468	6	190731	333372	57.9	190731	71737	1	2	0
RD.8.pilon	Nanopore	5	5	5	3	2	326178	326178	326178	326178	301915	257489	5	141048	326178	50.28	116441	116441	2	2	0
ZPZ.6.pilon	Nanopore	5	5	5	5	4	323481	323481	323481	323481	323481	277286	5	99565	323481	52.62	65775	51588	2	4	0
DY.6.pilon	Nanopore	2	2	2	2	2	312609	312609	312609	312609	312609	312609	2	176602	312609	48.7	176602	136007	1	2	0
RD.4.pilon	Nanopore	2	2	2	2	2	310835	310835	310835	310835	310835	310835	2	190192	310835	61.26	190192	120643	1	2	0
RD.10.pilon	Nanopore	4	4	4	3	1	309671	309671	309671	309671	290415	217088	4	217088	309671	66.5	217088	47389	1	2	0
ZPZ.11.pilon	Nanopore	4	4	4	3	2	282092	282092	282092	282092	266973	221950	4	112864	282092	57.05	109086	109086	2	2	0
ZPZ.24.pilon	Nanopore	1	1	1	1	1	273907	273907	273907	273907	273907	273907	1	273907	273907	50	273907	273907	1	1	0
ZPZ.4.pilon	Nanopore	1	1	1	1	1	272506	272506	272506	272506	272506	272506	1	272506	272506	40.29	272506	272506	1	1	0
ZPZ.3.pilon	Nanopore	1	1	1	1	1	254896	254896	254896	254896	254896	254896	1	254896	254896	38.73	254896	254896	1	1	0
GSM.13.pilon	Nanopore	7	7	7	2	1	249752	249752	249752	249752	166810	123390	7	123390	249752	66.54	43420	22069	2	3	0
ZPZ.22.pilon	Nanopore	1	1	1	1	1	222559	222559	222559	222559	222559	222559	1	222559	222559	35.68	222559	222559	1	1	0
DY.7.pilon	Nanopore	3	3	3	3	2	219625	219625	219625	219625	219625	183009	3	116606	219625	65.05	116606	66403	1	2	0
ZPZ.10.pilon	Nanopore	6	5	5	3	2	214688	214688	211979	211979	177025	131574	6	77824	214688	67.1	53750	45451	2	3	0
