# Supplementary material for: Construction of high-quality genomes and gene catalogue for culturable microbes of sugarcane (Saccharum spp.)
Source: Sci Data. 2024 May 24;11:534. doi: 10.1038/s41597-024-03379-w (PMC11126615; doi:10.1038/s41597-024-03379-w)
Supplement: Supplementary file 4 — Supplementary Data 4 [file 41597_2024_3379_MOESM4_ESM.xlsx]

## Sheet: Supplementary Data 4
Supplementary Data 4: Information on 717 non-redundant MAGs.
MAGs	Bin Id	Marker lineage	Genomes	Markers	Marker sets	0	1	2	3	4	5+	Completeness (%)	Contamination (%)	Strain heterogeneity
MAG1	10G.1	k__Bacteria (UID203)	5449	104	58	102	2	0	0	0	0	3.45	0	0
MAG2	10G.11	root (UID1)	5656	56	24	56	0	0	0	0	0	0	0	0
MAG3	10G.12	root (UID1)	5656	56	24	56	0	0	0	0	0	0	0	0
MAG4	10G.13	o__Bacillales (UID828)	139	508	174	53	120	182	116	37	0	96.43	108.58	52.79
MAG5	10G.18	k__Bacteria (UID203)	5449	101	57	99	2	0	0	0	0	1.75	0	0
MAG6	10G.19	root (UID1)	5656	56	24	56	0	0	0	0	0	0	0	0
MAG7	10G.8	root (UID1)	5656	56	24	56	0	0	0	0	0	0	0	0
MAG8	10G.9	f__Enterobacteriaceae (UID5124)	134	1173	336	41	1129	3	0	0	0	99.04	0.48	33.33
MAG9	10J.4	root (UID1)	5656	56	24	56	0	0	0	0	0	0	0	0
MAG10	10T.1	root (UID1)	5656	56	24	56	0	0	0	0	0	0	0	0
MAG11	10T.10	k__Bacteria (UID203)	5449	101	57	84	16	1	0	0	0	26.32	1.75	0
MAG12	10T.12	root (UID1)	5656	56	24	56	0	0	0	0	0	0	0	0
MAG13	10T.13	f__Moraxellaceae (UID4680)	86	689	365	111	568	10	0	0	0	87.69	1.46	80
MAG14	10T.15	root (UID1)	5656	56	24	56	0	0	0	0	0	0	0	0
MAG15	10T.17	root (UID1)	5656	56	24	56	0	0	0	0	0	0	0	0
MAG16	10T.2	f__Moraxellaceae (UID4680)	86	689	365	46	633	10	0	0	0	97.56	1.42	70
MAG17	10T.22	root (UID1)	5656	56	24	55	1	0	0	0	0	4.17	0	0
MAG18	10T.23	root (UID1)	5656	56	24	56	0	0	0	0	0	0	0	0
MAG19	10T.24	f__Enterobacteriaceae (UID5121)	138	1162	336	120	956	83	3	0	0	92.85	8.02	40.22
MAG20	10T.25	k__Bacteria (UID203)	5449	104	58	101	3	0	0	0	0	4.31	0	0
MAG21	10T.31	k__Bacteria (UID203)	5449	104	58	73	31	0	0	0	0	48.28	0	0
MAG22	10T.32	root (UID1)	5656	56	24	56	0	0	0	0	0	0	0	0
MAG23	10T.33	root (UID1)	5656	56	24	56	0	0	0	0	0	0	0	0
MAG24	10T.36	root (UID1)	5656	56	24	56	0	0	0	0	0	0	0	0
MAG25	10T.37	k__Bacteria (UID203)	5449	104	58	87	17	0	0	0	0	25.86	0	0
MAG26	10T.39	root (UID1)	5656	56	24	56	0	0	0	0	0	0	0	0
MAG27	10T.40	k__Bacteria (UID203)	5449	104	58	72	32	0	0	0	0	44.83	0	0
MAG28	10T.42	root (UID1)	5656	56	24	55	1	0	0	0	0	4.17	0	0
MAG29	10T.43	k__Bacteria (UID203)	5449	104	58	100	4	0	0	0	0	6.9	0	0
MAG30	10T.46	root (UID1)	5656	56	24	56	0	0	0	0	0	0	0	0
MAG31	10T.47	k__Bacteria (UID203)	5449	104	58	57	37	9	1	0	0	71.9	17.24	66.67
MAG32	10T.48	k__Bacteria (UID203)	5449	104	58	103	1	0	0	0	0	1.72	0	0
MAG33	10T.50	root (UID1)	5656	56	24	55	1	0	0	0	0	4.17	0	0
MAG34	10T.51	k__Bacteria (UID203)	5449	104	58	87	13	3	1	0	0	27.59	8.62	50
MAG35	10T.54	k__Bacteria (UID203)	5449	104	58	102	2	0	0	0	0	2.59	0	0
MAG36	10T.55	root (UID1)	5656	56	24	56	0	0	0	0	0	0	0	0
MAG37	10T.56	root (UID1)	5656	56	24	56	0	0	0	0	0	0	0	0
MAG38	10T.57	k__Bacteria (UID203)	5449	104	58	93	11	0	0	0	0	7.21	0	0
MAG39	10T.6	root (UID1)	5656	56	24	53	3	0	0	0	0	12.5	0	0
MAG40	10T.8	k__Bacteria (UID203)	5449	104	58	91	13	0	0	0	0	17.24	0	0
MAG41	10T.9	root (UID1)	5656	56	24	53	3	0	0	0	0	12.5	0	0
MAG42	10Y.10	root (UID1)	5656	56	24	54	2	0	0	0	0	8.33	0	0
MAG43	10Y.11	g__Burkholderia (UID4006)	64	769	248	3	764	2	0	0	0	99.33	0.34	0
MAG44	10Y.12	k__Bacteria (UID203)	5449	103	57	92	11	0	0	0	0	15.79	0	0
MAG45	10Y.13	root (UID1)	5656	56	24	55	1	0	0	0	0	4.17	0	0
MAG46	10Y.16	root (UID1)	5656	56	24	56	0	0	0	0	0	0	0	0
MAG47	10Y.23	f__Xanthomonadaceae (UID4214)	55	659	290	47	609	3	0	0	0	99.14	0.14	66.67
MAG48	10Y.28	root (UID1)	5656	56	24	56	0	0	0	0	0	0	0	0
MAG49	10Y.29	root (UID1)	5656	56	24	56	0	0	0	0	0	0	0	0
MAG50	10Y.31	root (UID1)	5656	56	24	56	0	0	0	0	0	0	0	0
MAG51	10Y.33	root (UID1)	5656	56	24	56	0	0	0	0	0	0	0	0
MAG52	10Y.5	o__Flavobacteriales (UID2815)	123	324	204	5	318	1	0	0	0	98.04	0.25	0
MAG53	10Y.6	root (UID1)	5656	56	24	56	0	0	0	0	0	0	0	0
MAG54	10Y.9	k__Bacteria (UID203)	5449	104	58	77	27	0	0	0	0	38.09	0	0
MAG55	11G.10	k__Bacteria (UID203)	5449	104	58	87	17	0	0	0	0	20.86	0	0
MAG56	11G.14	root (UID1)	5656	56	24	56	0	0	0	0	0	0	0	0
MAG57	11G.18	k__Bacteria (UID203)	5449	103	57	96	7	0	0	0	0	10.88	0	0
MAG58	11G.2	c__Alphaproteobacteria (UID3422)	26	529	308	0	521	8	0	0	0	100	1.35	0
MAG59	11G.25	root (UID1)	5656	56	24	56	0	0	0	0	0	0	0	0
MAG60	11G.26	k__Bacteria (UID203)	5449	104	58	53	51	0	0	0	0	76.21	0	0
MAG61	11G.30	root (UID1)	5656	56	24	56	0	0	0	0	0	0	0	0
MAG62	11G.7	root (UID1)	5656	56	24	56	0	0	0	0	0	0	0	0
MAG63	11J.10	k__Bacteria (UID203)	5449	104	58	96	8	0	0	0	0	5.64	0	0
MAG64	11J.11	c__Alphaproteobacteria (UID3305)	564	349	230	0	349	0	0	0	0	100	0	0
MAG65	11J.19	k__Bacteria (UID203)	5449	104	58	97	7	0	0	0	0	8.62	0	0
MAG66	11J.21	root (UID1)	5656	56	24	52	4	0	0	0	0	16.67	0	0
MAG67	11J.22	root (UID1)	5656	56	24	56	0	0	0	0	0	0	0	0
MAG68	11J.5	o__Flavobacteriales (UID2815)	123	324	204	145	177	2	0	0	0	60.34	0.59	50
MAG69	11J.6	root (UID1)	5656	56	24	56	0	0	0	0	0	0	0	0
MAG70	11J.8	f__Enterobacteriaceae (UID5124)	134	1173	336	545	628	0	0	0	0	49.46	0	0
MAG71	11J.9	o__Actinomycetales (UID1593)	69	400	198	109	164	108	18	1	0	80.83	48.9	78.57
MAG72	11T.1	root (UID1)	5656	56	24	56	0	0	0	0	0	0	0	0
MAG73	11T.10	k__Bacteria (UID203)	5449	104	58	97	5	2	0	0	0	8.93	1.88	50
MAG74	11T.11	k__Bacteria (UID203)	5449	104	58	96	8	0	0	0	0	4.23	0	0
MAG75	11T.13	root (UID1)	5656	56	24	50	5	1	0	0	0	21.88	4.17	100
MAG76	11T.14	k__Bacteria (UID203)	5449	104	58	81	23	0	0	0	0	34.48	0	0
MAG77	11T.15	root (UID1)	5656	56	24	56	0	0	0	0	0	0	0	0
MAG78	11T.17	k__Bacteria (UID203)	5449	104	58	86	18	0	0	0	0	22.21	0	0
MAG79	11T.18	k__Bacteria (UID203)	5449	104	58	91	13	0	0	0	0	22.41	0	0
MAG80	11T.19	f__Burkholderiaceae (UID4003)	91	596	218	103	407	80	5	1	0	82.37	13.31	5.94
MAG81	11T.2	o__Pseudomonadales (UID4488)	185	813	308	49	741	22	0	1	0	95.34	3.17	39.29
MAG82	11T.21	root (UID1)	5656	56	24	55	1	0	0	0	0	4.17	0	0
MAG83	11T.23	root (UID1)	5656	56	24	56	0	0	0	0	0	0	0	0
MAG84	11T.24	o__Pseudomonadales (UID4488)	185	813	308	29	778	6	0	0	0	94.32	1	16.67
MAG85	11T.25	root (UID1)	5656	56	24	53	3	0	0	0	0	12.5	0	0
MAG86	11T.26	k__Archaea (UID2)	207	149	107	100	39	8	2	0	0	28.13	3.7	7.14
MAG87	11T.27	k__Bacteria (UID203)	5449	104	58	75	28	1	0	0	0	40.96	1.72	100
MAG88	11T.28	k__Bacteria (UID203)	5449	104	58	100	4	0	0	0	0	6.03	0	0
MAG89	11T.3	k__Archaea (UID2)	207	149	107	90	46	11	1	1	0	34.6	7.3	5
MAG90	11T.30	root (UID1)	5656	56	24	55	1	0	0	0	0	4.17	0	0
MAG91	11T.31	k__Bacteria (UID203)	5449	101	56	72	23	6	0	0	0	45.89	10.71	83.33
MAG92	11T.32	k__Bacteria (UID203)	5449	104	58	64	32	5	3	0	0	51.44	18.97	100
MAG93	11T.33	k__Bacteria (UID203)	5449	102	57	80	14	8	0	0	0	34.37	14.04	100
MAG94	11T.34	root (UID1)	5656	56	24	56	0	0	0	0	0	0	0	0
MAG95	11T.35	k__Bacteria (UID203)	5449	104	58	93	11	0	0	0	0	17.24	0	0
MAG96	11T.37	g__Pseudomonas (UID4526)	38	1397	371	53	1321	22	1	0	0	96.72	2.29	24
MAG97	11T.38	o__Sphingomonadales (UID3310)	26	569	293	62	491	16	0	0	0	95.36	2.78	12.5
MAG98	11T.39	root (UID1)	5656	56	24	56	0	0	0	0	0	0	0	0
MAG99	11T.4	k__Archaea (UID2)	207	149	107	145	4	0	0	0	0	1.55	0	0
MAG100	11T.40	o__Burkholderiales (UID4002)	107	574	251	133	430	11	0	0	0	80.2	2.58	36.36
MAG101	11T.41	k__Bacteria (UID203)	5449	104	58	51	48	5	0	0	0	77.76	6.9	20
MAG102	11T.42	root (UID1)	5656	56	24	56	0	0	0	0	0	0	0	0
MAG103	11T.43	p__Bacteroidetes (UID2591)	364	303	203	101	201	1	0	0	0	57.14	0.12	100
MAG104	11T.44	k__Bacteria (UID203)	5449	104	58	46	31	21	3	3	0	43.04	15.37	2.08
MAG105	11T.47	root (UID1)	5656	56	24	56	0	0	0	0	0	0	0	0
MAG106	11T.49	k__Bacteria (UID203)	5449	104	58	104	0	0	0	0	0	0	0	0
MAG107	11T.5	k__Bacteria (UID203)	5449	104	58	88	16	0	0	0	0	23.62	0	0
MAG108	11T.50	root (UID1)	5656	56	24	56	0	0	0	0	0	0	0	0
MAG109	11T.51	o__Sphingomonadales (UID3310)	26	569	293	227	330	12	0	0	0	61.41	2.36	25
MAG110	11T.52	k__Bacteria (UID203)	5449	104	58	66	37	1	0	0	0	46.65	1.72	0
MAG111	11T.53	k__Bacteria (UID203)	5449	104	58	78	22	4	0	0	0	37.93	5.17	75
MAG112	11T.6	root (UID1)	5656	56	24	56	0	0	0	0	0	0	0	0
MAG113	11T.7	f__Rhizobiaceae (UID3564)	78	840	354	179	617	42	1	1	0	79.2	6.6	33.33
MAG114	11Y.10	root (UID1)	5656	56	24	54	2	0	0	0	0	8.33	0	0
MAG115	11Y.12	f__Enterobacteriaceae (UID5124)	134	1173	336	52	1115	6	0	0	0	98.51	0.27	0
MAG116	11Y.13	k__Bacteria (UID203)	5449	104	58	49	53	2	0	0	0	75.16	3.45	100
MAG117	11Y.14	root (UID1)	5656	56	24	56	0	0	0	0	0	0	0	0
MAG118	11Y.17	o__Burkholderiales (UID4000)	193	427	214	18	405	4	0	0	0	99.07	1.17	0
MAG119	11Y.26	c__Alphaproteobacteria (UID3422)	26	529	308	274	247	8	0	0	0	48.59	1.43	0
MAG120	11Y.27	o__Burkholderiales (UID4105)	54	553	264	5	547	1	0	0	0	99.12	0.02	0
MAG121	11Y.3	root (UID1)	5656	56	24	56	0	0	0	0	0	0	0	0
MAG122	11Y.6	k__Bacteria (UID203)	5449	101	56	80	21	0	0	0	0	30.36	0	0
MAG123	11Y.8	o__Lactobacillales (UID544)	293	475	267	1	473	1	0	0	0	99.63	0.12	0
MAG124	11Y.9	root (UID1)	5656	56	24	56	0	0	0	0	0	0	0	0
MAG125	12G.10	root (UID1)	5656	56	24	56	0	0	0	0	0	0	0	0
MAG126	12G.12	k__Bacteria (UID203)	5449	104	58	98	6	0	0	0	0	8.62	0	0
MAG127	12G.15	p__Bacteroidetes (UID2591)	364	303	203	2	297	4	0	0	0	99.67	1.64	25
MAG128	12G.16	root (UID1)	5656	56	24	56	0	0	0	0	0	0	0	0
MAG129	12G.17	root (UID1)	5656	56	24	56	0	0	0	0	0	0	0	0
MAG130	12G.18	k__Bacteria (UID203)	5449	104	58	2	87	15	0	0	0	98.28	7.29	86.67
MAG131	12G.20	g__Burkholderia (UID4006)	64	769	248	52	711	6	0	0	0	97.83	0.98	0
MAG132	12G.21	root (UID1)	5656	56	24	54	2	0	0	0	0	8.33	0	0
MAG133	12G.22	o__Sphingomonadales (UID3310)	26	569	293	70	494	5	0	0	0	92.31	0.92	20
MAG134	12G.25	root (UID1)	5656	56	24	56	0	0	0	0	0	0	0	0
MAG135	12G.28	k__Bacteria (UID203)	5449	104	58	71	33	0	0	0	0	47.92	0	0
MAG136	12G.29	root (UID1)	5656	56	24	56	0	0	0	0	0	0	0	0
MAG137	12G.33	k__Bacteria (UID203)	5449	104	58	102	2	0	0	0	0	1.72	0	0
MAG138	12J.10	root (UID1)	5656	56	24	56	0	0	0	0	0	0	0	0
MAG139	12J.7	root (UID1)	5656	56	24	56	0	0	0	0	0	0	0	0
MAG140	12T.1	root (UID1)	5656	56	24	55	1	0	0	0	0	4.17	0	0
MAG141	12T.10	root (UID1)	5656	56	24	56	0	0	0	0	0	0	0	0
MAG142	12T.11	k__Bacteria (UID203)	5449	104	58	92	11	1	0	0	0	20.69	1.72	100
MAG143	12T.15	root (UID1)	5656	56	24	56	0	0	0	0	0	0	0	0
MAG144	12T.17	root (UID1)	5656	56	24	56	0	0	0	0	0	0	0	0
MAG145	12T.20	k__Bacteria (UID203)	5449	104	58	91	13	0	0	0	0	12.54	0	0
MAG146	12T.22	root (UID1)	5656	56	24	56	0	0	0	0	0	0	0	0
MAG147	12T.24	root (UID1)	5656	56	24	56	0	0	0	0	0	0	0	0
MAG148	12T.25	root (UID1)	5656	56	24	56	0	0	0	0	0	0	0	0
MAG149	12T.27	root (UID1)	5656	56	24	56	0	0	0	0	0	0	0	0
MAG150	12T.3	k__Bacteria (UID203)	5449	101	57	94	7	0	0	0	0	12.28	0	0
MAG151	12T.32	root (UID1)	5656	56	24	56	0	0	0	0	0	0	0	0
MAG152	12T.34	k__Bacteria (UID203)	5449	104	58	94	10	0	0	0	0	17.24	0	0
MAG153	12T.35	k__Bacteria (UID203)	5449	104	58	73	31	0	0	0	0	41.88	0	0
MAG154	12T.36	k__Bacteria (UID203)	5449	104	58	61	40	3	0	0	0	63.28	5.17	33.33
MAG155	12T.37	root (UID1)	5656	56	24	56	0	0	0	0	0	0	0	0
MAG156	12T.38	root (UID1)	5656	56	24	54	2	0	0	0	0	8.33	0	0
MAG157	12T.39	f__Burkholderiaceae (UID4003)	91	596	218	47	537	12	0	0	0	94.67	2.11	75
MAG158	12T.40	k__Bacteria (UID203)	5449	104	58	86	18	0	0	0	0	25.86	0	0
MAG159	12T.42	o__Burkholderiales (UID4000)	193	427	214	161	261	5	0	0	0	66.21	1.4	80
MAG160	12T.43	f__Burkholderiaceae (UID4003)	91	596	218	23	568	5	0	0	0	98.48	1.16	60
MAG161	12T.45	root (UID1)	5656	56	24	56	0	0	0	0	0	0	0	0
MAG162	12T.46	k__Bacteria (UID203)	5449	104	58	50	25	16	13	0	0	78.06	60.97	81.82
MAG163	12T.47	root (UID1)	5656	56	24	56	0	0	0	0	0	0	0	0
MAG164	12T.48	root (UID1)	5656	56	24	56	0	0	0	0	0	0	0	0
MAG165	12T.5	root (UID1)	5656	56	24	56	0	0	0	0	0	0	0	0
MAG166	12T.52	k__Bacteria (UID203)	5449	104	58	60	32	12	0	0	0	59.66	18.97	83.33
MAG167	12T.8	p__Bacteroidetes (UID2605)	350	316	210	1	314	1	0	0	0	99.84	0.48	0
MAG168	12T.9	k__Bacteria (UID203)	5449	104	58	92	12	0	0	0	0	18.97	0	0
MAG169	12Y.16	f__Xanthomonadaceae (UID4214)	55	659	290	47	610	2	0	0	0	95.66	0.16	0
MAG170	12Y.21	root (UID1)	5656	56	24	56	0	0	0	0	0	0	0	0
MAG171	12Y.24	k__Bacteria (UID203)	5449	104	58	100	4	0	0	0	0	5.17	0	0
MAG172	12Y.3	root (UID1)	5656	56	24	56	0	0	0	0	0	0	0	0
MAG173	1G.1	root (UID1)	5656	56	24	56	0	0	0	0	0	0	0	0
MAG174	1G.14	f__Flavobacteriaceae (UID2817)	81	511	283	1	510	0	0	0	0	99.65	0	0
MAG175	1G.17	root (UID1)	5656	56	24	56	0	0	0	0	0	0	0	0
MAG176	1G.21	root (UID1)	5656	56	24	56	0	0	0	0	0	0	0	0
MAG177	1G.22	k__Bacteria (UID203)	5449	104	58	73	29	2	0	0	0	49.48	3.45	100
MAG178	1G.24	root (UID1)	5656	56	24	56	0	0	0	0	0	0	0	0
MAG179	1G.25	f__Enterobacteriaceae (UID5121)	138	1162	336	986	174	2	0	0	0	18.42	0.04	0
MAG180	1G.27	p__Bacteroidetes (UID2591)	364	303	203	47	75	176	4	1	0	94.15	73.14	70.1
MAG181	1G.28	k__Bacteria (UID203)	5449	104	58	65	39	0	0	0	0	60.34	0	0
MAG182	1G.29	k__Bacteria (UID203)	5449	104	58	67	35	2	0	0	0	53.79	3.45	0
MAG183	1G.3	root (UID1)	5656	56	24	56	0	0	0	0	0	0	0	0
MAG184	1G.31	k__Bacteria (UID203)	5449	104	58	92	12	0	0	0	0	11.72	0	0
MAG185	1G.32	root (UID1)	5656	56	24	56	0	0	0	0	0	0	0	0
MAG186	1G.33	k__Bacteria (UID203)	5449	104	58	62	10	15	10	7	0	63.28	87.76	60.92
MAG187	1G.34	root (UID1)	5656	56	24	56	0	0	0	0	0	0	0	0
MAG188	1G.36	k__Bacteria (UID203)	5449	104	58	100	4	0	0	0	0	6.03	0	0
MAG189	1G.39	o__Burkholderiales (UID4105)	54	553	264	77	458	18	0	0	0	89.39	3.46	38.89
MAG190	1G.5	root (UID1)	5656	56	24	56	0	0	0	0	0	0	0	0
MAG191	1G.6	f__Enterobacteriaceae (UID5054)	223	876	305	35	840	1	0	0	0	98.69	0.16	0
MAG192	1G.7	k__Bacteria (UID203)	5449	103	57	83	17	3	0	0	0	31.93	5.26	0
MAG193	1G.8	f__Xanthomonadaceae (UID4214)	55	659	290	61	598	0	0	0	0	97.07	0	0
MAG194	1G.9	root (UID1)	5656	56	24	56	0	0	0	0	0	0	0	0
MAG195	1J.1	k__Bacteria (UID203)	5449	104	58	65	38	1	0	0	0	60.69	1.72	0
MAG196	1J.11	k__Bacteria (UID203)	5449	104	58	65	39	0	0	0	0	54.66	0	0
MAG197	1J.12	p__Bacteroidetes (UID2605)	350	316	210	8	305	3	0	0	0	99.66	1.43	0
MAG198	1J.13	f__Enterobacteriaceae (UID5054)	223	874	303	110	737	27	0	0	0	91.16	2.47	62.96
MAG199	1J.15	root (UID1)	5656	56	24	56	0	0	0	0	0	0	0	0
MAG200	1J.21	f__Enterobacteriaceae (UID5124)	134	1173	336	37	1131	5	0	0	0	99.37	0.58	0
MAG201	1J.25	root (UID1)	5656	56	24	56	0	0	0	0	0	0	0	0
MAG202	1J.26	k__Bacteria (UID203)	5449	104	58	101	3	0	0	0	0	5.17	0	0
MAG203	1J.27	k__Bacteria (UID203)	5449	104	58	98	6	0	0	0	0	7.76	0	0
MAG204	1J.3	k__Bacteria (UID203)	5449	104	58	60	44	0	0	0	0	65	0	0
MAG205	1J.6	k__Bacteria (UID203)	5449	104	58	91	12	1	0	0	0	18.1	1.72	0
MAG206	1J.7	f__Comamonadaceae (UID4119)	39	693	323	12	678	3	0	0	0	97.6	0.31	0
MAG207	1T.1	k__Bacteria (UID203)	5449	104	58	60	44	0	0	0	0	59.29	0	0
MAG208	1T.10	root (UID1)	5656	56	24	56	0	0	0	0	0	0	0	0
MAG209	1T.11	k__Bacteria (UID203)	5449	104	58	86	16	2	0	0	0	25.86	2.59	50
MAG210	1T.12	root (UID1)	5656	56	24	54	2	0	0	0	0	2.08	0	0
MAG211	1T.16	root (UID1)	5656	56	24	56	0	0	0	0	0	0	0	0
MAG212	1T.17	root (UID1)	5656	56	24	56	0	0	0	0	0	0	0	0
MAG213	1T.18	k__Bacteria (UID203)	5449	104	58	75	24	4	1	0	0	45.69	9.48	42.86
MAG214	1T.19	root (UID1)	5656	56	24	56	0	0	0	0	0	0	0	0
MAG215	1T.20	k__Bacteria (UID203)	5449	104	58	71	33	0	0	0	0	46.32	0	0
MAG216	1T.21	root (UID1)	5656	56	24	55	1	0	0	0	0	4.17	0	0
MAG217	1T.22	root (UID1)	5656	56	24	56	0	0	0	0	0	0	0	0
MAG218	1T.24	root (UID1)	5656	56	24	56	0	0	0	0	0	0	0	0
MAG219	1T.26	root (UID1)	5656	56	24	56	0	0	0	0	0	0	0	0
MAG220	1T.27	o__Flavobacteriales (UID2815)	123	324	204	30	288	6	0	0	0	97.93	1.47	83.33
MAG221	1T.28	k__Bacteria (UID203)	5449	104	58	58	46	0	0	0	0	69.98	0	0
MAG222	1T.3	f__Burkholderiaceae (UID4003)	91	596	218	49	526	20	1	0	0	91.64	5.73	56.52
MAG223	1T.30	root (UID1)	5656	56	24	56	0	0	0	0	0	0	0	0
MAG224	1T.31	k__Bacteria (UID203)	5449	104	58	71	31	2	0	0	0	48.28	3.45	100
MAG225	1T.34	k__Bacteria (UID203)	5449	104	58	76	22	6	0	0	0	41.38	10.34	100
MAG226	1T.35	k__Bacteria (UID203)	5449	104	58	96	8	0	0	0	0	13.79	0	0
MAG227	1T.37	root (UID1)	5656	56	24	56	0	0	0	0	0	0	0	0
MAG228	1T.38	root (UID1)	5656	56	24	56	0	0	0	0	0	0	0	0
MAG229	1T.39	c__Alphaproteobacteria (UID3422)	26	529	308	297	231	1	0	0	0	44.84	0.32	0
MAG230	1T.41	root (UID1)	5656	56	24	56	0	0	0	0	0	0	0	0
MAG231	1T.43	root (UID1)	5656	56	24	55	1	0	0	0	0	4.17	0	0
MAG232	1T.44	k__Bacteria (UID203)	5449	104	58	94	10	0	0	0	0	17.24	0	0
MAG233	1T.45	root (UID1)	5656	56	24	56	0	0	0	0	0	0	0	0
MAG234	1T.46	k__Bacteria (UID203)	5449	104	58	47	55	2	0	0	0	85.34	3.45	50
MAG235	1T.49	k__Bacteria (UID203)	5449	103	57	80	15	7	1	0	0	38.07	14.39	100
MAG236	1T.52	k__Bacteria (UID203)	5449	104	58	68	27	9	0	0	0	55.17	15.52	88.89
MAG237	1T.53	root (UID1)	5656	56	24	54	2	0	0	0	0	8.33	0	0
MAG238	1T.54	root (UID1)	5656	56	24	56	0	0	0	0	0	0	0	0
MAG239	1T.55	k__Bacteria (UID203)	5449	104	58	70	34	0	0	0	0	44.83	0	0
MAG240	1T.57	root (UID1)	5656	56	24	55	1	0	0	0	0	4.17	0	0
MAG241	1T.58	p__Bacteroidetes (UID2591)	364	303	203	80	223	0	0	0	0	67	0	0
MAG242	1T.59	root (UID1)	5656	56	24	56	0	0	0	0	0	0	0	0
MAG243	1T.6	k__Bacteria (UID203)	5449	104	58	74	30	0	0	0	0	43.1	0	0
MAG244	1T.7	root (UID1)	5656	56	24	55	1	0	0	0	0	4.17	0	0
MAG245	1Y.11	root (UID1)	5656	56	24	56	0	0	0	0	0	0	0	0
MAG246	1Y.17	root (UID1)	5656	56	24	55	1	0	0	0	0	4.17	0	0
MAG247	1Y.18	root (UID1)	5656	56	24	56	0	0	0	0	0	0	0	0
MAG248	1Y.20	root (UID1)	5656	56	24	56	0	0	0	0	0	0	0	0
MAG249	1Y.4	f__Enterobacteriaceae (UID5124)	134	1173	336	41	1125	7	0	0	0	99.07	0.93	0
MAG250	1Y.8	root (UID1)	5656	56	24	54	2	0	0	0	0	8.33	0	0
MAG251	2G.10	k__Bacteria (UID203)	5449	104	58	91	13	0	0	0	0	20.69	0	0
MAG252	2G.16	f__Enterobacteriaceae (UID5054)	223	876	305	107	758	11	0	0	0	94.32	1.57	81.82
MAG253	2G.18	root (UID1)	5656	56	24	56	0	0	0	0	0	0	0	0
MAG254	2G.23	k__Bacteria (UID203)	5449	104	58	77	27	0	0	0	0	29.28	0	0
MAG255	2G.26	o__Burkholderiales (UID4002)	107	574	251	54	512	8	0	0	0	91.45	1.99	25
MAG256	2G.3	f__Flavobacteriaceae (UID2817)	81	511	283	1	510	0	0	0	0	99.65	0	0
MAG257	2G.31	root (UID1)	5656	56	24	56	0	0	0	0	0	0	0	0
MAG258	2G.32	o__Flavobacteriales (UID2815)	123	324	204	0	323	1	0	0	0	100	0.25	0
MAG259	2G.33	o__Pseudomonadales (UID4488)	185	813	308	54	751	8	0	0	0	98.62	0.44	12.5
MAG260	2G.5	root (UID1)	5656	56	24	56	0	0	0	0	0	0	0	0
MAG261	2G.7	o__Pseudomonadales (UID4488)	185	813	308	32	774	7	0	0	0	98.91	0.62	42.86
MAG262	2G.9	f__Enterobacteriaceae (UID5103)	157	1005	324	72	927	6	0	0	0	97.84	0.91	16.67
MAG263	2J.11	root (UID1)	5656	56	24	53	3	0	0	0	0	12.5	0	0
MAG264	2J.3	f__Enterobacteriaceae (UID5121)	138	1162	336	44	1103	15	0	0	0	98.38	1.35	0
MAG265	2J.4	f__Moraxellaceae (UID4680)	86	689	365	2	680	7	0	0	0	99.59	1.64	0
MAG266	2J.8	k__Bacteria (UID203)	5449	104	58	88	16	0	0	0	0	27.59	0	0
MAG267	2T.11	k__Bacteria (UID2569)	434	277	185	0	277	0	0	0	0	100	0	0
MAG268	2T.12	root (UID1)	5656	56	24	56	0	0	0	0	0	0	0	0
MAG269	2T.13	f__Moraxellaceae (UID4680)	86	689	365	40	639	10	0	0	0	99.5	1.75	0
MAG270	2T.14	k__Bacteria (UID203)	5449	104	58	63	15	25	1	0	0	62.93	45.69	89.29
MAG271	2T.17	root (UID1)	5656	56	24	56	0	0	0	0	0	0	0	0
MAG272	2T.19	k__Bacteria (UID203)	5449	104	58	57	35	11	1	0	0	69.31	21.55	78.57
MAG273	2T.2	root (UID1)	5656	56	24	56	0	0	0	0	0	0	0	0
MAG274	2T.20	k__Bacteria (UID203)	5449	104	58	76	27	1	0	0	0	43.45	1.72	100
MAG275	2T.21	k__Bacteria (UID203)	5449	104	58	85	19	0	0	0	0	28.45	0	0
MAG276	2T.23	k__Bacteria (UID203)	5449	104	58	68	35	1	0	0	0	56.03	1.72	100
MAG277	2T.25	p__Bacteroidetes (UID2605)	350	316	210	1	312	2	1	0	0	99.84	1.9	0
MAG278	2T.26	f__Moraxellaceae (UID4680)	86	689	365	56	628	5	0	0	0	92.47	0.73	20
MAG279	2T.28	root (UID1)	5656	56	24	55	1	0	0	0	0	4.17	0	0
MAG280	2T.3	root (UID1)	5656	56	24	56	0	0	0	0	0	0	0	0
MAG281	2T.30	k__Bacteria (UID203)	5449	104	58	98	6	0	0	0	0	9.48	0	0
MAG282	2T.31	root (UID1)	5656	56	24	55	1	0	0	0	0	4.17	0	0
MAG283	2T.33	k__Bacteria (UID203)	5449	104	58	95	9	0	0	0	0	13.79	0	0
MAG284	2T.34	k__Bacteria (UID203)	5449	104	58	63	36	5	0	0	0	62.23	7.05	100
MAG285	2T.4	root (UID1)	5656	56	24	56	0	0	0	0	0	0	0	0
MAG286	2T.7	k__Bacteria (UID203)	5449	104	58	52	50	2	0	0	0	71.85	2.59	100
MAG287	2Y.10	f__Enterobacteriaceae (UID5054)	223	874	303	69	804	1	0	0	0	98.02	0.08	0
MAG288	2Y.16	root (UID1)	5656	56	24	55	1	0	0	0	0	4.17	0	0
MAG289	2Y.17	root (UID1)	5656	56	24	56	0	0	0	0	0	0	0	0
MAG290	2Y.18	k__Bacteria (UID203)	5449	103	57	7	27	67	2	0	0	98.88	78.9	21.92
MAG291	2Y.4	k__Bacteria (UID203)	5449	104	58	90	14	0	0	0	0	19.12	0	0
MAG292	2Y.8	g__Pseudomonas (UID4526)	38	1397	371	6	1382	9	0	0	0	99.34	0.68	0
MAG293	3G.1	root (UID1)	5656	56	24	56	0	0	0	0	0	0	0	0
MAG294	3G.10	root (UID1)	5656	56	24	56	0	0	0	0	0	0	0	0
MAG295	3G.14	root (UID1)	5656	56	24	56	0	0	0	0	0	0	0	0
MAG296	3G.15	root (UID1)	5656	56	24	56	0	0	0	0	0	0	0	0
MAG297	3G.16	root (UID1)	5656	56	24	56	0	0	0	0	0	0	0	0
MAG298	3G.17	root (UID1)	5656	56	24	56	0	0	0	0	0	0	0	0
MAG299	3G.18	o__Burkholderiales (UID4000)	193	427	214	57	364	6	0	0	0	91.91	1.91	100
MAG300	3G.19	k__Bacteria (UID203)	5449	104	58	96	8	0	0	0	0	12.07	0	0
MAG301	3G.2	k__Bacteria (UID203)	5449	104	58	46	56	2	0	0	0	81.78	3.45	100
MAG302	3G.20	k__Bacteria (UID203)	5449	104	58	70	33	1	0	0	0	56.03	1.72	100
MAG303	3G.21	k__Bacteria (UID203)	5449	104	58	92	12	0	0	0	0	17.24	0	0
MAG304	3G.22	root (UID1)	5656	56	24	56	0	0	0	0	0	0	0	0
MAG305	3G.23	k__Bacteria (UID203)	5449	103	57	100	3	0	0	0	0	4.39	0	0
MAG306	3G.24	p__Bacteroidetes (UID2591)	364	303	203	1	299	3	0	0	0	99.84	1	33.33
MAG307	3G.25	k__Bacteria (UID203)	5449	101	57	96	5	0	0	0	0	5.85	0	0
MAG308	3G.26	k__Bacteria (UID203)	5449	104	58	97	7	0	0	0	0	9.48	0	0
MAG309	3G.27	root (UID1)	5656	56	24	56	0	0	0	0	0	0	0	0
MAG310	3G.28	f__Xanthomonadaceae (UID4214)	55	659	290	145	508	6	0	0	0	88.67	0.78	100
MAG311	3G.35	k__Bacteria (UID203)	5449	104	58	104	0	0	0	0	0	0	0	0
MAG312	3G.5	k__Bacteria (UID203)	5449	104	58	90	14	0	0	0	0	18.97	0	0
MAG313	3G.7	p__Bacteroidetes (UID2605)	350	316	210	19	294	3	0	0	0	98.47	1.43	33.33
MAG314	3J.12	root (UID1)	5656	56	24	56	0	0	0	0	0	0	0	0
MAG315	3J.16	root (UID1)	5656	56	24	56	0	0	0	0	0	0	0	0
MAG316	3J.19	o__Burkholderiales (UID4000)	193	427	214	178	225	23	1	0	0	58.64	4.42	11.54
MAG317	3J.23	f__Moraxellaceae (UID4680)	86	686	363	0	683	3	0	0	0	100	0.83	0
MAG318	3J.5	root (UID1)	5656	56	24	55	1	0	0	0	0	4.17	0	0
MAG319	3J.6	k__Bacteria (UID203)	5449	104	58	94	10	0	0	0	0	15	0	0
MAG320	3J.7	root (UID1)	5656	56	24	56	0	0	0	0	0	0	0	0
MAG321	3J.9	o__Burkholderiales (UID4002)	107	574	251	59	500	14	1	0	0	95.41	3.88	23.53
MAG322	3T.1	o__Flavobacteriales (UID2815)	123	324	204	0	323	1	0	0	0	100	0.49	100
MAG323	3T.10	root (UID1)	5656	56	24	56	0	0	0	0	0	0	0	0
MAG324	3T.11	root (UID1)	5656	56	24	56	0	0	0	0	0	0	0	0
MAG325	3T.12	k__Bacteria (UID203)	5449	101	57	98	3	0	0	0	0	3.51	0	0
MAG326	3T.15	k__Bacteria (UID203)	5449	104	58	96	8	0	0	0	0	12.07	0	0
MAG327	3T.16	k__Bacteria (UID203)	5449	104	58	85	17	2	0	0	0	30.17	1.72	0
MAG328	3T.17	root (UID1)	5656	56	24	56	0	0	0	0	0	0	0	0
MAG329	3T.18	root (UID1)	5656	56	24	56	0	0	0	0	0	0	0	0
MAG330	3T.19	root (UID1)	5656	56	24	56	0	0	0	0	0	0	0	0
MAG331	3T.20	k__Bacteria (UID203)	5449	104	58	96	7	1	0	0	0	13.79	1.72	100
MAG332	3T.22	k__Bacteria (UID203)	5449	104	58	92	11	1	0	0	0	19.31	1.72	100
MAG333	3T.25	k__Bacteria (UID203)	5449	104	58	63	32	9	0	0	0	59.31	15.52	66.67
MAG334	3T.26	root (UID1)	5656	56	24	56	0	0	0	0	0	0	0	0
MAG335	3T.28	root (UID1)	5656	56	24	55	1	0	0	0	0	4.17	0	0
MAG336	3T.29	k__Bacteria (UID203)	5449	104	58	81	19	4	0	0	0	36.21	5.17	75
MAG337	3T.3	root (UID1)	5656	56	24	56	0	0	0	0	0	0	0	0
MAG338	3T.30	root (UID1)	5656	56	24	56	0	0	0	0	0	0	0	0
MAG339	3T.31	root (UID1)	5656	56	24	55	1	0	0	0	0	4.17	0	0
MAG340	3T.32	root (UID1)	5656	56	24	56	0	0	0	0	0	0	0	0
MAG341	3T.33	root (UID1)	5656	56	24	56	0	0	0	0	0	0	0	0
MAG342	3T.34	root (UID1)	5656	56	24	56	0	0	0	0	0	0	0	0
MAG343	3T.35	f__Moraxellaceae (UID4680)	86	689	365	1	686	2	0	0	0	99.93	0.08	0
MAG344	3T.36	k__Bacteria (UID203)	5449	104	58	71	33	0	0	0	0	47.41	0	0
MAG345	3T.39	k__Bacteria (UID203)	5449	103	58	80	20	3	0	0	0	33.62	5.17	66.67
MAG346	3T.41	root (UID1)	5656	56	24	56	0	0	0	0	0	0	0	0
MAG347	3T.42	k__Bacteria (UID203)	5449	104	58	89	13	2	0	0	0	19.83	1.72	100
MAG348	3T.43	k__Bacteria (UID203)	5449	104	58	87	16	1	0	0	0	28.45	1.72	100
MAG349	3T.44	k__Bacteria (UID203)	5449	104	58	96	8	0	0	0	0	6.21	0	0
MAG350	3T.45	k__Bacteria (UID203)	5449	104	58	102	2	0	0	0	0	3.45	0	0
MAG351	3T.46	k__Bacteria (UID203)	5449	104	58	93	11	0	0	0	0	17.59	0	0
MAG352	3T.47	root (UID1)	5656	56	24	56	0	0	0	0	0	0	0	0
MAG353	3T.48	root (UID1)	5656	56	24	56	0	0	0	0	0	0	0	0
MAG354	3T.49	f__Flavobacteriaceae (UID2817)	81	511	283	17	489	5	0	0	0	94.98	1.06	40
MAG355	3T.5	root (UID1)	5656	56	24	54	2	0	0	0	0	8.33	0	0
MAG356	3T.50	root (UID1)	5656	56	24	56	0	0	0	0	0	0	0	0
MAG357	3T.51	root (UID1)	5656	56	24	56	0	0	0	0	0	0	0	0
MAG358	3T.52	root (UID1)	5656	56	24	56	0	0	0	0	0	0	0	0
MAG359	3T.53	k__Bacteria (UID203)	5449	104	58	52	51	1	0	0	0	76.21	1.72	100
MAG360	3T.54	root (UID1)	5656	56	24	55	1	0	0	0	0	4.17	0	0
MAG361	3T.6	root (UID1)	5656	56	24	56	0	0	0	0	0	0	0	0
MAG362	3T.9	root (UID1)	5656	56	24	56	0	0	0	0	0	0	0	0
MAG363	3Y.10	root (UID1)	5656	56	24	55	1	0	0	0	0	4.17	0	0
MAG364	3Y.11	k__Bacteria (UID203)	5449	104	58	95	9	0	0	0	0	12.07	0	0
MAG365	3Y.5	k__Bacteria (UID203)	5449	103	57	99	4	0	0	0	0	5.26	0	0
MAG366	3Y.7	root (UID1)	5656	56	24	54	2	0	0	0	0	8.33	0	0
MAG367	4G.10	o__Burkholderiales (UID4000)	193	427	214	15	406	6	0	0	0	97.24	0.77	66.67
MAG368	4G.11	root (UID1)	5656	56	24	55	1	0	0	0	0	4.17	0	0
MAG369	4G.15	g__Burkholderia (UID4006)	64	769	248	43	726	0	0	0	0	95.16	0	0
MAG370	4G.16	root (UID1)	5656	56	24	56	0	0	0	0	0	0	0	0
MAG371	4G.17	g__Burkholderia (UID4006)	64	769	248	21	745	3	0	0	0	98.71	0.19	0
MAG372	4G.18	root (UID1)	5656	56	24	56	0	0	0	0	0	0	0	0
MAG373	4G.19	p__Bacteroidetes (UID2591)	364	303	203	101	182	20	0	0	0	68.96	7.5	15
MAG374	4G.20	root (UID1)	5656	56	24	56	0	0	0	0	0	0	0	0
MAG375	4G.22	o__Burkholderiales (UID4000)	193	427	214	18	408	1	0	0	0	99.07	0.47	0
MAG376	4G.5	root (UID1)	5656	56	24	56	0	0	0	0	0	0	0	0
MAG377	4G.6	f__Rhizobiaceae (UID3564)	78	840	354	147	685	8	0	0	0	82.73	1.06	75
MAG378	4G.9	f__Xanthomonadaceae (UID4214)	55	659	290	39	618	2	0	0	0	99.29	0.39	0
MAG379	4J.14	root (UID1)	5656	56	24	56	0	0	0	0	0	0	0	0
MAG380	4J.15	root (UID1)	5656	56	24	56	0	0	0	0	0	0	0	0
MAG381	4J.18	f__Enterobacteriaceae (UID5121)	138	1162	336	96	1022	43	1	0	0	94.12	3.58	54.35
MAG382	4J.23	k__Bacteria (UID203)	5449	104	58	97	7	0	0	0	0	5.8	0	0
MAG383	4J.5	k__Bacteria (UID203)	5449	104	58	81	23	0	0	0	0	35.34	0	0
MAG384	4T.1	k__Bacteria (UID203)	5449	104	58	79	24	1	0	0	0	34.25	0.86	100
MAG385	4T.10	k__Bacteria (UID2569)	434	277	185	0	277	0	0	0	0	100	0	0
MAG386	4T.11	k__Bacteria (UID203)	5449	104	58	67	35	2	0	0	0	57.76	3.45	50
MAG387	4T.13	k__Bacteria (UID203)	5449	103	57	84	19	0	0	0	0	31.93	0	0
MAG388	4T.14	f__Flavobacteriaceae (UID2817)	81	511	283	3	501	7	0	0	0	99.41	1.23	14.29
MAG389	4T.15	root (UID1)	5656	56	24	56	0	0	0	0	0	0	0	0
MAG390	4T.17	k__Bacteria (UID203)	5449	104	58	85	19	0	0	0	0	25.52	0	0
MAG391	4T.19	o__Burkholderiales (UID4002)	107	574	251	64	506	4	0	0	0	95.49	1.1	25
MAG392	4T.2	root (UID1)	5656	56	24	56	0	0	0	0	0	0	0	0
MAG393	4T.20	root (UID1)	5656	56	24	56	0	0	0	0	0	0	0	0
MAG394	4T.21	k__Bacteria (UID203)	5449	104	58	68	29	7	0	0	0	53.79	12.07	100
MAG395	4T.22	root (UID1)	5656	56	24	56	0	0	0	0	0	0	0	0
MAG396	4T.23	o__Burkholderiales (UID4002)	107	569	249	16	551	2	0	0	0	99.14	0.28	50
MAG397	4T.25	g__Pseudomonas (UID4526)	38	1397	371	65	1324	7	0	1	0	98.22	1.36	23.08
MAG398	4T.28	k__Bacteria (UID203)	5449	104	58	51	52	1	0	0	0	77.93	0.86	100
MAG399	4T.29	k__Bacteria (UID203)	5449	104	58	75	27	2	0	0	0	30.56	3.45	0
MAG400	4T.30	k__Bacteria (UID203)	5449	103	58	93	10	0	0	0	0	16.38	0	0
MAG401	4T.31	k__Bacteria (UID203)	5449	104	58	86	16	2	0	0	0	27.07	1.72	0
MAG402	4T.32	f__Enterobacteriaceae (UID5124)	134	1173	336	265	646	259	3	0	0	78.66	23.23	52.61
MAG403	4T.34	root (UID1)	5656	56	24	56	0	0	0	0	0	0	0	0
MAG404	4T.35	k__Bacteria (UID203)	5449	104	58	99	5	0	0	0	0	8.62	0	0
MAG405	4T.38	k__Bacteria (UID203)	5449	98	52	95	3	0	0	0	0	2.24	0	0
MAG406	4T.39	k__Bacteria (UID203)	5449	103	58	90	13	0	0	0	0	9.01	0	0
MAG407	4T.4	p__Bacteroidetes (UID2605)	350	315	209	5	309	1	0	0	0	97.61	0.48	0
MAG408	4T.5	root (UID1)	5656	56	24	56	0	0	0	0	0	0	0	0
MAG409	4T.7	root (UID1)	5656	56	24	56	0	0	0	0	0	0	0	0
MAG410	4T.8	root (UID1)	5656	56	24	56	0	0	0	0	0	0	0	0
MAG411	4Y.10	root (UID1)	5656	56	24	55	1	0	0	0	0	4.17	0	0
MAG412	4Y.12	f__Paenibacillaceae (UID972)	41	523	183	8	513	2	0	0	0	98.98	0.07	0
MAG413	4Y.2	k__Bacteria (UID203)	5449	104	58	98	6	0	0	0	0	9.48	0	0
MAG414	5G.10	root (UID1)	5656	56	24	56	0	0	0	0	0	0	0	0
MAG415	5G.11	o__Flavobacteriales (UID2815)	123	324	204	0	323	1	0	0	0	100	0.25	0
MAG416	5G.17	k__Bacteria (UID203)	5449	104	58	102	2	0	0	0	0	3.45	0	0
MAG417	5G.18	root (UID1)	5656	56	24	56	0	0	0	0	0	0	0	0
MAG418	5G.19	f__Comamonadaceae (UID4119)	39	693	323	92	589	11	1	0	0	90.94	1.85	57.14
MAG419	5G.20	root (UID1)	5656	56	24	56	0	0	0	0	0	0	0	0
MAG420	5G.21	root (UID1)	5656	56	24	56	0	0	0	0	0	0	0	0
MAG421	5G.26	root (UID1)	5656	56	24	56	0	0	0	0	0	0	0	0
MAG422	5G.28	k__Bacteria (UID203)	5449	104	58	91	13	0	0	0	0	20.69	0	0
MAG423	5G.29	root (UID1)	5656	56	24	56	0	0	0	0	0	0	0	0
MAG424	5G.30	o__Lactobacillales (UID543)	294	471	264	259	212	0	0	0	0	42.8	0	0
MAG425	5G.31	k__Bacteria (UID203)	5449	104	58	94	10	0	0	0	0	15.52	0	0
MAG426	5G.33	f__Comamonadaceae (UID4119)	39	693	323	10	681	1	1	0	0	97.21	0.77	0
MAG427	5G.35	root (UID1)	5656	56	24	55	1	0	0	0	0	4.17	0	0
MAG428	5G.36	o__Lactobacillales (UID543)	294	471	264	208	262	1	0	0	0	57.58	0.38	0
MAG429	5G.38	p__Bacteroidetes (UID2605)	350	315	209	6	309	0	0	0	0	97.45	0	0
MAG430	5G.39	f__Comamonadaceae (UID4119)	39	693	323	20	672	1	0	0	0	98.76	0.15	0
MAG431	5G.4	root (UID1)	5656	56	24	53	3	0	0	0	0	6.25	0	0
MAG432	5G.40	root (UID1)	5656	56	24	56	0	0	0	0	0	0	0	0
MAG433	5G.7	f__Burkholderiaceae (UID4003)	91	596	218	8	581	7	0	0	0	98.89	2.14	85.71
MAG434	5J.1	root (UID1)	5656	56	24	56	0	0	0	0	0	0	0	0
MAG435	5J.11	p__Bacteroidetes (UID2591)	364	303	203	135	165	3	0	0	0	57.98	1.15	0
MAG436	5J.12	k__Bacteria (UID203)	5449	104	58	89	15	0	0	0	0	18.97	0	0
MAG437	5J.2	c__Alphaproteobacteria (UID3422)	26	529	308	4	515	10	0	0	0	98.97	1.33	40
MAG438	5J.21	o__Flavobacteriales (UID2815)	123	324	204	33	291	0	0	0	0	98.69	0	0
MAG439	5J.22	k__Bacteria (UID203)	5449	104	58	102	2	0	0	0	0	3.45	0	0
MAG440	5J.23	root (UID1)	5656	56	24	56	0	0	0	0	0	0	0	0
MAG441	5J.28	root (UID1)	5656	56	24	56	0	0	0	0	0	0	0	0
MAG442	5J.32	root (UID1)	5656	56	24	56	0	0	0	0	0	0	0	0
MAG443	5J.4	c__Alphaproteobacteria (UID3422)	26	529	308	2	525	2	0	0	0	99.57	0.49	0
MAG444	5J.7	f__Enterobacteriaceae (UID5124)	134	1173	336	39	1132	2	0	0	0	98.3	0.33	0
MAG445	5J.8	o__Burkholderiales (UID4105)	54	553	264	2	515	34	2	0	0	99.72	7.17	2.5
MAG446	5J.9	root (UID1)	5656	56	24	55	1	0	0	0	0	4.17	0	0
MAG447	5T.1	o__Burkholderiales (UID4000)	193	427	214	19	405	3	0	0	0	98.6	1.09	66.67
MAG448	5T.12	f__Leuconostocaceae (UID486)	29	443	178	79	363	1	0	0	0	86.68	0.28	0
MAG449	5T.13	root (UID1)	5656	56	24	56	0	0	0	0	0	0	0	0
MAG450	5T.14	k__Bacteria (UID203)	5449	104	58	70	32	2	0	0	0	49.29	3.45	50
MAG451	5T.17	o__Sphingomonadales (UID3310)	26	569	293	190	361	17	1	0	0	70.4	4.31	40
MAG452	5T.18	root (UID1)	5656	56	24	55	1	0	0	0	0	4.17	0	0
MAG453	5T.2	p__Bacteroidetes (UID2605)	350	315	209	115	198	2	0	0	0	74.93	0.96	0
MAG454	5T.23	root (UID1)	5656	56	24	56	0	0	0	0	0	0	0	0
MAG455	5T.25	root (UID1)	5656	56	24	56	0	0	0	0	0	0	0	0
MAG456	5T.32	k__Bacteria (UID3187)	2258	182	111	8	173	1	0	0	0	94.14	0.9	0
MAG457	5T.33	root (UID1)	5656	56	24	56	0	0	0	0	0	0	0	0
MAG458	5T.35	k__Bacteria (UID203)	5449	104	58	74	30	0	0	0	0	32.57	0	0
MAG459	5T.36	o__Burkholderiales (UID4002)	107	574	251	56	503	15	0	0	0	95.36	2.91	53.33
MAG460	5T.38	root (UID1)	5656	56	24	56	0	0	0	0	0	0	0	0
MAG461	5T.39	root (UID1)	5656	56	24	56	0	0	0	0	0	0	0	0
MAG462	5T.43	root (UID1)	5656	56	24	56	0	0	0	0	0	0	0	0
MAG463	5T.5	root (UID1)	5656	56	24	56	0	0	0	0	0	0	0	0
MAG464	5T.7	k__Bacteria (UID203)	5449	104	58	95	8	1	0	0	0	13.79	1.72	100
MAG465	5T.8	root (UID1)	5656	56	24	56	0	0	0	0	0	0	0	0
MAG466	5T.9	root (UID1)	5656	56	24	56	0	0	0	0	0	0	0	0
MAG467	5Y.11	k__Archaea (UID2)	207	149	107	39	72	20	15	0	3	69.79	26.44	0
MAG468	5Y.13	o__Burkholderiales (UID4000)	193	427	214	41	384	2	0	0	0	97.52	0.93	0
MAG469	5Y.14	o__Sphingomonadales (UID3310)	26	569	293	55	512	2	0	0	0	95.36	0.43	0
MAG470	5Y.16	f__Moraxellaceae (UID4680)	86	689	365	48	639	2	0	0	0	95.99	0.41	0
MAG471	5Y.18	root (UID1)	5656	56	24	55	1	0	0	0	0	4.17	0	0
MAG472	5Y.19	root (UID1)	5656	56	24	56	0	0	0	0	0	0	0	0
MAG473	5Y.2	root (UID1)	5656	56	24	56	0	0	0	0	0	0	0	0
MAG474	5Y.3	k__Bacteria (UID203)	5449	104	58	61	41	2	0	0	0	64.66	2.59	50
MAG475	5Y.4	c__Alphaproteobacteria (UID3422)	26	529	308	72	195	225	36	1	0	92.29	63.78	20.06
MAG476	5Y.5	k__Bacteria (UID203)	5449	104	58	75	27	2	0	0	0	39.81	1.21	100
MAG477	5Y.6	k__Bacteria (UID203)	5449	104	58	90	14	0	0	0	0	15.44	0	0
MAG478	5Y.7	root (UID1)	5656	56	24	56	0	0	0	0	0	0	0	0
MAG479	6G.1	root (UID1)	5656	56	24	56	0	0	0	0	0	0	0	0
MAG480	6G.10	root (UID1)	5656	56	24	56	0	0	0	0	0	0	0	0
MAG481	6G.11	f__Xanthomonadaceae (UID4214)	55	659	290	1	658	0	0	0	0	99.89	0	0
MAG482	6G.14	root (UID1)	5656	56	24	56	0	0	0	0	0	0	0	0
MAG483	6G.15	root (UID1)	5656	56	24	56	0	0	0	0	0	0	0	0
MAG484	6G.16	o__Burkholderiales (UID4000)	193	427	214	1	425	1	0	0	0	99.53	0.47	0
MAG485	6G.17	f__Enterobacteriaceae (UID5066)	55	546	224	61	483	2	0	0	0	96.65	0.2	50
MAG486	6G.18	root (UID1)	5656	56	24	56	0	0	0	0	0	0	0	0
MAG487	6G.19	root (UID1)	5656	56	24	56	0	0	0	0	0	0	0	0
MAG488	6G.2	f__Rhizobiaceae (UID3564)	78	840	354	61	762	17	0	0	0	94.39	2.22	29.41
MAG489	6G.20	k__Bacteria (UID203)	5449	104	58	82	22	0	0	0	0	32.76	0	0
MAG490	6G.21	f__Enterobacteriaceae (UID5121)	138	1160	336	845	311	4	0	0	0	27.17	0.64	50
MAG491	6G.22	p__Bacteroidetes (UID2591)	364	301	202	59	233	8	1	0	0	83.45	2.06	9.09
MAG492	6G.23	k__Bacteria (UID203)	5449	104	58	79	25	0	0	0	0	35.5	0	0
MAG493	6G.25	o__Sphingomonadales (UID3310)	26	569	293	13	534	22	0	0	0	98.38	4.69	31.82
MAG494	6G.28	p__Bacteroidetes (UID2591)	364	303	203	50	232	21	0	0	0	86.64	8.7	4.76
MAG495	6G.29	root (UID1)	5656	56	24	56	0	0	0	0	0	0	0	0
MAG496	6G.3	k__Bacteria (UID203)	5449	104	58	78	24	2	0	0	0	36.21	1.72	50
MAG497	6G.31	p__Bacteroidetes (UID2591)	364	303	203	0	303	0	0	0	0	100	0	0
MAG498	6G.32	c__Alphaproteobacteria (UID3305)	564	348	229	47	255	44	2	0	0	90.29	15.42	8
MAG499	6G.34	k__Bacteria (UID203)	5449	104	58	103	1	0	0	0	0	1.72	0	0
MAG500	6G.35	root (UID1)	5656	56	24	56	0	0	0	0	0	0	0	0
MAG501	6G.36	f__Moraxellaceae (UID4680)	86	689	365	442	246	1	0	0	0	37.93	0.14	100
MAG502	6G.38	root (UID1)	5656	56	24	56	0	0	0	0	0	0	0	0
MAG503	6G.4	k__Bacteria (UID203)	5449	104	58	94	10	0	0	0	0	3.32	0	0
MAG504	6G.5	root (UID1)	5656	56	24	55	1	0	0	0	0	4.17	0	0
MAG505	6G.6	root (UID1)	5656	56	24	56	0	0	0	0	0	0	0	0
MAG506	6G.7	root (UID1)	5656	56	24	56	0	0	0	0	0	0	0	0
MAG507	6G.8	k__Bacteria (UID203)	5449	104	58	84	19	1	0	0	0	26.21	1.72	0
MAG508	6G.9	k__Bacteria (UID203)	5449	104	58	84	19	1	0	0	0	30.17	1.72	100
MAG509	6J.10	root (UID1)	5656	56	24	56	0	0	0	0	0	0	0	0
MAG510	6J.14	p__Bacteroidetes (UID2591)	364	303	203	143	159	1	0	0	0	46.26	0.49	100
MAG511	6J.2	root (UID1)	5656	56	24	56	0	0	0	0	0	0	0	0
MAG512	6J.5	root (UID1)	5656	56	24	56	0	0	0	0	0	0	0	0
MAG513	6J.8	k__Bacteria (UID203)	5449	104	58	96	8	0	0	0	0	10.5	0	0
MAG514	6T.11	g__Burkholderia (UID4006)	64	769	248	21	732	15	1	0	0	97.78	2	16.67
MAG515	6T.12	k__Bacteria (UID203)	5449	104	58	87	17	0	0	0	0	29.31	0	0
MAG516	6T.14	f__Enterobacteriaceae (UID5121)	138	1160	336	45	1105	10	0	0	0	98.45	0.72	70
MAG517	6T.15	k__Bacteria (UID203)	5449	104	58	60	41	3	0	0	0	66.02	4.31	100
MAG518	6T.16	root (UID1)	5656	56	24	56	0	0	0	0	0	0	0	0
MAG519	6T.17	root (UID1)	5656	56	24	56	0	0	0	0	0	0	0	0
MAG520	6T.18	k__Bacteria (UID203)	5449	103	57	84	19	0	0	0	0	26.9	0	0
MAG521	6T.19	k__Bacteria (UID203)	5449	104	58	94	10	0	0	0	0	11.21	0	0
MAG522	6T.2	root (UID1)	5656	56	24	54	2	0	0	0	0	8.33	0	0
MAG523	6T.20	f__Burkholderiaceae (UID4003)	91	596	218	33	560	3	0	0	0	96.81	0.62	66.67
MAG524	6T.21	root (UID1)	5656	56	24	56	0	0	0	0	0	0	0	0
MAG525	6T.22	root (UID1)	5656	56	24	56	0	0	0	0	0	0	0	0
MAG526	6T.25	k__Bacteria (UID203)	5449	104	58	78	13	13	0	0	0	41.72	22.41	100
MAG527	6T.7	f__Xanthomonadaceae (UID4214)	55	659	290	40	604	15	0	0	0	92.52	2.81	26.67
MAG528	6T.8	root (UID1)	5656	56	24	56	0	0	0	0	0	0	0	0
MAG529	6T.9	f__Enterobacteriaceae (UID5124)	134	1172	336	37	1129	6	0	0	0	99.37	0.57	0
MAG530	6Y.12	root (UID1)	5656	56	24	56	0	0	0	0	0	0	0	0
MAG531	6Y.19	c__Alphaproteobacteria (UID3422)	26	529	308	300	227	2	0	0	0	42.65	0.65	0
MAG532	6Y.2	k__Bacteria (UID203)	5449	104	58	83	21	0	0	0	0	21.55	0	0
MAG533	6Y.20	o__Sphingomonadales (UID3310)	26	569	293	136	426	7	0	0	0	81.49	1.76	0
MAG534	6Y.25	k__Bacteria (UID203)	5449	104	58	96	8	0	0	0	0	12.07	0	0
MAG535	6Y.27	root (UID1)	5656	56	24	55	1	0	0	0	0	4.17	0	0
MAG536	6Y.3	root (UID1)	5656	56	24	56	0	0	0	0	0	0	0	0
MAG537	7G.15	o__Flavobacteriales (UID2815)	123	324	204	7	316	1	0	0	0	97.55	0.25	0
MAG538	7G.16	c__Alphaproteobacteria (UID3305)	564	349	230	96	241	12	0	0	0	78.33	0.59	8.33
MAG539	7G.17	k__Bacteria (UID203)	5449	104	58	90	14	0	0	0	0	20.69	0	0
MAG540	7J.12	root (UID1)	5656	56	24	56	0	0	0	0	0	0	0	0
MAG541	7T.10	o__Sphingomonadales (UID3310)	26	569	293	369	193	7	0	0	0	37.47	1.3	0
MAG542	7T.11	k__Bacteria (UID203)	5449	104	58	70	34	0	0	0	0	46	0	0
MAG543	7T.12	k__Bacteria (UID203)	5449	104	58	83	21	0	0	0	0	31.03	0	0
MAG544	7T.13	k__Bacteria (UID203)	5449	104	58	76	26	2	0	0	0	40.86	3.45	100
MAG545	7T.15	k__Bacteria (UID203)	5449	104	58	62	41	1	0	0	0	62.07	1.72	100
MAG546	7T.17	root (UID1)	5656	56	24	56	0	0	0	0	0	0	0	0
MAG547	7T.19	k__Bacteria (UID203)	5449	104	58	59	23	22	0	0	0	66.54	32.76	90.91
MAG548	7T.2	root (UID1)	5656	56	24	56	0	0	0	0	0	0	0	0
MAG549	7T.20	root (UID1)	5656	56	24	56	0	0	0	0	0	0	0	0
MAG550	7T.21	k__Bacteria (UID203)	5449	102	57	66	21	12	3	0	0	55.86	26.63	80.95
MAG551	7T.25	root (UID1)	5656	56	24	55	1	0	0	0	0	4.17	0	0
MAG552	7T.27	f__Xanthomonadaceae (UID4214)	55	659	290	100	544	15	0	0	0	92.98	2.87	26.67
MAG553	7T.28	root (UID1)	5656	56	24	56	0	0	0	0	0	0	0	0
MAG554	7T.30	o__Flavobacteriales (UID2815)	123	324	204	52	269	3	0	0	0	96.82	1.23	66.67
MAG555	7T.31	root (UID1)	5656	56	24	56	0	0	0	0	0	0	0	0
MAG556	7T.32	root (UID1)	5656	56	24	56	0	0	0	0	0	0	0	0
MAG557	7T.33	k__Bacteria (UID203)	5449	104	58	88	13	3	0	0	0	22.41	5.17	100
MAG558	7T.34	root (UID1)	5656	56	24	56	0	0	0	0	0	0	0	0
MAG559	7T.38	root (UID1)	5656	56	24	56	0	0	0	0	0	0	0	0
MAG560	7T.39	k__Bacteria (UID203)	5449	104	58	103	1	0	0	0	0	1.72	0	0
MAG561	7T.4	root (UID1)	5656	56	24	56	0	0	0	0	0	0	0	0
MAG562	7T.40	f__Burkholderiaceae (UID4003)	91	596	218	474	122	0	0	0	0	14.42	0	0
MAG563	7T.41	root (UID1)	5656	56	24	56	0	0	0	0	0	0	0	0
MAG564	7T.7	root (UID1)	5656	56	24	56	0	0	0	0	0	0	0	0
MAG565	7T.8	k__Bacteria (UID203)	5449	104	58	100	4	0	0	0	0	5.17	0	0
MAG566	7Y.1	root (UID1)	5656	56	24	56	0	0	0	0	0	0	0	0
MAG567	7Y.13	k__Bacteria (UID203)	5449	104	58	83	21	0	0	0	0	26.02	0	0
MAG568	7Y.28	k__Bacteria (UID203)	5449	104	58	82	22	0	0	0	0	28.21	0	0
MAG569	7Y.29	root (UID1)	5656	56	24	56	0	0	0	0	0	0	0	0
MAG570	7Y.32	root (UID1)	5656	56	24	56	0	0	0	0	0	0	0	0
MAG571	7Y.35	k__Bacteria (UID203)	5449	103	57	99	4	0	0	0	0	5.42	0	0
MAG572	7Y.38	root (UID1)	5656	56	24	55	1	0	0	0	0	4.17	0	0
MAG573	7Y.5	o__Burkholderiales (UID4000)	193	427	214	327	100	0	0	0	0	24.04	0	0
MAG574	8G.1	root (UID1)	5656	56	24	56	0	0	0	0	0	0	0	0
MAG575	8G.10	root (UID1)	5656	56	24	56	0	0	0	0	0	0	0	0
MAG576	8G.11	root (UID1)	5656	56	24	56	0	0	0	0	0	0	0	0
MAG577	8G.12	root (UID1)	5656	56	24	56	0	0	0	0	0	0	0	0
MAG578	8G.13	root (UID1)	5656	56	24	56	0	0	0	0	0	0	0	0
MAG579	8G.15	root (UID1)	5656	56	24	56	0	0	0	0	0	0	0	0
MAG580	8G.16	root (UID1)	5656	56	24	53	3	0	0	0	0	12.5	0	0
MAG581	8G.17	root (UID1)	5656	56	24	56	0	0	0	0	0	0	0	0
MAG582	8G.19	f__Xanthomonadaceae (UID4214)	55	659	290	88	550	21	0	0	0	92.28	3.41	38.1
MAG583	8G.21	f__Enterobacteriaceae (UID5124)	134	1173	336	934	239	0	0	0	0	19.92	0	0
MAG584	8G.24	root (UID1)	5656	56	24	55	1	0	0	0	0	4.17	0	0
MAG585	8G.25	k__Bacteria (UID203)	5449	104	58	56	47	1	0	0	0	71.55	0.86	100
MAG586	8G.26	o__Burkholderiales (UID4002)	107	574	251	22	551	1	0	0	0	98.36	0.07	0
MAG587	8G.27	g__Burkholderia (UID4006)	64	769	248	22	742	5	0	0	0	98.68	0.55	20
MAG588	8G.28	k__Bacteria (UID203)	5449	103	57	67	36	0	0	0	0	52.63	0	0
MAG589	8G.30	root (UID1)	5656	56	24	56	0	0	0	0	0	0	0	0
MAG590	8G.31	k__Bacteria (UID203)	5449	104	58	62	28	14	0	0	0	58.39	23.28	71.43
MAG591	8G.32	root (UID1)	5656	56	24	56	0	0	0	0	0	0	0	0
MAG592	8G.33	k__Bacteria (UID203)	5449	104	58	93	11	0	0	0	0	13.4	0	0
MAG593	8G.34	k__Bacteria (UID203)	5449	104	58	97	7	0	0	0	0	9.48	0	0
MAG594	8G.35	f__Moraxellaceae (UID4680)	86	689	365	52	635	2	0	0	0	90.96	0.41	0
MAG595	8G.36	k__Bacteria (UID203)	5449	101	56	100	1	0	0	0	0	1.79	0	0
MAG596	8G.37	root (UID1)	5656	56	24	56	0	0	0	0	0	0	0	0
MAG597	8G.39	root (UID1)	5656	56	24	56	0	0	0	0	0	0	0	0
MAG598	8G.4	o__Burkholderiales (UID4001)	108	570	250	169	397	4	0	0	0	68.98	0.56	75
MAG599	8G.7	o__Burkholderiales (UID4000)	193	427	214	2	424	1	0	0	0	99.42	0.47	0
MAG600	8G.8	o__Sphingomonadales (UID3310)	26	569	293	4	561	4	0	0	0	99.36	1.02	0
MAG601	8G.9	root (UID1)	5656	56	24	56	0	0	0	0	0	0	0	0
MAG602	8J.1	root (UID1)	5656	56	24	55	1	0	0	0	0	4.17	0	0
MAG603	8J.12	f__Moraxellaceae (UID4680)	86	689	365	121	559	9	0	0	0	90.99	1.47	44.44
MAG604	8J.4	root (UID1)	5656	56	24	56	0	0	0	0	0	0	0	0
MAG605	8J.7	root (UID1)	5656	56	24	55	1	0	0	0	0	4.17	0	0
MAG606	8J.9	root (UID1)	5656	56	24	56	0	0	0	0	0	0	0	0
MAG607	8T.1	root (UID1)	5656	56	24	56	0	0	0	0	0	0	0	0
MAG608	8T.13	root (UID1)	5656	56	24	56	0	0	0	0	0	0	0	0
MAG609	8T.15	f__Enterobacteriaceae (UID5121)	138	1160	336	57	1013	88	2	0	0	97.78	7.94	69.15
MAG610	8T.18	root (UID1)	5656	56	24	56	0	0	0	0	0	0	0	0
MAG611	8T.19	f__Xanthomonadaceae (UID4214)	55	659	290	116	532	11	0	0	0	86.39	2.22	63.64
MAG612	8T.20	f__Enterobacteriaceae (UID5121)	138	1162	336	1056	106	0	0	0	0	6.76	0	0
MAG613	8T.21	root (UID1)	5656	56	24	56	0	0	0	0	0	0	0	0
MAG614	8T.22	k__Bacteria (UID203)	5449	104	58	95	9	0	0	0	0	13.79	0	0
MAG615	8T.23	k__Bacteria (UID203)	5449	104	58	66	38	0	0	0	0	57.24	0	0
MAG616	8T.24	c__Alphaproteobacteria (UID3305)	564	348	229	13	323	12	0	0	0	95.41	2.69	25
MAG617	8T.26	k__Bacteria (UID203)	5449	104	58	74	25	5	0	0	0	46.9	8.62	40
MAG618	8T.27	root (UID1)	5656	56	24	56	0	0	0	0	0	0	0	0
MAG619	8T.3	root (UID1)	5656	56	24	56	0	0	0	0	0	0	0	0
MAG620	8T.6	k__Bacteria (UID203)	5449	104	58	101	3	0	0	0	0	3.45	0	0
MAG621	8T.7	f__Enterobacteriaceae (UID5121)	138	1162	336	629	533	0	0	0	0	42.87	0	0
MAG622	8T.8	root (UID1)	5656	56	24	56	0	0	0	0	0	0	0	0
MAG623	8Y.2	k__Bacteria (UID203)	5449	104	58	100	4	0	0	0	0	6.9	0	0
MAG624	8Y.3	root (UID1)	5656	56	24	56	0	0	0	0	0	0	0	0
MAG625	9G.13	f__Moraxellaceae (UID4680)	86	689	365	18	669	2	0	0	0	98.16	0.31	0
MAG626	9G.14	root (UID1)	5656	56	24	56	0	0	0	0	0	0	0	0
MAG627	9G.18	k__Bacteria (UID203)	5449	104	58	65	39	0	0	0	0	51.9	0	0
MAG628	9G.3	f__Enterobacteriaceae (UID5124)	134	1173	336	530	643	0	0	0	0	51.24	0	0
MAG629	9G.4	k__Bacteria (UID203)	5449	104	58	61	43	0	0	0	0	65.52	0	0
MAG630	9G.9	root (UID1)	5656	56	24	56	0	0	0	0	0	0	0	0
MAG631	9J.14	root (UID1)	5656	56	24	55	1	0	0	0	0	4.17	0	0
MAG632	9J.17	f__Enterobacteriaceae (UID5124)	134	1172	336	38	1129	5	0	0	0	99.07	0.26	20
MAG633	9J.29	k__Bacteria (UID203)	5449	104	58	79	25	0	0	0	0	37.93	0	0
MAG634	9J.30	k__Bacteria (UID203)	5449	104	58	75	28	1	0	0	0	46.55	1.72	100
MAG635	9J.32	root (UID1)	5656	56	24	56	0	0	0	0	0	0	0	0
MAG636	9J.33	k__Bacteria (UID203)	5449	104	58	99	5	0	0	0	0	6.9	0	0
MAG637	9J.4	root (UID1)	5656	56	24	56	0	0	0	0	0	0	0	0
MAG638	9J.8	k__Bacteria (UID203)	5449	104	58	100	4	0	0	0	0	6.9	0	0
MAG639	9T.1	root (UID1)	5656	56	24	56	0	0	0	0	0	0	0	0
MAG640	9T.10	k__Bacteria (UID203)	5449	104	58	97	6	1	0	0	0	10.34	1.72	100
MAG641	9T.11	root (UID1)	5656	56	24	56	0	0	0	0	0	0	0	0
MAG642	9T.12	k__Bacteria (UID203)	5449	104	58	104	0	0	0	0	0	0	0	0
MAG643	9T.13	root (UID1)	5656	56	24	55	1	0	0	0	0	4.17	0	0
MAG644	9T.14	root (UID1)	5656	56	24	56	0	0	0	0	0	0	0	0
MAG645	9T.16	k__Bacteria (UID203)	5449	104	58	90	14	0	0	0	0	22.41	0	0
MAG646	9T.18	root (UID1)	5656	56	24	56	0	0	0	0	0	0	0	0
MAG647	9T.19	root (UID1)	5656	56	24	56	0	0	0	0	0	0	0	0
MAG648	9T.20	root (UID1)	5656	56	24	56	0	0	0	0	0	0	0	0
MAG649	9T.22	k__Bacteria (UID203)	5449	104	58	59	44	1	0	0	0	64.66	0.86	100
MAG650	9T.23	root (UID1)	5656	56	24	54	2	0	0	0	0	8.33	0	0
MAG651	9T.24	k__Bacteria (UID203)	5449	104	58	73	26	5	0	0	0	42.24	6.03	20
MAG652	9T.25	k__Bacteria (UID203)	5449	104	58	99	5	0	0	0	0	8.62	0	0
MAG653	9T.26	k__Bacteria (UID203)	5449	101	56	63	38	0	0	0	0	55	0	0
MAG654	9T.27	k__Bacteria (UID203)	5449	104	58	83	19	2	0	0	0	34.48	2.59	0
MAG655	9T.28	root (UID1)	5656	56	24	56	0	0	0	0	0	0	0	0
MAG656	9T.29	root (UID1)	5656	56	24	56	0	0	0	0	0	0	0	0
MAG657	9T.30	k__Bacteria (UID203)	5449	104	58	88	16	0	0	0	0	23.28	0	0
MAG658	9T.31	root (UID1)	5656	56	24	56	0	0	0	0	0	0	0	0
MAG659	9T.32	root (UID1)	5656	56	24	55	1	0	0	0	0	4.17	0	0
MAG660	9T.33	p__Bacteroidetes (UID2591)	364	303	203	0	301	2	0	0	0	100	0.74	0
MAG661	9T.36	root (UID1)	5656	56	24	56	0	0	0	0	0	0	0	0
MAG662	9T.37	k__Bacteria (UID203)	5449	104	58	83	17	3	1	0	0	29.66	7.24	83.33
MAG663	9T.4	g__Burkholderia (UID4006)	64	769	248	50	541	162	13	3	0	97.95	28.51	55.25
MAG664	9T.40	k__Bacteria (UID203)	5449	104	58	88	15	1	0	0	0	24.83	1.72	100
MAG665	9T.41	f__Rhizobiaceae (UID3564)	78	840	354	1	835	4	0	0	0	99.91	0.66	50
MAG666	9T.42	f__Pseudomonadaceae (UID4490)	183	845	321	3	836	6	0	0	0	99.07	0.69	0
MAG667	9T.44	root (UID1)	5656	56	24	56	0	0	0	0	0	0	0	0
MAG668	9T.45	root (UID1)	5656	56	24	56	0	0	0	0	0	0	0	0
MAG669	9T.46	root (UID1)	5656	56	24	55	1	0	0	0	0	4.17	0	0
MAG670	9T.47	root (UID1)	5656	56	24	56	0	0	0	0	0	0	0	0
MAG671	9T.48	root (UID1)	5656	56	24	56	0	0	0	0	0	0	0	0
MAG672	9T.49	root (UID1)	5656	56	24	56	0	0	0	0	0	0	0	0
MAG673	9T.5	root (UID1)	5656	56	24	56	0	0	0	0	0	0	0	0
MAG674	9T.6	root (UID1)	5656	56	24	55	1	0	0	0	0	4.17	0	0
MAG675	9T.8	root (UID1)	5656	56	24	56	0	0	0	0	0	0	0	0
MAG676	9T.9	root (UID1)	5656	56	24	56	0	0	0	0	0	0	0	0
MAG677	9Y.10	o__Sphingomonadales (UID3310)	26	569	293	1	565	3	0	0	0	99.66	0.28	33.33
MAG678	9Y.11	k__Bacteria (UID203)	5449	104	58	100	4	0	0	0	0	6.9	0	0
MAG679	9Y.2	root (UID1)	5656	56	24	56	0	0	0	0	0	0	0	0
MAG680	9Y.4	root (UID1)	5656	56	24	56	0	0	0	0	0	0	0	0
MAG681	9Y.8	root (UID1)	5656	56	24	56	0	0	0	0	0	0	0	0
MAG682	DY.1.pilon	f__Flavobacteriaceae (UID2817)	81	511	283	2	490	17	2	0	0	99.47	5.05	56.52
MAG683	DY.2.pilon	k__Bacteria (UID203)	5449	104	58	1	4	88	10	1	0	99.66	113.1	75
MAG684	DY.5.pilon	o__Burkholderiales (UID4000)	193	427	214	45	377	4	1	0	0	91.14	1.87	42.86
MAG685	DY.6.pilon	root (UID1)	5656	56	24	56	0	0	0	0	0	0	0	0
MAG686	DY.7.pilon	k__Bacteria (UID203)	5449	104	58	96	8	0	0	0	0	10.34	0	0
MAG687	DY.8.pilon	o__Sphingomonadales (UID3310)	26	569	293	9	548	7	3	2	0	98.7	5.12	3.57
MAG688	DY.9.pilon	k__Bacteria (UID203)	5449	104	58	96	8	0	0	0	0	13.79	0	0
MAG689	GSM.1.pilon	f__Enterobacteriaceae (UID5124)	134	1172	336	183	970	19	0	0	0	80.69	1.73	0
MAG690	GSM.11.pilon	root (UID1)	5656	56	24	56	0	0	0	0	0	0	0	0
MAG691	GSM.14.pilon	k__Bacteria (UID203)	5449	104	58	96	7	1	0	0	0	13.79	1.72	100
MAG692	GSM.15.pilon	root (UID1)	5656	56	24	56	0	0	0	0	0	0	0	0
MAG693	GSM.17.pilon	root (UID1)	5656	56	24	56	0	0	0	0	0	0	0	0
MAG694	GSM.2.pilon	o__Burkholderiales (UID4000)	193	427	214	8	419	0	0	0	0	98.13	0.16	0
MAG695	GSM.9.pilon	root (UID1)	5656	56	24	55	1	0	0	0	0	4.17	0	0
MAG696	RD.1.pilon	f__Enterobacteriaceae (UID5124)	134	1173	336	202	946	24	1	0	0	80.01	1.95	0
MAG697	RD.10.pilon	root (UID1)	5656	56	24	56	0	0	0	0	0	0	0	0
MAG698	RD.2.pilon	f__Enterobacteriaceae (UID5124)	134	1173	336	38	1119	15	1	0	0	97.33	1.42	0
MAG699	RD.3.pilon	k__Bacteria (UID203)	5449	104	58	48	56	0	0	0	0	82.76	0	0
MAG700	RD.4.pilon	root (UID1)	5656	56	24	56	0	0	0	0	0	0	0	0
MAG701	RD.5.pilon	f__Enterobacteriaceae (UID5066)	55	546	224	18	528	0	0	0	0	97.39	0	0
MAG702	RD.7.pilon	o__Burkholderiales (UID4002)	107	572	249	194	374	3	1	0	0	67.65	1.36	0
MAG703	RD.9.pilon	k__Bacteria (UID203)	5449	104	58	4	71	29	0	0	0	93.97	9.48	65.52
MAG704	ZPZ.1.pilon	f__Moraxellaceae (UID4680)	86	689	365	292	396	1	0	0	0	61.28	0.05	0
MAG705	ZPZ.10.pilon	k__Bacteria (UID203)	5449	104	58	98	6	0	0	0	0	8.62	0	0
MAG706	ZPZ.11.pilon	k__Bacteria (UID203)	5449	104	58	97	7	0	0	0	0	12.07	0	0
MAG707	ZPZ.18.pilon	o__Bacillales (UID828)	139	508	174	7	500	0	1	0	0	97.98	0.07	0
MAG708	ZPZ.19.pilon	f__Enterobacteriaceae (UID5124)	134	1173	336	1068	105	0	0	0	0	8.71	0	0
MAG709	ZPZ.2.pilon	root (UID1)	5656	56	24	56	0	0	0	0	0	0	0	0
MAG710	ZPZ.22.pilon	root (UID1)	5656	56	24	56	0	0	0	0	0	0	0	0
MAG711	ZPZ.23.pilon	root (UID1)	5656	56	24	56	0	0	0	0	0	0	0	0
MAG712	ZPZ.24.pilon	root (UID1)	5656	56	24	56	0	0	0	0	0	0	0	0
MAG713	ZPZ.3.pilon	o__Bacillales (UID828)	139	508	174	410	98	0	0	0	0	7.19	0	0
MAG714	ZPZ.4.pilon	root (UID1)	5656	56	24	56	0	0	0	0	0	0	0	0
MAG715	ZPZ.5.pilon	c__Bacilli (UID285)	586	325	181	188	137	0	0	0	0	38.83	0	0
MAG716	ZPZ.6.pilon	root (UID1)	5656	56	24	56	0	0	0	0	0	0	0	0
MAG717	ZPZ.7.pilon	k__Bacteria (UID203)	5449	101	56	57	44	0	0	0	0	67.86	0	0
Genomes: The complete set of an organism's genetic material, including all of its genes. Markers: Specific genetic sequences used to identify or locate particular regions on a genome. Marker sets: Collections of markers used for genetic mapping or identification purposes. 0, 1, 2, 3, 4, 5+: Numerical values representing different levels or categories of a certain attribute or characteristic. Comp…
