# Supplementary material for: Construction of high-quality genomes and gene catalogue for culturable microbes of sugarcane (Saccharum spp.)
Source: Sci Data. 2024 May 24;11:534. doi: 10.1038/s41597-024-03379-w (PMC11126615; doi:10.1038/s41597-024-03379-w)
Supplement: Supplementary file 5 — Supplementary Data 5 [file 41597_2024_3379_MOESM5_ESM.xlsx]

## Sheet: Supplementary Data 5
Supplementary Data 5: Information on 185 sugarcane culturable microbial genomes (SMAGs).
SMAGs	Bin Id	Sequencing method	Marker lineage	Genomes	Markers	Marker sets	0	1	2	3	4	5+	Completeness (%)	Contamination (%)	Strain heterogeneity
SMAGNO1	9T.33	Illumina	p__Bacteroidetes (UID2591)	364	303	203	0	301	2	0	0	0	100	0.74	0
SMAGNO2	6G.31	Illumina	p__Bacteroidetes (UID2591)	364	303	203	0	303	0	0	0	0	100	0	0
SMAGNO3	5G.11	Illumina	o__Flavobacteriales (UID2815)	123	324	204	0	323	1	0	0	0	100	0.25	0
SMAGNO4	4T.10	Illumina	k__Bacteria (UID2569)	434	277	185	0	277	0	0	0	0	100	0	0
SMAGNO5	3T.1	Illumina	o__Flavobacteriales (UID2815)	123	324	204	0	323	1	0	0	0	100	0.49	100
SMAGNO6	3J.23	Illumina	f__Moraxellaceae (UID4680)	86	686	363	0	683	3	0	0	0	100	0.83	0
SMAGNO7	2T.11	Illumina	k__Bacteria (UID2569)	434	277	185	0	277	0	0	0	0	100	0	0
SMAGNO8	2G.32	Illumina	o__Flavobacteriales (UID2815)	123	324	204	0	323	1	0	0	0	100	0.25	0
SMAGNO9	11J.11	Illumina	c__Alphaproteobacteria (UID3305)	564	349	230	0	349	0	0	0	0	100	0	0
SMAGNO10	11G.2	Illumina	c__Alphaproteobacteria (UID3422)	26	529	308	0	521	8	0	0	0	100	1.35	0
SMAGNO11	3T.35	Illumina	f__Moraxellaceae (UID4680)	86	689	365	1	686	2	0	0	0	99.93	0.08	0
SMAGNO12	9T.41	Illumina	f__Rhizobiaceae (UID3564)	78	840	354	1	835	4	0	0	0	99.91	0.66	50
SMAGNO13	6G.11	Illumina	f__Xanthomonadaceae (UID4214)	55	659	290	1	658	0	0	0	0	99.89	0	0
SMAGNO14	2T.25	Illumina	p__Bacteroidetes (UID2605)	350	316	210	1	312	2	1	0	0	99.84	1.9	0
SMAGNO15	12T.8	Illumina	p__Bacteroidetes (UID2605)	350	316	210	1	314	1	0	0	0	99.84	0.48	0
SMAGNO16	3G.24	Illumina	p__Bacteroidetes (UID2591)	364	303	203	1	299	3	0	0	0	99.84	1	33.33
SMAGNO17	5J.8	Illumina	o__Burkholderiales (UID4105)	54	553	264	2	515	34	2	0	0	99.72	7.17	2.5
SMAGNO18	12G.15	Illumina	p__Bacteroidetes (UID2591)	364	303	203	2	297	4	0	0	0	99.67	1.64	25
SMAGNO19	9Y.10	Illumina	o__Sphingomonadales (UID3310)	26	569	293	1	565	3	0	0	0	99.66	0.28	33.33
SMAGNO20	1J.12	Illumina	p__Bacteroidetes (UID2605)	350	316	210	8	305	3	0	0	0	99.66	1.43	0
SMAGNO21	2G.3	Illumina	f__Flavobacteriaceae (UID2817)	81	511	283	1	510	0	0	0	0	99.65	0	0
SMAGNO22	1G.14	Illumina	f__Flavobacteriaceae (UID2817)	81	511	283	1	510	0	0	0	0	99.65	0	0
SMAGNO23	11Y.8	Illumina	o__Lactobacillales (UID544)	293	475	267	1	473	1	0	0	0	99.63	0.12	0
SMAGNO24	2J.4	Illumina	f__Moraxellaceae (UID4680)	86	689	365	2	680	7	0	0	0	99.59	1.64	0
SMAGNO25	5J.4	Illumina	c__Alphaproteobacteria (UID3422)	26	529	308	2	525	2	0	0	0	99.57	0.49	0
SMAGNO26	6G.16	Illumina	o__Burkholderiales (UID4000)	193	427	214	1	425	1	0	0	0	99.53	0.47	0
SMAGNO27	2T.13	Illumina	f__Moraxellaceae (UID4680)	86	689	365	40	639	10	0	0	0	99.5	1.75	0
SMAGNO28	DY.1.pilon	Nanopore	f__Flavobacteriaceae (UID2817)	81	511	283	2	490	17	2	0	0	99.47	5.05	56.52
SMAGNO29	8G.7	Illumina	o__Burkholderiales (UID4000)	193	427	214	2	424	1	0	0	0	99.42	0.47	0
SMAGNO30	4T.14	Illumina	f__Flavobacteriaceae (UID2817)	81	511	283	3	501	7	0	0	0	99.41	1.23	14.29
SMAGNO31	6T.9	Illumina	f__Enterobacteriaceae (UID5124)	134	1172	336	37	1129	6	0	0	0	99.37	0.57	0
SMAGNO32	1J.21	Illumina	f__Enterobacteriaceae (UID5124)	134	1173	336	37	1131	5	0	0	0	99.37	0.58	0
SMAGNO33	8G.8	Illumina	o__Sphingomonadales (UID3310)	26	569	293	4	561	4	0	0	0	99.36	1.02	0
SMAGNO34	2Y.8	Illumina	g__Pseudomonas (UID4526)	38	1397	371	6	1382	9	0	0	0	99.34	0.68	0
SMAGNO35	10Y.11	Illumina	g__Burkholderia (UID4006)	64	769	248	3	764	2	0	0	0	99.33	0.34	0
SMAGNO36	4G.9	Illumina	f__Xanthomonadaceae (UID4214)	55	659	290	39	618	2	0	0	0	99.29	0.39	0
SMAGNO37	10Y.23	Illumina	f__Xanthomonadaceae (UID4214)	55	659	290	47	609	3	0	0	0	99.14	0.14	66.67
SMAGNO38	4T.23	Illumina	o__Burkholderiales (UID4002)	107	569	249	16	551	2	0	0	0	99.14	0.28	50
SMAGNO39	11Y.27	Illumina	o__Burkholderiales (UID4105)	54	553	264	5	547	1	0	0	0	99.12	0.02	0
SMAGNO40	9J.17	Illumina	f__Enterobacteriaceae (UID5124)	134	1172	336	38	1129	5	0	0	0	99.07	0.26	20
SMAGNO41	1Y.4	Illumina	f__Enterobacteriaceae (UID5124)	134	1173	336	41	1125	7	0	0	0	99.07	0.93	0
SMAGNO42	9T.42	Illumina	f__Pseudomonadaceae (UID4490)	183	845	321	3	836	6	0	0	0	99.07	0.69	0
SMAGNO43	4G.22	Illumina	o__Burkholderiales (UID4000)	193	427	214	18	408	1	0	0	0	99.07	0.47	0
SMAGNO44	11Y.17	Illumina	o__Burkholderiales (UID4000)	193	427	214	18	405	4	0	0	0	99.07	1.17	0
SMAGNO45	10G.9	Illumina	f__Enterobacteriaceae (UID5124)	134	1173	336	41	1129	3	0	0	0	99.04	0.48	33.33
SMAGNO46	4Y.12	Illumina	f__Paenibacillaceae (UID972)	41	523	183	8	513	2	0	0	0	98.98	0.07	0
SMAGNO47	5J.2	Illumina	c__Alphaproteobacteria (UID3422)	26	529	308	4	515	10	0	0	0	98.97	1.33	40
SMAGNO48	2G.7	Illumina	o__Pseudomonadales (UID4488)	185	813	308	32	774	7	0	0	0	98.91	0.62	42.86
SMAGNO49	5G.7	Illumina	f__Burkholderiaceae (UID4003)	91	596	218	8	581	7	0	0	0	98.89	2.14	85.71
SMAGNO50	5G.39	Illumina	f__Comamonadaceae (UID4119)	39	693	323	20	672	1	0	0	0	98.76	0.15	0
SMAGNO51	4G.17	Illumina	g__Burkholderia (UID4006)	64	769	248	21	745	3	0	0	0	98.71	0.19	0
SMAGNO52	DY.8.pilon	Nanopore	o__Sphingomonadales (UID3310)	26	569	293	9	548	7	3	2	0	98.7	5.12	3.57
SMAGNO53	5J.21	Illumina	o__Flavobacteriales (UID2815)	123	324	204	33	291	0	0	0	0	98.69	0	0
SMAGNO54	1G.6	Illumina	f__Enterobacteriaceae (UID5054)	223	876	305	35	840	1	0	0	0	98.69	0.16	0
SMAGNO55	8G.27	Illumina	g__Burkholderia (UID4006)	64	769	248	22	742	5	0	0	0	98.68	0.55	20
SMAGNO56	2G.33	Illumina	o__Pseudomonadales (UID4488)	185	813	308	54	751	8	0	0	0	98.62	0.44	12.5
SMAGNO57	5T.1	Illumina	o__Burkholderiales (UID4000)	193	427	214	19	405	3	0	0	0	98.6	1.09	66.67
SMAGNO58	11Y.12	Illumina	f__Enterobacteriaceae (UID5124)	134	1173	336	52	1115	6	0	0	0	98.51	0.27	0
SMAGNO59	12T.43	Illumina	f__Burkholderiaceae (UID4003)	91	596	218	23	568	5	0	0	0	98.48	1.16	60
SMAGNO60	3G.7	Illumina	p__Bacteroidetes (UID2605)	350	316	210	19	294	3	0	0	0	98.47	1.43	33.33
SMAGNO61	6T.14	Illumina	f__Enterobacteriaceae (UID5121)	138	1160	336	45	1105	10	0	0	0	98.45	0.72	70
SMAGNO62	2J.3	Illumina	f__Enterobacteriaceae (UID5121)	138	1162	336	44	1103	15	0	0	0	98.38	1.35	0
SMAGNO63	6G.25	Illumina	o__Sphingomonadales (UID3310)	26	569	293	13	534	22	0	0	0	98.38	4.69	31.82
SMAGNO64	8G.26	Illumina	o__Burkholderiales (UID4002)	107	574	251	22	551	1	0	0	0	98.36	0.07	0
SMAGNO65	5J.7	Illumina	f__Enterobacteriaceae (UID5124)	134	1173	336	39	1132	2	0	0	0	98.3	0.33	0
SMAGNO66	12G.18	Illumina	k__Bacteria (UID203)	5449	104	58	2	87	15	0	0	0	98.28	7.29	86.67
SMAGNO67	4T.25	Illumina	g__Pseudomonas (UID4526)	38	1397	371	65	1324	7	0	1	0	98.22	1.36	23.08
SMAGNO68	9G.13	Illumina	f__Moraxellaceae (UID4680)	86	689	365	18	669	2	0	0	0	98.16	0.31	0
SMAGNO69	10Y.5	Illumina	o__Flavobacteriales (UID2815)	123	324	204	5	318	1	0	0	0	98.04	0.25	0
SMAGNO70	2Y.10	Illumina	f__Enterobacteriaceae (UID5054)	223	874	303	69	804	1	0	0	0	98.02	0.08	0
SMAGNO71	ZPZ.18.pilon	Nanopore	o__Bacillales (UID828)	139	508	174	7	500	0	1	0	0	97.98	0.07	0
SMAGNO72	1T.27	Illumina	o__Flavobacteriales (UID2815)	123	324	204	30	288	6	0	0	0	97.93	1.47	83.33
SMAGNO73	2G.9	Illumina	f__Enterobacteriaceae (UID5103)	157	1005	324	72	927	6	0	0	0	97.84	0.91	16.67
SMAGNO74	12G.20	Illumina	g__Burkholderia (UID4006)	64	769	248	52	711	6	0	0	0	97.83	0.98	0
SMAGNO75	6T.11	Illumina	g__Burkholderia (UID4006)	64	769	248	21	732	15	1	0	0	97.78	2	16.67
SMAGNO76	8T.15	Illumina	f__Enterobacteriaceae (UID5121)	138	1160	336	57	1013	88	2	0	0	97.78	7.94	69.15
SMAGNO77	4T.4	Illumina	p__Bacteroidetes (UID2605)	350	315	209	5	309	1	0	0	0	97.61	0.48	0
SMAGNO78	1J.7	Illumina	f__Comamonadaceae (UID4119)	39	693	323	12	678	3	0	0	0	97.6	0.31	0
SMAGNO79	10T.2	Illumina	f__Moraxellaceae (UID4680)	86	689	365	46	633	10	0	0	0	97.56	1.42	70
SMAGNO80	7G.15	Illumina	o__Flavobacteriales (UID2815)	123	324	204	7	316	1	0	0	0	97.55	0.25	0
SMAGNO81	5Y.13	Illumina	o__Burkholderiales (UID4000)	193	427	214	41	384	2	0	0	0	97.52	0.93	0
SMAGNO82	5G.38	Illumina	p__Bacteroidetes (UID2605)	350	315	209	6	309	0	0	0	0	97.45	0	0
SMAGNO83	4G.10	Illumina	o__Burkholderiales (UID4000)	193	427	214	15	406	6	0	0	0	97.24	0.77	66.67
SMAGNO84	5G.33	Illumina	f__Comamonadaceae (UID4119)	39	693	323	10	681	1	1	0	0	97.21	0.77	0
SMAGNO85	1G.8	Illumina	f__Xanthomonadaceae (UID4214)	55	659	290	61	598	0	0	0	0	97.07	0	0
SMAGNO86	7T.30	Illumina	o__Flavobacteriales (UID2815)	123	324	204	52	269	3	0	0	0	96.82	1.23	66.67
SMAGNO87	6T.20	Illumina	f__Burkholderiaceae (UID4003)	91	596	218	33	560	3	0	0	0	96.81	0.62	66.67
SMAGNO88	11T.37	Illumina	g__Pseudomonas (UID4526)	38	1397	371	53	1321	22	1	0	0	96.72	2.29	24
SMAGNO89	6G.17	Illumina	f__Enterobacteriaceae (UID5066)	55	546	224	61	483	2	0	0	0	96.65	0.2	50
SMAGNO90	GSM.2.pilon	Nanopore	o__Burkholderiales (UID4000)	193	427	214	8	419	0	0	0	0	98.13	0.16	0
SMAGNO91	5Y.16	Illumina	f__Moraxellaceae (UID4680)	86	689	365	48	639	2	0	0	0	95.99	0.41	0
SMAGNO92	12Y.16	Illumina	f__Xanthomonadaceae (UID4214)	55	659	290	47	610	2	0	0	0	95.66	0.16	0
SMAGNO93	4T.19	Illumina	o__Burkholderiales (UID4002)	107	574	251	64	506	4	0	0	0	95.49	1.1	25
SMAGNO94	8T.24	Illumina	c__Alphaproteobacteria (UID3305)	564	348	229	13	323	12	0	0	0	95.41	2.69	25
SMAGNO95	3J.9	Illumina	o__Burkholderiales (UID4002)	107	574	251	59	500	14	1	0	0	95.41	3.88	23.53
SMAGNO96	11T.38	Illumina	o__Sphingomonadales (UID3310)	26	569	293	62	491	16	0	0	0	95.36	2.78	12.5
SMAGNO97	5Y.14	Illumina	o__Sphingomonadales (UID3310)	26	569	293	55	512	2	0	0	0	95.36	0.43	0
SMAGNO98	5T.36	Illumina	o__Burkholderiales (UID4002)	107	574	251	56	503	15	0	0	0	95.36	2.91	53.33
SMAGNO99	11T.2	Illumina	o__Pseudomonadales (UID4488)	185	813	308	49	741	22	0	1	0	95.34	3.17	39.29
SMAGNO100	4G.15	Illumina	g__Burkholderia (UID4006)	64	769	248	43	726	0	0	0	0	95.16	0	0
SMAGNO101	3T.49	Illumina	f__Flavobacteriaceae (UID2817)	81	511	283	17	489	5	0	0	0	94.98	1.06	40
SMAGNO102	12T.39	Illumina	f__Burkholderiaceae (UID4003)	91	596	218	47	537	12	0	0	0	94.67	2.11	75
SMAGNO103	6G.2	Illumina	f__Rhizobiaceae (UID3564)	78	840	354	61	762	17	0	0	0	94.39	2.22	29.41
SMAGNO104	2G.16	Illumina	f__Enterobacteriaceae (UID5054)	223	876	305	107	758	11	0	0	0	94.32	1.57	81.82
SMAGNO105	11T.24	Illumina	o__Pseudomonadales (UID4488)	185	813	308	29	778	6	0	0	0	94.32	1	16.67
SMAGNO106	5T.32	Illumina	k__Bacteria (UID3187)	2258	182	111	8	173	1	0	0	0	94.14	0.9	0
SMAGNO107	4J.18	Illumina	f__Enterobacteriaceae (UID5121)	138	1162	336	96	1022	43	1	0	0	94.12	3.58	54.35
SMAGNO108	RD.2.pilon	Nanopore	f__Enterobacteriaceae (UID5124)	134	1173	336	38	1119	15	1	0	0	97.33	1.42	0
SMAGNO109	RD.9.pilon	Nanopore	k__Bacteria (UID203)	5449	104	58	4	71	29	0	0	0	93.97	9.48	65.52
SMAGNO110	7T.27	Illumina	f__Xanthomonadaceae (UID4214)	55	659	290	100	544	15	0	0	0	92.98	2.87	26.67
SMAGNO111	10T.24	Illumina	f__Enterobacteriaceae (UID5121)	138	1162	336	120	956	83	3	0	0	92.85	8.02	40.22
SMAGNO112	6T.7	Illumina	f__Xanthomonadaceae (UID4214)	55	659	290	40	604	15	0	0	0	92.52	2.81	26.67
SMAGNO113	2T.26	Illumina	f__Moraxellaceae (UID4680)	86	689	365	56	628	5	0	0	0	92.47	0.73	20
SMAGNO114	12G.22	Illumina	o__Sphingomonadales (UID3310)	26	569	293	70	494	5	0	0	0	92.31	0.92	20
SMAGNO115	8G.19	Illumina	f__Xanthomonadaceae (UID4214)	55	659	290	88	550	21	0	0	0	92.28	3.41	38.1
SMAGNO116	3G.18	Illumina	o__Burkholderiales (UID4000)	193	427	214	57	364	6	0	0	0	91.91	1.91	100
SMAGNO117	1T.3	Illumina	f__Burkholderiaceae (UID4003)	91	596	218	49	526	20	1	0	0	91.64	5.73	56.52
SMAGNO118	2G.26	Illumina	o__Burkholderiales (UID4002)	107	574	251	54	512	8	0	0	0	91.45	1.99	25
SMAGNO119	1J.13	Illumina	f__Enterobacteriaceae (UID5054)	223	874	303	110	737	27	0	0	0	91.16	2.47	62.96
SMAGNO120	DY.5.pilon	Nanopore	o__Burkholderiales (UID4000)	193	427	214	45	377	4	1	0	0	91.14	1.87	42.86
SMAGNO121	8J.12	Illumina	f__Moraxellaceae (UID4680)	86	689	365	121	559	9	0	0	0	90.99	1.47	44.44
SMAGNO122	8G.35	Illumina	f__Moraxellaceae (UID4680)	86	689	365	52	635	2	0	0	0	90.96	0.41	0
SMAGNO123	5G.19	Illumina	f__Comamonadaceae (UID4119)	39	693	323	92	589	11	1	0	0	90.94	1.85	57.14
SMAGNO124	1G.39	Illumina	o__Burkholderiales (UID4105)	54	553	264	77	458	18	0	0	0	89.39	3.46	38.89
SMAGNO125	3G.28	Illumina	f__Xanthomonadaceae (UID4214)	55	659	290	145	508	6	0	0	0	88.67	0.78	100
SMAGNO126	10T.13	Illumina	f__Moraxellaceae (UID4680)	86	689	365	111	568	10	0	0	0	87.69	1.46	80
SMAGNO127	5T.12	Illumina	f__Leuconostocaceae (UID486)	29	443	178	79	363	1	0	0	0	86.68	0.28	0
SMAGNO128	6G.28	Illumina	p__Bacteroidetes (UID2591)	364	303	203	50	232	21	0	0	0	86.64	8.7	4.76
SMAGNO129	8T.19	Illumina	f__Xanthomonadaceae (UID4214)	55	659	290	116	532	11	0	0	0	86.39	2.22	63.64
SMAGNO130	1T.46	Illumina	k__Bacteria (UID203)	5449	104	58	47	55	2	0	0	0	85.34	3.45	50
SMAGNO131	RD.5.pilon	Nanopore	f__Enterobacteriaceae (UID5066)	55	546	224	18	528	0	0	0	0	97.39	0	0
SMAGNO132	6G.22	Illumina	p__Bacteroidetes (UID2591)	364	301	202	59	233	8	1	0	0	83.45	2.06	9.09
SMAGNO133	RD.3.pilon	Illumina	k__Bacteria (UID203)	5449	104	58	48	56	0	0	0	0	82.76	0	0
SMAGNO134	4G.6	Illumina	f__Rhizobiaceae (UID3564)	78	840	354	147	685	8	0	0	0	82.73	1.06	75
SMAGNO135	3G.2	Illumina	k__Bacteria (UID203)	5449	104	58	46	56	2	0	0	0	81.78	3.45	100
SMAGNO136	6Y.20	Illumina	o__Sphingomonadales (UID3310)	26	569	293	136	426	7	0	0	0	81.49	1.76	0
SMAGNO137	GSM.1.pilon	Nanopore	f__Enterobacteriaceae (UID5124)	134	1172	336	183	970	19	0	0	0	80.69	1.73	0
SMAGNO138	11T.40	Illumina	o__Burkholderiales (UID4002)	107	574	251	133	430	11	0	0	0	80.2	2.58	36.36
SMAGNO139	RD.1.pilon	Illumina	f__Enterobacteriaceae (UID5124)	134	1173	336	202	946	24	1	0	0	80.01	1.95	0
SMAGNO140	11T.7	Illumina	f__Rhizobiaceae (UID3564)	78	840	354	179	617	42	1	1	0	79.2	6.6	33.33
SMAGNO141	7G.16	Illumina	c__Alphaproteobacteria (UID3305)	564	349	230	96	241	12	0	0	0	78.33	0.59	8.33
SMAGNO142	4T.28	Illumina	k__Bacteria (UID203)	5449	104	58	51	52	1	0	0	0	77.93	0.86	100
SMAGNO143	11T.41	Illumina	k__Bacteria (UID203)	5449	104	58	51	48	5	0	0	0	77.76	6.9	20
SMAGNO144	3T.53	Illumina	k__Bacteria (UID203)	5449	104	58	52	51	1	0	0	0	76.21	1.72	100
SMAGNO145	11G.26	Illumina	k__Bacteria (UID203)	5449	104	58	53	51	0	0	0	0	76.21	0	0
SMAGNO146	11Y.13	Illumina	k__Bacteria (UID203)	5449	104	58	49	53	2	0	0	0	75.16	3.45	100
SMAGNO147	5T.2	Illumina	p__Bacteroidetes (UID2605)	350	315	209	115	198	2	0	0	0	74.93	0.96	0
SMAGNO148	2T.7	Illumina	k__Bacteria (UID203)	5449	104	58	52	50	2	0	0	0	71.85	2.59	100
SMAGNO149	8G.25	Illumina	k__Bacteria (UID203)	5449	104	58	56	47	1	0	0	0	71.55	0.86	100
SMAGNO150	5T.17	Illumina	o__Sphingomonadales (UID3310)	26	569	293	190	361	17	1	0	0	70.4	4.31	40
SMAGNO151	1T.28	Illumina	k__Bacteria (UID203)	5449	104	58	58	46	0	0	0	0	69.98	0	0
SMAGNO152	8G.4	Illumina	o__Burkholderiales (UID4001)	108	570	250	169	397	4	0	0	0	68.98	0.56	75
SMAGNO153	4G.19	Illumina	p__Bacteroidetes (UID2591)	364	303	203	101	182	20	0	0	0	68.96	7.5	15
SMAGNO154	ZPZ.7.pilon	Nanopore	k__Bacteria (UID203)	5449	101	56	57	44	0	0	0	0	67.86	0	0
SMAGNO155	RD.7.pilon	Nanopore	o__Burkholderiales (UID4002)	107	572	249	194	374	3	1	0	0	67.65	1.36	0
SMAGNO156	1T.58	Illumina	p__Bacteroidetes (UID2591)	364	303	203	80	223	0	0	0	0	67	0	0
SMAGNO157	12T.42	Illumina	o__Burkholderiales (UID4000)	193	427	214	161	261	5	0	0	0	66.21	1.4	80
SMAGNO158	6T.15	Illumina	k__Bacteria (UID203)	5449	104	58	60	41	3	0	0	0	66.02	4.31	100
SMAGNO159	9G.4	Illumina	k__Bacteria (UID203)	5449	104	58	61	43	0	0	0	0	65.52	0	0
SMAGNO160	1J.3	Illumina	k__Bacteria (UID203)	5449	104	58	60	44	0	0	0	0	65	0	0
SMAGNO161	9T.22	Illumina	k__Bacteria (UID203)	5449	104	58	59	44	1	0	0	0	64.66	0.86	100
SMAGNO162	5Y.3	Illumina	k__Bacteria (UID203)	5449	104	58	61	41	2	0	0	0	64.66	2.59	50
SMAGNO163	12T.36	Illumina	k__Bacteria (UID203)	5449	104	58	61	40	3	0	0	0	63.28	5.17	33.33
SMAGNO164	2T.34	Illumina	k__Bacteria (UID203)	5449	104	58	63	36	5	0	0	0	62.23	7.05	100
SMAGNO165	7T.15	Illumina	k__Bacteria (UID203)	5449	104	58	62	41	1	0	0	0	62.07	1.72	100
SMAGNO166	11T.51	Illumina	o__Sphingomonadales (UID3310)	26	569	293	227	330	12	0	0	0	61.41	2.36	25
SMAGNO167	ZPZ.1.pilon	Nanopore	f__Moraxellaceae (UID4680)	86	689	365	292	396	1	0	0	0	61.28	0.05	0
SMAGNO168	1J.1	Illumina	k__Bacteria (UID203)	5449	104	58	65	38	1	0	0	0	60.69	1.72	0
SMAGNO169	1G.28	Illumina	k__Bacteria (UID203)	5449	104	58	65	39	0	0	0	0	60.34	0	0
SMAGNO170	11J.5	Illumina	o__Flavobacteriales (UID2815)	123	324	204	145	177	2	0	0	0	60.34	0.59	50
SMAGNO171	1T.1	Illumina	k__Bacteria (UID203)	5449	104	58	60	44	0	0	0	0	59.29	0	0
SMAGNO172	3J.19	Illumina	o__Burkholderiales (UID4000)	193	427	214	178	225	23	1	0	0	58.64	4.42	11.54
SMAGNO173	5J.11	Illumina	p__Bacteroidetes (UID2591)	364	303	203	135	165	3	0	0	0	57.98	1.15	0
SMAGNO174	4T.11	Illumina	k__Bacteria (UID203)	5449	104	58	67	35	2	0	0	0	57.76	3.45	50
SMAGNO175	5G.36	Illumina	o__Lactobacillales (UID543)	294	471	264	208	262	1	0	0	0	57.58	0.38	0
SMAGNO176	8T.23	Illumina	k__Bacteria (UID203)	5449	104	58	66	38	0	0	0	0	57.24	0	0
SMAGNO177	11T.43	Illumina	p__Bacteroidetes (UID2591)	364	303	203	101	201	1	0	0	0	57.14	0.12	100
SMAGNO178	3G.20	Illumina	k__Bacteria (UID203)	5449	104	58	70	33	1	0	0	0	56.03	1.72	100
SMAGNO179	2T.23	Illumina	k__Bacteria (UID203)	5449	104	58	68	35	1	0	0	0	56.03	1.72	100
SMAGNO180	9T.26	Illumina	k__Bacteria (UID203)	5449	101	56	63	38	0	0	0	0	55	0	0
SMAGNO181	1J.11	Illumina	k__Bacteria (UID203)	5449	104	58	65	39	0	0	0	0	54.66	0	0
SMAGNO182	1G.29	Illumina	k__Bacteria (UID203)	5449	104	58	67	35	2	0	0	0	53.79	3.45	0
SMAGNO183	8G.28	Illumina	k__Bacteria (UID203)	5449	103	57	67	36	0	0	0	0	52.63	0	0
SMAGNO184	9G.18	Illumina	k__Bacteria (UID203)	5449	104	58	65	39	0	0	0	0	51.9	0	0
SMAGNO185	9G.3	Illumina	f__Enterobacteriaceae (UID5124)	134	1173	336	530	643	0	0	0	0	51.24	0	0
Genomes: The complete set of an organism's genetic material, including all of its genes. Markers: Specific genetic sequences used to identify or locate particular regions on a genome. Marker sets: Collections of markers used for genetic mapping or identification purposes. 0, 1, 2, 3, 4, 5+: Numerical values representing different levels or categories of a certain attribute or characteristic. Comp…
