# Supplementary material for: Construction of high-quality genomes and gene catalogue for culturable microbes of sugarcane (Saccharum spp.)
Source: Sci Data. 2024 May 24;11:534. doi: 10.1038/s41597-024-03379-w (PMC11126615; doi:10.1038/s41597-024-03379-w)
Supplement: Supplementary file 6 — Supplementary Data 6 [file 41597_2024_3379_MOESM6_ESM.xlsx]

## Sheet: Supplementary Data 6
Supplementary Data 6 Basic information of 112 N-SGBs.
SMAGs	Bin Id	Total length	(Mb)	Largest contig	Completeness (%)	Contamination (%)	GC (%)	fastani_reference	Domain	Phylum	Class	Order	Family	Genus	Species
SMAGNO1	9T.33	8175585	8.17558	1714680	100	0.74	49.76	N/A	Bacteria	Bacteroidota	Bacteroidia	Chitinophagales	Chitinophagaceae	Chitinophaga	N/A
SMAGNO2	6G.31	6333657	6.33366	2395300	100	0	52.98	N/A	Bacteria	Bacteroidota	Bacteroidia	Chitinophagales	Chitinophagaceae	Chitinophaga	N/A
SMAGNO3	5G.11	5195936	5.19594	1962826	100	0.25	38.13	GCF_001684965.1	Bacteria	Bacteroidota	Bacteroidia	Flavobacteriales	Weeksellaceae	Chryseobacterium	Chryseobacterium arthrosphaerae
SMAGNO4	4T.10	4635315	4.63532	2083304	100	0	43.22	N/A	Bacteria	Bacteroidota	Bacteroidia	Flavobacteriales	Crocinitomicaceae	Fluviicola	N/A
SMAGNO5	3T.1	4699704	4.6997	314671	100	0.49	36.92	GCF_000143785.1	Bacteria	Bacteroidota	Bacteroidia	Flavobacteriales	Weeksellaceae	Chryseobacterium	Chryseobacterium gleum
SMAGNO6	3J.23	3620493	3.62049	359786	100	0.83	40.17	GCF_000368685.1	Bacteria	Proteobacteria	Gammaproteobacteria	Pseudomonadales	Moraxellaceae	Acinetobacter	Acinetobacter baylyi
SMAGNO7	2T.11	4674899	4.6749	1193794	100	0	44.44	N/A	Bacteria	Bacteroidota	Bacteroidia	Flavobacteriales	Crocinitomicaceae	Fluviicola	N/A
SMAGNO8	2G.32	4322367	4.32237	2173501	100	0.25	37.86	GCF_900129755.1	Bacteria	Bacteroidota	Bacteroidia	Flavobacteriales	Weeksellaceae	Chryseobacterium	Chryseobacterium oranimense
SMAGNO9	11J.11	4770779	4.77078	767252	100	0	56.03	GCF_000017405.1	Bacteria	Proteobacteria	Alphaproteobacteria	Rhizobiales	Rhizobiaceae	Ochrobactrum	Ochrobactrum anthropi
SMAGNO10	11G.2	5264020	5.26402	811636	100	1.35	67.91	N/A	Bacteria	Proteobacteria	Alphaproteobacteria	Caulobacterales	Caulobacteraceae	Caulobacter	N/A
SMAGNO11	3T.35	4095827	4.09583	448660	99.93	0.08	41.23	GCF_000367945.1	Bacteria	Proteobacteria	Gammaproteobacteria	Pseudomonadales	Moraxellaceae	Acinetobacter	Acinetobacter proteolyticus
SMAGNO12	9T.41	6893639	6.89364	328790	99.91	0.66	59.64	GCA_900469175.1	Bacteria	Proteobacteria	Alphaproteobacteria	Rhizobiales	Rhizobiaceae	Rhizobium	Rhizobium sp900469175
SMAGNO13	6G.11	4191505	4.19151	2131122	99.89	0	66.85	GCF_900113425.1	Bacteria	Proteobacteria	Gammaproteobacteria	Xanthomonadales	Xanthomonadaceae	Stenotrophomonas	Stenotrophomonas maltophilia_P
SMAGNO14	2T.25	6390308	6.39031	1164120	99.84	1.9	39.83	GCF_001952815.1	Bacteria	Bacteroidota	Bacteroidia	Sphingobacteriales	Sphingobacteriaceae	Sphingobacterium	Sphingobacterium sp001952815
SMAGNO15	12T.8	5563508	5.56351	940303	99.84	0.48	40.57	N/A	Bacteria	Bacteroidota	Bacteroidia	Sphingobacteriales	Sphingobacteriaceae	Sphingobacterium	N/A
SMAGNO16	3G.24	7831747	7.83175	472285	99.84	1	45.15	N/A	Bacteria	Bacteroidota	Bacteroidia	Chitinophagales	Chitinophagaceae	Chitinophaga	N/A
SMAGNO18	12G.15	7655570	7.65557	462613	99.67	1.64	45.06	N/A	Bacteria	Bacteroidota	Bacteroidia	Chitinophagales	Chitinophagaceae	Chitinophaga	N/A
SMAGNO19	9Y.10	4168710	4.16871	988522	99.66	0.28	65.6	GCF_000739895.2	Bacteria	Proteobacteria	Alphaproteobacteria	Sphingomonadales	Sphingomonadaceae	Sphingomonas	Sphingomonas paucimobilis
SMAGNO20	1J.12	6138062	6.13806	836936	99.66	1.43	39.97	GCA_002420705.1	Bacteria	Bacteroidota	Bacteroidia	Sphingobacteriales	Sphingobacteriaceae	Sphingobacterium	Sphingobacterium sp002420705
SMAGNO21	2G.3	5289850	5.28985	1674791	99.65	0	34.08	N/A	Bacteria	Bacteroidota	Bacteroidia	Flavobacteriales	Flavobacteriaceae	Flavobacterium	N/A
SMAGNO22	1G.14	3705293	3.70529	671954	99.65	0	37.82	GCF_002846575.1	Bacteria	Bacteroidota	Bacteroidia	Flavobacteriales	Flavobacteriaceae	Flavobacterium	Flavobacterium lindanitolerans
SMAGNO23	11Y.8	2721253	2.72125	615038	99.63	0.12	38.23	GCF_001601555.1	Bacteria	Firmicutes	Bacilli	Lactobacillales	Enterococcaceae	Enterococcus_B	Enterococcus_B pernyi
SMAGNO24	2J.4	2928802	2.9288	402039	99.59	1.64	39.89	N/A	Bacteria	Proteobacteria	Gammaproteobacteria	Pseudomonadales	Moraxellaceae	Acinetobacter	N/A
SMAGNO25	5J.4	3831317	3.83132	604998	99.57	0.49	60.75	N/A	Bacteria	Proteobacteria	Alphaproteobacteria	Caulobacterales	Caulobacteraceae	Asticcacaulis	N/A
SMAGNO26	6G.16	6435875	6.43588	1859406	99.53	0.47	67.69	GCF_001457475.1	Bacteria	Proteobacteria	Gammaproteobacteria	Burkholderiales	Burkholderiaceae	Achromobacter	Achromobacter xylosoxidans
SMAGNO27	2T.13	4431510	4.43151	149528	99.5	1.75	37.84	GCF_000368925.1	Bacteria	Proteobacteria	Gammaproteobacteria	Pseudomonadales	Moraxellaceae	Acinetobacter	Acinetobacter bereziniae
SMAGNO29	8G.7	7376190	7.37619	449877	99.42	0.47	67.92	GCF_000382045.1	Bacteria	Proteobacteria	Gammaproteobacteria	Burkholderiales	Burkholderiaceae	Variovorax	Variovorax paradoxus_A
SMAGNO30	4T.14	5522438	5.52244	673647	99.41	1.23	34.1	N/A	Bacteria	Bacteroidota	Bacteroidia	Flavobacteriales	Flavobacteriaceae	Flavobacterium	N/A
SMAGNO31	6T.9	4705113	4.70511	1658367	99.37	0.57	56.22	GCF_000493015.1	Bacteria	Proteobacteria	Gammaproteobacteria	Enterobacterales	Enterobacteriaceae	Enterobacter	Enterobacter sp000493015
SMAGNO32	1J.21	4658308	4.65831	998590	99.37	0.58	56.16	GCF_900324475.1	Bacteria	Proteobacteria	Gammaproteobacteria	Enterobacterales	Enterobacteriaceae	Enterobacter	Enterobacter bugandensis
SMAGNO33	8G.8	4476324	4.47632	442216	99.36	1.02	64.81	GCF_000315525.1	Bacteria	Proteobacteria	Alphaproteobacteria	Sphingomonadales	Sphingomonadaceae	Sphingobium	Sphingobium yanoikuyae
SMAGNO34	2Y.8	5196829	5.19683	291499	99.34	0.68	62.64	GCF_002927165.1	Bacteria	Proteobacteria	Gammaproteobacteria	Pseudomonadales	Pseudomonadaceae	Pseudomonas_E	Pseudomonas_E aeruginosa
SMAGNO35	10Y.11	7383312	7.38331	671673	99.33	0.34	67.1	GCA_000498115.1	Bacteria	Proteobacteria	Gammaproteobacteria	Burkholderiales	Burkholderiaceae	Burkholderia	Burkholderia cenocepacia_B
SMAGNO36	4G.9	4311801	4.3118	946749	99.29	0.39	65.66	GCA_002420685.1	Bacteria	Proteobacteria	Gammaproteobacteria	Xanthomonadales	Xanthomonadaceae	Stenotrophomonas	Stenotrophomonas maltophilia_AH
SMAGNO37	10Y.23	4424975	4.42497	446714	99.14	0.14	66.75	GCF_900186865.1	Bacteria	Proteobacteria	Gammaproteobacteria	Xanthomonadales	Xanthomonadaceae	Stenotrophomonas	Stenotrophomonas maltophilia
SMAGNO38	4T.23	6297951	6.29795	1094976	99.14	0.28	63.51	N/A	Bacteria	Proteobacteria	Gammaproteobacteria	Burkholderiales	Burkholderiaceae	Duganella	N/A
SMAGNO39	11Y.27	4955207	4.95521	421272	99.12	0.02	65.17	GCF_000302535.1	Bacteria	Proteobacteria	Gammaproteobacteria	Burkholderiales	Burkholderiaceae	Acidovorax_D	Acidovorax_D sp000302535
SMAGNO40	9J.17	4601214	4.60121	530902	99.07	0.26	55.11	GCF_001729765.1	Bacteria	Proteobacteria	Gammaproteobacteria	Enterobacterales	Enterobacteriaceae	Enterobacter	Enterobacter kobei
SMAGNO41	1Y.4	4888995	4.889	1410385	99.07	0.93	55.18	GCF_000025565.1	Bacteria	Proteobacteria	Gammaproteobacteria	Enterobacterales	Enterobacteriaceae	Enterobacter	Enterobacter cloacae
SMAGNO42	9T.42	4842789	4.84279	544314	99.07	0.69	62.79	N/A	Bacteria	Proteobacteria	Gammaproteobacteria	Pseudomonadales	Pseudomonadaceae	Pseudomonas_E	N/A
SMAGNO43	4G.22	6026456	6.02646	610373	99.07	0.47	69.07	N/A	Bacteria	Proteobacteria	Gammaproteobacteria	Burkholderiales	Burkholderiaceae	Mitsuaria	N/A
SMAGNO44	11Y.17	5787009	5.78701	1079719	99.07	1.17	68.69	GCF_002205845.1	Bacteria	Proteobacteria	Gammaproteobacteria	Burkholderiales	Burkholderiaceae	Pelomonas	Pelomonas puraquae
SMAGNO45	10G.9	4633786	4.63379	2599525	99.04	0.48	56.03	GCF_001875645.1	Bacteria	Proteobacteria	Gammaproteobacteria	Enterobacterales	Enterobacteriaceae	Enterobacter	Enterobacter nimipressuralis
SMAGNO46	4Y.12	5655869	5.65587	226364	98.98	0.07	47.04	N/A	Bacteria	Firmicutes_I	Bacilli_A	Paenibacillales	Paenibacillaceae	Paenibacillus_J	N/A
SMAGNO47	5J.2	3342147	3.34215	112105	98.97	1.33	66.2	GCA_900445985.1	Bacteria	Proteobacteria	Alphaproteobacteria	Caulobacterales	Caulobacteraceae	Brevundimonas	Brevundimonas vesicularis_A
SMAGNO48	2G.7	5629711	5.62971	818281	98.91	0.62	63.33	GCF_001636055.1	Bacteria	Proteobacteria	Gammaproteobacteria	Pseudomonadales	Pseudomonadaceae	Pseudomonas_E	Pseudomonas_E putida_B
SMAGNO49	5G.7	5216454	5.21645	102680	98.89	2.14	63.86	N/A	Bacteria	Proteobacteria	Gammaproteobacteria	Burkholderiales	Burkholderiaceae	Ralstonia	N/A
SMAGNO50	5G.39	6167519	6.16752	1207440	98.76	0.15	67.07	GCF_001571325.1	Bacteria	Proteobacteria	Gammaproteobacteria	Burkholderiales	Burkholderiaceae	Delftia	Delftia tsuruhatensis
SMAGNO53	5J.21	3354070	3.35407	231534	98.69	0	36.07	N/A	Bacteria	Bacteroidota	Bacteroidia	Flavobacteriales	Weeksellaceae	Chryseobacterium_B	N/A
SMAGNO54	1G.6	4795886	4.79589	1661354	98.69	0.16	57.63	GCF_000465555.2	Bacteria	Proteobacteria	Gammaproteobacteria	Enterobacterales	Enterobacteriaceae	Pantoea	Pantoea dispersa
SMAGNO55	8G.27	7045223	7.04522	603947	98.68	0.55	64.66	GCA_003096715.1	Bacteria	Proteobacteria	Gammaproteobacteria	Burkholderiales	Burkholderiaceae	Paraburkholderia_B	Paraburkholderia_B silvatlantica
SMAGNO56	2G.33	5830283	5.83028	470818	98.62	0.44	64	GCF_000319305.1	Bacteria	Proteobacteria	Gammaproteobacteria	Pseudomonadales	Pseudomonadaceae	Pseudomonas_E	Pseudomonas_E putida_C
SMAGNO57	5T.1	5537677	5.53768	428360	98.6	1.09	68.73	N/A	Bacteria	Proteobacteria	Gammaproteobacteria	Burkholderiales	Burkholderiaceae	Mitsuaria	N/A
SMAGNO58	11Y.12	4404430	4.40443	513417	98.51	0.27	56.94	N/A	Bacteria	Proteobacteria	Gammaproteobacteria	Enterobacterales	Enterobacteriaceae	Enterobacter	N/A
SMAGNO59	12T.43	5149120	5.14912	411147	98.48	1.16	64.62	GCF_000620465.1	Bacteria	Proteobacteria	Gammaproteobacteria	Burkholderiales	Burkholderiaceae	Ralstonia	Ralstonia sp000620465
SMAGNO60	3G.7	5288237	5.28824	340748	98.47	1.43	43.3	GCF_000686625.1	Bacteria	Bacteroidota	Bacteroidia	Sphingobacteriales	Sphingobacteriaceae	Sphingobacterium	Sphingobacterium thalpophilum
SMAGNO61	6T.14	5233911	5.23391	200765	98.45	0.72	57.75	GCF_000828055.2	Bacteria	Proteobacteria	Gammaproteobacteria	Enterobacterales	Enterobacteriaceae	Klebsiella	Klebsiella variicola
SMAGNO62	2J.3	5515210	5.51521	2968776	98.38	1.35	54	GCF_000280495.2	Bacteria	Proteobacteria	Gammaproteobacteria	Enterobacterales	Enterobacteriaceae	Kosakonia	Kosakonia radicincitans
SMAGNO63	6G.25	3761686	3.76169	122979	98.38	4.69	68.08	N/A	Bacteria	Proteobacteria	Alphaproteobacteria	Sphingomonadales	Sphingomonadaceae	Sphingomonas	N/A
SMAGNO65	5J.7	4521338	4.52134	1768861	98.3	0.33	55.78	GCF_003289275.1	Bacteria	Proteobacteria	Gammaproteobacteria	Enterobacterales	Enterobacteriaceae	Enterobacter	Enterobacter cloacae_K
SMAGNO67	4T.25	5406516	5.40652	518086	98.22	1.36	63	GCF_000510285.1	Bacteria	Proteobacteria	Gammaproteobacteria	Pseudomonadales	Pseudomonadaceae	Pseudomonas_E	Pseudomonas_E monteilii_B
SMAGNO68	9G.13	3057492	3.05749	269990	98.16	0.31	43.34	GCF_000761495.1	Bacteria	Proteobacteria	Gammaproteobacteria	Pseudomonadales	Moraxellaceae	Acinetobacter	Acinetobacter idrijaensis
SMAGNO69	10Y.5	4295103	4.2951	496752	98.04	0.25	35.82	GCF_002177115.1	Bacteria	Bacteroidota	Bacteroidia	Flavobacteriales	Weeksellaceae	Chryseobacterium	Chryseobacterium mucoviscidosis
SMAGNO70	2Y.10	4745732	4.74573	959630	98.02	0.08	53.77	GCF_000710035.1	Bacteria	Proteobacteria	Gammaproteobacteria	Enterobacterales	Enterobacteriaceae	Pantoea	Pantoea ananatis
SMAGNO71	ZPZ.18.pilon	4903675	4.90367	3562027	97.98	0.07	38.35	GCF_000956595.1	Bacteria	Firmicutes	Bacilli	Bacillales	Bacillaceae_H	Bacillus_C	Bacillus_C aryabhattai
SMAGNO72	1T.27	4039812	4.03981	94551	97.93	1.47	35.18	N/A	Bacteria	Bacteroidota	Bacteroidia	Flavobacteriales	Weeksellaceae	Chryseobacterium	N/A
SMAGNO73	2G.9	4617588	4.61759	683997	97.84	0.91	54.91	GCF_000735455.1	Bacteria	Proteobacteria	Gammaproteobacteria	Enterobacterales	Enterobacteriaceae	Yokenella	Yokenella regensburgei
SMAGNO74	12G.20	8661125	8.66113	461525	97.83	0.98	62.64	GCF_002902945.1	Bacteria	Proteobacteria	Gammaproteobacteria	Burkholderiales	Burkholderiaceae	Paraburkholderia_A	Paraburkholderia_A caribensis
SMAGNO75	6T.11	8056752	8.05675	1031216	97.78	2	65.12	GCF_900109265.1	Bacteria	Proteobacteria	Gammaproteobacteria	Burkholderiales	Burkholderiaceae	Paraburkholderia_B	Paraburkholderia_B tropica
SMAGNO77	4T.4	5409646	5.40965	1335946	97.61	0.48	40.35	N/A	Bacteria	Bacteroidota	Bacteroidia	Sphingobacteriales	Sphingobacteriaceae	Pedobacter	N/A
SMAGNO78	1J.7	3549959	3.54996	300557	97.6	0.31	65.48	GCF_000739875.1	Bacteria	Proteobacteria	Gammaproteobacteria	Burkholderiales	Burkholderiaceae	Comamonas	Comamonas aquatica
SMAGNO79	10T.2	3549383	3.54938	117012	97.56	1.42	42.85	N/A	Bacteria	Proteobacteria	Gammaproteobacteria	Pseudomonadales	Moraxellaceae	Acinetobacter	N/A
SMAGNO80	7G.15	5387500	5.3875	2279820	97.55	0.25	36.95	N/A	Bacteria	Bacteroidota	Bacteroidia	Flavobacteriales	Weeksellaceae	Chryseobacterium	N/A
SMAGNO81	5Y.13	5622068	5.62207	397655	97.52	0.93	70.08	GCF_900113225.1	Bacteria	Proteobacteria	Gammaproteobacteria	Burkholderiales	Burkholderiaceae	Mitsuaria	Mitsuaria sp900113225
SMAGNO82	5G.38	4779420	4.77942	1456824	97.45	0	38.96	N/A	Bacteria	Bacteroidota	Bacteroidia	Sphingobacteriales	Sphingobacteriaceae	Pedobacter	N/A
SMAGNO83	4G.10	5548964	5.54896	70693	97.24	0.77	65.76	GCA_002331005.1	Bacteria	Proteobacteria	Gammaproteobacteria	Burkholderiales	Burkholderiaceae	Achromobacter	Achromobacter sp002331005
SMAGNO84	5G.33	5052483	5.05248	847422	97.21	0.77	62.24	GCF_000739375.1	Bacteria	Proteobacteria	Gammaproteobacteria	Burkholderiales	Burkholderiaceae	Comamonas_B	Comamonas_B testosteroni_B
SMAGNO85	1G.8	4339865	4.33986	661155	97.07	0	66.72	GCF_002799165.1	Bacteria	Proteobacteria	Gammaproteobacteria	Xanthomonadales	Xanthomonadaceae	Stenotrophomonas	Stenotrophomonas maltophilia_Q
SMAGNO86	7T.30	4995200	4.9952	212122	96.82	1.23	36.61	GCF_003182335.1	Bacteria	Bacteroidota	Bacteroidia	Flavobacteriales	Weeksellaceae	Chryseobacterium	Chryseobacterium sp003182335
SMAGNO87	6T.20	5233180	5.23318	418616	96.81	0.62	63.87	GCF_900115545.1	Bacteria	Proteobacteria	Gammaproteobacteria	Burkholderiales	Burkholderiaceae	Ralstonia	Ralstonia sp900115545
SMAGNO88	11T.37	5420603	5.4206	192297	96.72	2.29	63.34	GCF_001642705.1	Bacteria	Proteobacteria	Gammaproteobacteria	Pseudomonadales	Pseudomonadaceae	Pseudomonas_E	Pseudomonas_E sp001642705
SMAGNO89	6G.17	5160783	5.16078	1199953	96.65	0.2	59.33	GCF_000988045.1	Bacteria	Proteobacteria	Gammaproteobacteria	Enterobacterales	Enterobacteriaceae	Serratia	Serratia ureilytica
SMAGNO90	GSM.2.pilon	6276792	6.27679	6276792	96.43	0	67.84	GCF_002082135.1	Bacteria	Proteobacteria	Gammaproteobacteria	Burkholderiales	Burkholderiaceae	Achromobacter	Achromobacter ruhlandii
SMAGNO91	5Y.16	3090151	3.09015	197880	95.99	0.41	41.52	GCF_000368045.1	Bacteria	Proteobacteria	Gammaproteobacteria	Pseudomonadales	Moraxellaceae	Acinetobacter	Acinetobacter johnsonii
SMAGNO92	12Y.16	3853593	3.85359	1557369	95.66	0.16	66.57	GCF_001753645.1	Bacteria	Proteobacteria	Gammaproteobacteria	Xanthomonadales	Xanthomonadaceae	Stenotrophomonas	Stenotrophomonas sp001753645
SMAGNO93	4T.19	5717126	5.71713	761140	95.49	1.1	62.6	GCF_000478365.1	Bacteria	Proteobacteria	Gammaproteobacteria	Burkholderiales	Burkholderiaceae	Herbaspirillum	Herbaspirillum huttiense
SMAGNO94	8T.24	7038745	7.03874	50223	95.41	2.69	69.88	N/A	Bacteria	Proteobacteria	Alphaproteobacteria	Azospirillales	Inquilinaceae	Inquilinus	N/A
SMAGNO95	3J.9	4989478	4.98948	100331	95.41	3.88	63.82	GCF_001040945.1	Bacteria	Proteobacteria	Gammaproteobacteria	Burkholderiales	Burkholderiaceae	Herbaspirillum	Herbaspirillum seropedicae
SMAGNO96	11T.38	3706305	3.7063	107030	95.36	2.78	66.19	GCF_002797435.1	Bacteria	Proteobacteria	Alphaproteobacteria	Sphingomonadales	Sphingomonadaceae	Sphingomonas	Sphingomonas koreensis
SMAGNO97	5Y.14	4177185	4.17718	230057	95.36	0.43	66.17	N/A	Bacteria	Proteobacteria	Alphaproteobacteria	Sphingomonadales	Sphingomonadaceae	Sphingomonas	N/A
SMAGNO98	5T.36	4219240	4.21924	106713	95.36	2.91	63.64	N/A	Bacteria	Proteobacteria	Gammaproteobacteria	Burkholderiales	Burkholderiaceae	Herbaspirillum	N/A
SMAGNO99	11T.2	5707494	5.70749	99627	95.34	3.17	64.6	N/A	Bacteria	Proteobacteria	Gammaproteobacteria	Pseudomonadales	Pseudomonadaceae	Pseudomonas_F	N/A
SMAGNO100	4G.15	7429601	7.4296	580601	95.16	0	67.33	GCF_001718535.1	Bacteria	Proteobacteria	Gammaproteobacteria	Burkholderiales	Burkholderiaceae	Burkholderia	Burkholderia seminalis
SMAGNO101	3T.49	4867852	4.86785	70098	94.98	1.06	34.22	GCF_900101855.1	Bacteria	Bacteroidota	Bacteroidia	Flavobacteriales	Flavobacteriaceae	Flavobacterium	Flavobacterium anhuiense
SMAGNO102	12T.39	5189135	5.18914	380848	94.67	2.11	66.09	GCF_900104095.1	Bacteria	Proteobacteria	Gammaproteobacteria	Burkholderiales	Burkholderiaceae	Cupriavidus	Cupriavidus sp900104095
SMAGNO103	6G.2	4875245	4.87524	338287	94.39	2.22	59.95	GCF_002943835.1	Bacteria	Proteobacteria	Alphaproteobacteria	Rhizobiales	Rhizobiaceae	Agrobacterium	Agrobacterium tumefaciens_G
SMAGNO104	2G.16	5016099	5.0161	359823	94.32	1.57	53.3	N/A	Bacteria	Proteobacteria	Gammaproteobacteria	Enterobacterales	Enterobacteriaceae	Pantoea	N/A
SMAGNO105	11T.24	4809487	4.80949	1280549	94.32	1	65.03	N/A	Bacteria	Proteobacteria	Gammaproteobacteria	Pseudomonadales	Pseudomonadaceae	Pseudomonas	N/A
SMAGNO106	5T.32	4103254	4.10325	284358	94.14	0.9	45.69	N/A	Bacteria	Bdellovibrionota	Bdellovibrionia	Bdellovibrionales	Bdellovibrionaceae	Bdellovibrio	N/A
SMAGNO107	4J.18	4683665	4.68367	99057	94.12	3.58	55.07	N/A	Bacteria	Proteobacteria	Gammaproteobacteria	Enterobacterales	Enterobacteriaceae	Raoultella	N/A
SMAGNO110	7T.27	4452954	4.45295	45142	92.98	2.87	67.82	N/A	Bacteria	Proteobacteria	Gammaproteobacteria	Xanthomonadales	Rhodanobacteraceae	Dyella	N/A
SMAGNO112	6T.7	5377291	5.37729	54073	92.52	2.81	70.06	GCF_900106525.1	Bacteria	Proteobacteria	Gammaproteobacteria	Xanthomonadales	Xanthomonadaceae	Lysobacter	Lysobacter enzymogenes
SMAGNO113	2T.26	3730890	3.73089	1679905	92.47	0.73	38.46	GCF_000368065.1	Bacteria	Proteobacteria	Gammaproteobacteria	Pseudomonadales	Moraxellaceae	Acinetobacter	Acinetobacter seifertii
SMAGNO114	12G.22	3551154	3.55115	50377	92.31	0.92	67.23	GCF_001619955.1	Bacteria	Proteobacteria	Alphaproteobacteria	Sphingomonadales	Sphingomonadaceae	Sphingomonas	Sphingomonas hankookensis
SMAGNO115	8G.19	4912031	4.91203	72897	92.28	3.41	66.01	N/A	Bacteria	Proteobacteria	Gammaproteobacteria	Xanthomonadales	Rhodanobacteraceae	Dyella	N/A
SMAGNO116	3G.18	5805646	5.80565	97537	91.91	1.91	67.92	GCA_003096295.1	Bacteria	Proteobacteria	Gammaproteobacteria	Burkholderiales	Burkholderiaceae	Achromobacter	Achromobacter dolens
SMAGNO118	2G.26	5040226	5.04023	253431	91.45	1.99	63.56	N/A	Bacteria	Proteobacteria	Gammaproteobacteria	Burkholderiales	Burkholderiaceae	Herbaspirillum	N/A
SMAGNO119	1J.13	4174412	4.17441	43731	91.16	2.47	54.07	GCA_000757405.1	Bacteria	Proteobacteria	Gammaproteobacteria	Enterobacterales	Enterobacteriaceae	Pantoea	Pantoea stewartii
SMAGNO120	DY.5.pilon	5944519	5.94452	3379070	91.14	1.87	68.89	N/A	Bacteria	Proteobacteria	Gammaproteobacteria	Burkholderiales	Burkholderiaceae	Mitsuaria	N/A
SMAGNO121	8J.12	2627132	2.62713	63552	90.99	1.47	42.9	GCF_000368625.1	Bacteria	Proteobacteria	Gammaproteobacteria	Pseudomonadales	Moraxellaceae	Acinetobacter	Acinetobacter schindleri
SMAGNO123	5G.19	4431529	4.43153	82194	90.94	1.85	63.58	N/A	Bacteria	Proteobacteria	Gammaproteobacteria	Burkholderiales	Burkholderiaceae	B-9	N/A
SMAGNO131	RD.5.pilon	5162663	5.16266	5162663	97.39	0	59.9	GCF_003186475.1	Bacteria	Proteobacteria	Gammaproteobacteria	Enterobacterales	Enterobacteriaceae	Serratia	Serratia marcescens_I
