# Supplementary material for: Construction of high-quality genomes and gene catalogue for culturable microbes of sugarcane (Saccharum spp.)
Source: Sci Data. 2024 May 24;11:534. doi: 10.1038/s41597-024-03379-w (PMC11126615; doi:10.1038/s41597-024-03379-w)
Supplement: Supplementary file 7 — Supplementary Data 7 [file 41597_2024_3379_MOESM7_ESM.xlsx]

## Sheet: Supplementary Data 7
Supplementary Data 7：Comparison of 72 N-SGBs with reference genomes to the reference genome.
Bin Id	SMAGs	Completeness (%)	Contamination (%)	GC(%)	GTDB_reference	GTDB database download link	G-Completeness (%)	G-Contamination (%)	G-GC (%)	Change in completeness	Change in contamination
5G.11	SMAGNO3	100	0.25	38.13	GCF_001684965.1	GTDB database ： https://github.com/Ecogenomics/GTDBTk	100	0.25	38.25	0	0
3T.1	SMAGNO5	100	0.49	36.92	GCF_000143785.1		100	0	36.81	0	0.49
3J.23	SMAGNO6	100	0.83	40.17	GCF_000368685.1		100	0	40.42	0	0.83
2G.32	SMAGNO8	100	0.25	37.86	GCF_900129755.1		100	0.25	37.87	0	0
11J.11	SMAGNO9	100	0	56.03	GCF_000017405.1		100	0	56.13	0	0
3T.35	SMAGNO11	99.93	0.08	41.23	GCF_000367945.1		99.91	0.36	41.18	0.02	-0.28
9T.41	SMAGNO12	99.91	0.66	59.64	GCA_900469175.1		99.72	0.28	59.63	0.19	0.38
6G.11	SMAGNO13	99.89	0	66.85	GCF_900113425.1		99.89	0.34	66.94	0	-0.34
2T.25	SMAGNO14	99.84	1.9	39.83	GCF_001952815.1		99.84	1.43	39.95	0	0.47
9Y.10	SMAGNO19	99.66	0.28	65.6	GCF_000739895.2		99.66	1.47	65.7	0	-1.19
1J.12	SMAGNO20	99.66	1.43	39.97	GCA_002420705.1		99.37	1.43	39.87	0.29	0
1G.14	SMAGNO22	99.65	0	37.82	GCF_002846575.1		99.65	0	37.89	0	0
11Y.8	SMAGNO23	99.63	0.12	38.23	GCF_001601555.1		99.5	0.12	38.36	0.13	0
6G.16	SMAGNO26	99.53	0.47	67.69	GCF_001457475.1		99.53	0.58	67.38	0	-0.11
2T.13	SMAGNO27	99.5	1.75	37.84	GCF_000368925.1		99.93	2.16	38.16	-0.43	-0.41
8G.7	SMAGNO29	99.42	0.47	67.92	GCF_000382045.1		100	0.62	67.73	-0.58	-0.15
6T.9	SMAGNO31	99.37	0.57	56.22	GCF_000493015.1		99.07	0.69	55.85	0.3	-0.12
1J.21	SMAGNO32	99.37	0.58	56.16	GCF_900324475.1		99.89	0.17	56	-0.52	0.41
8G.8	SMAGNO33	99.36	1.02	64.81	GCF_000315525.1		99.36	0.68	64.39	0	0.34
2Y.8	SMAGNO34	99.34	0.68	62.64	GCF_002927165.1		99.55	2.25	62.09	-0.21	-1.57
10Y.11	SMAGNO35	99.33	0.34	67.1	GCA_000498115.1		72.41	0	66.92	26.92	0.34
4G.9	SMAGNO36	99.29	0.39	65.66	GCA_002420685.1		90.92	0.56	65.39	8.37	-0.17
10Y.23	SMAGNO37	99.14	0.14	66.75	GCF_900186865.1		100	0.34	66.12	-0.86	-0.2
11Y.27	SMAGNO39	99.12	0.02	65.17	GCF_000302535.1		99.56	0.02	64.92	-0.44	0
9J.17	SMAGNO40	99.07	0.26	55.11	GCF_001729765.1		99.11	0.81	54.91	-0.04	-0.55
1Y.4	SMAGNO41	99.07	0.93	55.18	GCF_000025565.1		100	0.77	54.58	-0.93	0.16
11Y.17	SMAGNO44	99.07	1.17	68.69	GCF_002205845.1		100	1.64	68.41	-0.93	-0.47
10G.9	SMAGNO45	99.04	0.48	56.03	GCF_001875645.1		99.02	0.47	55.98	0.02	0.01
5J.2	SMAGNO47	98.97	1.33	66.2	GCA_900445985.1		99.68	5.38	65.72	-0.71	-4.05
2G.7	SMAGNO48	98.91	0.62	63.33	GCF_001636055.1		100	0.14	63.19	-1.09	0.48
5G.39	SMAGNO50	98.76	0.15	67.07	GCF_001571325.1		99.85	0	66.59	-1.09	0.15
1G.6	SMAGNO54	98.69	0.16	57.63	GCF_000465555.2		99.98	0.25	57.81	-1.29	-0.09
8G.27	SMAGNO55	98.68	0.55	64.66	GCA_003096715.1		99.9	0.63	64.4	-1.22	-0.08
2G.33	SMAGNO56	98.62	0.44	64	GCF_000319305.1		100	0.46	63.15	-1.38	-0.02
12T.43	SMAGNO59	98.48	1.16	64.62	GCF_000620465.1		99.94	0.92	64.59	-1.46	0.24
3G.7	SMAGNO60	98.47	1.43	43.3	GCF_000686625.1		99.84	0.48	43.58	-1.37	0.95
6T.14	SMAGNO61	98.45	0.72	57.75	GCF_000828055.2		100	0.26	57.56	-1.55	0.46
2J.3	SMAGNO62	98.38	1.35	54	GCF_000280495.2		99.57	2.71	53.7	-1.19	-1.36
5J.7	SMAGNO65	98.3	0.33	55.78	GCF_003289275.1		98.68	0.78	55.32	-0.38	-0.45
4T.25	SMAGNO67	98.22	1.36	63	GCF_000510285.1		99.82	0.61	62.46	-1.6	0.75
9G.13	SMAGNO68	98.16	0.31	43.34	GCF_000761495.1		99.93	0.41	42.79	-1.77	-0.1
10Y.5	SMAGNO69	98.04	0.25	35.82	GCF_002177115.1		100	0.74	36.03	-1.96	-0.49
2Y.10	SMAGNO70	98.02	0.08	53.77	GCF_000710035.1		100	0.72	53.39	-1.98	-0.64
ZPZ.18.pilon	SMAGNO71	97.98	0.07	38.35	GCF_000956595.1		99.43	0.09	37.97	-1.45	-0.02
2G.9	SMAGNO73	97.84	0.91	54.91	GCF_000735455.1		100	0.98	54.77	-2.16	-0.07
12G.20	SMAGNO74	97.83	0.98	62.64	GCF_002902945.1		98.99	1.18	62.58	-1.16	-0.2
6T.11	SMAGNO75	97.78	2	65.12	GCF_900109265.1		99.26	1.76	64.77	-1.48	0.24
1J.7	SMAGNO78	97.6	0.31	65.48	GCF_000739875.1		97.6	0.98	65.19	0	-0.67
5Y.13	SMAGNO81	97.52	0.93	70.08	GCF_900113225.1		99.61	0.93	69.96	-2.09	0
4G.10	SMAGNO83	97.24	0.77	65.76	GCA_002331005.1		99.53	0.93	65.19	-2.29	-0.16
5G.33	SMAGNO84	97.21	0.77	62.24	GCF_000739375.1		100	0.93	61.87	-2.79	-0.16
1G.8	SMAGNO85	97.07	0	66.72	GCF_002799165.1		100	1.5	66.11	-2.93	-1.5
7T.30	SMAGNO86	96.82	1.23	36.61	GCF_003182335.1		100	0.25	36.74	-3.18	0.98
6T.20	SMAGNO87	96.81	0.62	63.87	GCF_900115545.1		99.94	0.52	63.77	-3.13	0.1
11T.37	SMAGNO88	96.72	2.29	63.34	GCF_001642705.1		98.17	0.74	63.17	-1.45	1.55
6G.17	SMAGNO89	96.65	0.2	59.33	GCF_000988045.1		99.81	0.15	59.18	-3.16	0.05
GSM.2.pilon	SMAGNO90	96.43	0	67.84	GCF_002082135.1		98.75	0	67.59	-2.32	0
5Y.16	SMAGNO91	95.99	0.41	41.52	GCF_000368045.1		100	0.27	41.45	-4.01	0.14
12Y.16	SMAGNO92	95.66	0.16	66.57	GCF_001753645.1		98.93	0.16	66.46	-3.27	0
4T.19	SMAGNO93	95.49	1.1	62.6	GCF_000478365.1		99.33	1.39	62.28	-3.84	-0.29
3J.9	SMAGNO95	95.41	3.88	63.82	GCF_001040945.1		99.87	0.5	63.4	-4.46	3.38
11T.38	SMAGNO96	95.36	2.78	66.19	GCF_002797435.1		99.25	1.9	66.14	-3.89	0.88
4G.15	SMAGNO100	95.16	0	67.33	GCF_001718535.1		100	0	67.3	-4.84	0
3T.49	SMAGNO101	94.98	1.06	34.22	GCF_900101855.1		99.65	0	34.36	-4.67	1.06
12T.39	SMAGNO102	94.67	2.11	66.09	GCF_900104095.1		99.48	0.52	65.59	-4.81	1.59
6G.2	SMAGNO103	94.39	2.22	59.95	GCF_002943835.1		100	0.56	59.49	-5.61	1.66
6T.7	SMAGNO112	92.52	2.81	70.06	GCF_900106525.1		99.8	2.17	69.38	-7.28	0.64
2T.26	SMAGNO113	92.47	0.73	38.46	GCF_000368065.1		100	1.14	38.6	-7.53	-0.41
12G.22	SMAGNO114	92.31	0.92	67.23	GCF_001619955.1		99.59	0.34	67.05	-7.28	0.58
3G.18	SMAGNO116	91.91	1.91	67.92	GCA_003096295.1		99.53	4.21	67.75	-7.62	-2.3
1J.13	SMAGNO119	91.16	2.47	54.07	GCA_000757405.1		98.84	0.45	53.7	-7.68	2.02
8J.12	SMAGNO121	90.99	1.47	42.9	GCF_000368625.1		100	0	42.2	-9.01	1.47
RD.5.pilon	SMAGNO131	97.39	0	59.9	GCF_003186475.1		99.89	0	59.39	-2.5	0
G-Completeness: represents Completeness of the relevant genomes in the GTDB database. G-Contamination: represents the contamination of the relevant genomes in the GTDB database. Change in completeness: represents the difference in completeness (optimised or not) of the genomes assembled in this study relative to the related genomes in the GTDB database. Change in Contamination: represents the dif…
