# Supplementary material for: Construction of high-quality genomes and gene catalogue for culturable microbes of sugarcane (Saccharum spp.)
Source: Sci Data. 2024 May 24;11:534. doi: 10.1038/s41597-024-03379-w (PMC11126615; doi:10.1038/s41597-024-03379-w)
Supplement: Supplementary file 8 — Supplementary Data 8 [file 41597_2024_3379_MOESM8_ESM.xlsx]

## Sheet: Supplementary Data 8
Supplementary Data 8: 39 basic information about uN-SGBs without a reference genome.
SMAGs	Bin Id	Total length (bp)	(Mb)	Largest contig(bp)	Quality scores	Completeness (%)	Contamination (%)	GC (%)	fastani_reference	Domain	Phylum	Class	Order	Family	Genus	Species	Nitrogen-fixation gene cluster
SMAGNO1	9T.33	8175585	8.17558	1714680	96.3	100	0.74	49.76	N/A	Bacteria	Bacteroidota	Bacteroidia	Chitinophagales	Chitinophagaceae	Chitinophaga	N/A	NO
SMAGNO2	6G.31	6333657	6.33366	2395300	100	100	0	52.98	N/A	Bacteria	Bacteroidota	Bacteroidia	Chitinophagales	Chitinophagaceae	Chitinophaga	N/A	NO
SMAGNO4	4T.10	4635315	4.63532	2083304	100	100	0	43.22	N/A	Bacteria	Bacteroidota	Bacteroidia	Flavobacteriales	Crocinitomicaceae	Fluviicola	N/A	NO
SMAGNO7	2T.11	4674899	4.6749	1193794	100	100	0	44.44	N/A	Bacteria	Bacteroidota	Bacteroidia	Flavobacteriales	Crocinitomicaceae	Fluviicola	N/A	NO
SMAGNO10	11G.2	5264020	5.26402	811636	93.25	100	1.35	67.91	N/A	Bacteria	Proteobacteria	Alphaproteobacteria	Caulobacterales	Caulobacteraceae	Caulobacter	N/A	NO
SMAGNO15	12T.8	5563508	5.56351	940303	97.44	99.84	0.48	40.57	N/A	Bacteria	Bacteroidota	Bacteroidia	Sphingobacteriales	Sphingobacteriaceae	Sphingobacterium	N/A	NO
SMAGNO16	3G.24	7831747	7.83175	472285	94.84	99.84	1	45.15	N/A	Bacteria	Bacteroidota	Bacteroidia	Chitinophagales	Chitinophagaceae	Chitinophaga	N/A	NO
SMAGNO18	12G.15	7655570	7.65557	462613	91.47	99.67	1.64	45.06	N/A	Bacteria	Bacteroidota	Bacteroidia	Chitinophagales	Chitinophagaceae	Chitinophaga	N/A	NO
SMAGNO21	2G.3	5289850	5.28985	1674791	99.65	99.65	0	34.08	N/A	Bacteria	Bacteroidota	Bacteroidia	Flavobacteriales	Flavobacteriaceae	Flavobacterium	N/A	NO
SMAGNO24	2J.4	2928802	2.9288	402039	91.39	99.59	1.64	39.89	N/A	Bacteria	Proteobacteria	Gammaproteobacteria	Pseudomonadales	Moraxellaceae	Acinetobacter	N/A	NO
SMAGNO25	5J.4	3831317	3.83132	604998	97.12	99.57	0.49	60.75	N/A	Bacteria	Proteobacteria	Alphaproteobacteria	Caulobacterales	Caulobacteraceae	Asticcacaulis	N/A	NO
SMAGNO30	4T.14	5522438	5.52244	673647	93.26	99.41	1.23	34.1	N/A	Bacteria	Bacteroidota	Bacteroidia	Flavobacteriales	Flavobacteriaceae	Flavobacterium	N/A	NO
SMAGNO38	4T.23	6297951	6.29795	1094976	97.74	99.14	0.28	63.51	N/A	Bacteria	Proteobacteria	Gammaproteobacteria	Burkholderiales	Burkholderiaceae	Duganella	N/A	NO
SMAGNO42	9T.42	4842789	4.84279	544314	95.62	99.07	0.69	62.79	N/A	Bacteria	Proteobacteria	Gammaproteobacteria	Pseudomonadales	Pseudomonadaceae	Pseudomonas_E	N/A	NO
SMAGNO43	4G.22	6026456	6.02646	610373	96.72	99.07	0.47	69.07	N/A	Bacteria	Proteobacteria	Gammaproteobacteria	Burkholderiales	Burkholderiaceae	Mitsuaria	N/A	NO
SMAGNO46	4Y.12	5655869	5.65587	226364	98.63	98.98	0.07	47.04	N/A	Bacteria	Firmicutes_I	Bacilli_A	Paenibacillales	Paenibacillaceae	Paenibacillus_J	N/A	NO
SMAGNO49	5G.7	5216454	5.21645	102680	88.19	98.89	2.14	63.86	N/A	Bacteria	Proteobacteria	Gammaproteobacteria	Burkholderiales	Burkholderiaceae	Ralstonia	N/A	NO
SMAGNO53	5J.21	3354070	3.35407	231534	98.69	98.69	0	36.07	N/A	Bacteria	Bacteroidota	Bacteroidia	Flavobacteriales	Weeksellaceae	Chryseobacterium_B	N/A	NO
SMAGNO57	5T.1	5537677	5.53768	428360	93.15	98.6	1.09	68.73	N/A	Bacteria	Proteobacteria	Gammaproteobacteria	Burkholderiales	Burkholderiaceae	Mitsuaria	N/A	NO
SMAGNO58	11Y.12	4404430	4.40443	513417	97.16	98.51	0.27	56.94	N/A	Bacteria	Proteobacteria	Gammaproteobacteria	Enterobacterales	Enterobacteriaceae	Enterobacter	N/A	NO
SMAGNO63	6G.25	3761686	3.76169	122979	74.93	98.38	4.69	68.08	N/A	Bacteria	Proteobacteria	Alphaproteobacteria	Sphingomonadales	Sphingomonadaceae	Sphingomonas	N/A	NO
SMAGNO72	1T.27	4039812	4.03981	94551	90.58	97.93	1.47	35.18	N/A	Bacteria	Bacteroidota	Bacteroidia	Flavobacteriales	Weeksellaceae	Chryseobacterium	N/A	NO
SMAGNO77	4T.4	5409646	5.40965	1335946	95.21	97.61	0.48	40.35	N/A	Bacteria	Bacteroidota	Bacteroidia	Sphingobacteriales	Sphingobacteriaceae	Pedobacter	N/A	NO
SMAGNO79	10T.2	3549383	3.54938	117012	90.46	97.56	1.42	42.85	N/A	Bacteria	Proteobacteria	Gammaproteobacteria	Pseudomonadales	Moraxellaceae	Acinetobacter	N/A	NO
SMAGNO80	7G.15	5387500	5.3875	2279820	96.3	97.55	0.25	36.95	N/A	Bacteria	Bacteroidota	Bacteroidia	Flavobacteriales	Weeksellaceae	Chryseobacterium	N/A	NO
SMAGNO82	5G.38	4779420	4.77942	1456824	97.45	97.45	0	38.96	N/A	Bacteria	Bacteroidota	Bacteroidia	Sphingobacteriales	Sphingobacteriaceae	Pedobacter	N/A	NO
SMAGNO94	8T.24	7038745	7.03874	50223	81.96	95.41	2.69	69.88	N/A	Bacteria	Proteobacteria	Alphaproteobacteria	Azospirillales	Inquilinaceae	Inquilinus	N/A	NO
SMAGNO97	5Y.14	4177185	4.17718	230057	93.21	95.36	0.43	66.17	N/A	Bacteria	Proteobacteria	Alphaproteobacteria	Sphingomonadales	Sphingomonadaceae	Sphingomonas	N/A	NO
SMAGNO98	5T.36	4219240	4.21924	106713	80.81	95.36	2.91	63.64	N/A	Bacteria	Proteobacteria	Gammaproteobacteria	Burkholderiales	Burkholderiaceae	Herbaspirillum	N/A	NO
SMAGNO99	11T.2	5707494	5.70749	99627	79.49	95.34	3.17	64.6	N/A	Bacteria	Proteobacteria	Gammaproteobacteria	Pseudomonadales	Pseudomonadaceae	Pseudomonas_F	N/A	NO
SMAGNO104	2G.16	5016099	5.0161	359823	86.47	94.32	1.57	53.3	N/A	Bacteria	Proteobacteria	Gammaproteobacteria	Enterobacterales	Enterobacteriaceae	Pantoea	N/A	NO
SMAGNO105	11T.24	4809487	4.80949	1280549	89.32	94.32	1	65.03	N/A	Bacteria	Proteobacteria	Gammaproteobacteria	Pseudomonadales	Pseudomonadaceae	Pseudomonas	N/A	NO
SMAGNO106	5T.32	4103254	4.10325	284358	89.64	94.14	0.9	45.69	N/A	Bacteria	Bdellovibrionota	Bdellovibrionia	Bdellovibrionales	Bdellovibrionaceae	Bdellovibrio	N/A	NO
SMAGNO107	4J.18	4683665	4.68367	99057	76.22	94.12	3.58	55.07	N/A	Bacteria	Proteobacteria	Gammaproteobacteria	Enterobacterales	Enterobacteriaceae	Raoultella	N/A	YES
SMAGNO110	7T.27	4452954	4.45295	45142	78.63	92.98	2.87	67.82	N/A	Bacteria	Proteobacteria	Gammaproteobacteria	Xanthomonadales	Rhodanobacteraceae	Dyella	N/A	NO
SMAGNO115	8G.19	4912031	4.91203	72897	75.23	92.28	3.41	66.01	N/A	Bacteria	Proteobacteria	Gammaproteobacteria	Xanthomonadales	Rhodanobacteraceae	Dyella	N/A	NO
SMAGNO118	2G.26	5040226	5.04023	253431	81.5	91.45	1.99	63.56	N/A	Bacteria	Proteobacteria	Gammaproteobacteria	Burkholderiales	Burkholderiaceae	Herbaspirillum	N/A	YES
SMAGNO120	DY.5.pilon	5944519	5.94452	3379070	81.79	91.14	1.87	68.89	N/A	Bacteria	Proteobacteria	Gammaproteobacteria	Burkholderiales	Burkholderiaceae	Mitsuaria	N/A	NO
SMAGNO123	5G.19	4431529	4.43153	82194	81.69	90.94	1.85	63.58	N/A	Bacteria	Proteobacteria	Gammaproteobacteria	Burkholderiales	Burkholderiaceae	B-9	N/A	NO
fastani_reference is a tool that can be used to calculate the average nucleotide identity between two genomes.
