# Supplementary material for: Construction of high-quality genomes and gene catalogue for culturable microbes of sugarcane (Saccharum spp.)
Source: Sci Data. 2024 May 24;11:534. doi: 10.1038/s41597-024-03379-w (PMC11126615; doi:10.1038/s41597-024-03379-w)
Supplement: Supplementary file 9 — Supplementary Data 9 [file 41597_2024_3379_MOESM9_ESM.xlsx]

## Sheet: Supplementary Data 9
Supplementary Data 9 : 4 circled genomes assembled from Nanopore sequencing data.
SMAGs	Bin Id	Sequencing method	length	GC (%)	N50	Completeness	Contamination	CDS	Annotation protein	Putative protein	16s	5s	23s	rRNA	tmRNA	tRNA	ncRNA	sORF	regulatory ncRNA	ANI	classification
SMAGNO90	GSM.2.pilon	Nanopore	6271025	67.91	6276792	98.13	0	6154	2622	3532	3	4	3	10	1	58	7	0	13	98.15	d__Bacteria;p__Proteobacteria;c__Gammaproteobacteria;o__Burkholderiales;f__Burkholderiaceae;g__Achromobacter;s__Achromobacter ruhlandii
SMAGNO108	RD.2.pilon	Nanopore	5580216	55.52	5588905	97.33	1.42	6435	3097	3338	7	8	7	22	1	85	71	9	53	99.23	d__Bacteria;p__Proteobacteria;c__Gammaproteobacteria;o__Enterobacterales;f__Enterobacteriaceae;g__Kosakonia;s__Kosakonia radicincitans
SMAGNO131	RD.5.pilon	Nanopore	5162663	59.9	5174987	97.39	0	5603	3383	2220	7	8	7	22	1	89	53	7	54	97.25	d__Bacteria;p__Proteobacteria;c__Gammaproteobacteria;o__Enterobacterales;f__Enterobacteriaceae;g__Serratia;s__Serratia marcescens_I
NO186	GSM.16.pilon	Nanopore	6372600	65.85	6372600	97.16	1.87	6414	2133	4281	5	6	5	16	1	63	31	1	36	98.86	d__Bacteria;p__Proteobacteria;c__Gammaproteobacteria;o__Pseudomonadales;f__Pseudomonadaceae;g__Pseudomonas;s__Pseudomonas nitroreducens
Length: Refers to the length of a DNA sequence or genome. GC (%): GC content, the percentage of guanine (G) and cytosine (C) nucleotides in a DNA molecule. N50: An assembly quality assessment metric that represents a value in a sequence set where 50% of the total length is contained in sequences greater than or equal to that value. Completeness: The degree of completeness of a genome or sequence,…
