# Supplementary material for: Construction of high-quality genomes and gene catalogue for culturable microbes of sugarcane (Saccharum spp.)
Source: Sci Data. 2024 May 24;11:534. doi: 10.1038/s41597-024-03379-w (PMC11126615; doi:10.1038/s41597-024-03379-w)
Supplement: Supplementary file 10 — Supplementary Data 10 [file 41597_2024_3379_MOESM10_ESM.xlsx]

## Sheet: Supplementary Data 10
Supplementary Data 10：Non-redundant gene catalog species classification.
Class	Number of reads	Percent
Bacteria	5938031	0.764078
Archaea	305	3.9246e-05
Eukaryota	464969	0.05983
Viruses	1534	0.000197388
No annotation	1366662	0.175856
