# Supplementary material for: Construction of high-quality genomes and gene catalogue for culturable microbes of sugarcane (Saccharum spp.)
Source: Sci Data. 2024 May 24;11:534. doi: 10.1038/s41597-024-03379-w (PMC11126615; doi:10.1038/s41597-024-03379-w)
Supplement: Supplementary file 11 — Supplementary Data 11 [file 41597_2024_3379_MOESM11_ESM.xlsx]

## Sheet: Supplementary Data 11A
Supplementary Data 11A：Taxonomic number of non-redundant gene catalogs at the phylum levels.
taxon_name	taxon_id	Gene count	Percent
Proteobacteria	1224	4173020	65.0413
Bacteroidetes	976	877746	13.6807
Firmicutes	1239	536910	8.36836
Ascomycota	4890	417833	6.51241
Actinobacteria	201174	250719	3.90774
Mucoromycota	1913637	25262	0.393737
Basidiomycota	5204	19277	0.300454
Acidobacteria	57723	7650	0.119234
Cyanobacteria	1117	4952	0.077183
Verrucomicrobia	74201	822	0.012812
Planctomycetes	203682	543	0.008463
Chloroflexi	200795	510	0.007949
Discosea	555280	371	0.005782
Spirochaetes	203691	217	0.003382
Evosea	2605435	215	0.003351
Euryarchaeota	28890	191	0.002977
Tubulinea	555369	190	0.002961
Chlorophyta	3041	183	0.002852
Nitrospirae	40117	172	0.002681
Zoopagomycota	1913638	146	0.002276
Oomycota	4762	145	0.00226
Gemmatimonadetes	142182	141	0.002198
Deinococcus-Thermus	1297	134	0.002089
Ignavibacteriae	1134404	123	0.001917
Chlamydiae	204428	121	0.001886
Euglenozoa	33682	117	0.001824
Chlorobi	1090	112	0.001746
Chytridiomycota	4761	108	0.001683
Candidatus Rokubacteria	1752708	96	0.001496
Ciliophora	5878	86	0.00134
Balneolaeota	1936987	71	0.001107
Apicomplexa	5794	60	0.000935
Rhodophyta	2763	51	0.000795
Bacillariophyta	2836	41	0.000639
Armatimonadetes	67819	41	0.000639
Elusimicrobia	74152	41	0.000639
Endomyxa	2604748	38	0.000592
Calditrichaeota	1930617	34	0.00053
Lentisphaerae	256845	27	0.000421
Blastocladiomycota	451459	27	0.000421
Candidatus Tectomicrobia	1802339	24	0.000374
Fusobacteria	32066	21	0.000327
Haptista	2608109	21	0.000327
Candidatus Omnitrophica	67812	20	0.000312
Heterolobosea	5752	19	0.000296
Microsporidia	6029	19	0.000296
Tenericutes	544448	19	0.000296
Candidatus Saccharibacteria	95818	18	0.000281
Crenarchaeota	28889	17	0.000265
Fibrobacteres	65842	17	0.000265
Thaumarchaeota	651137	17	0.000265
Cryptomycota	1031332	16	0.000249
candidate division Zixibacteria	1379697	16	0.000249
Synergistetes	508458	15	0.000234
Candidatus Moranbacteria	1752737	14	0.000218
Foraminifera	29178	13	0.000203
Nitrospinae	1293497	13	0.000203
Candidatus Melainabacteria	1798710	13	0.000203
Parabasalia	5719	12	0.000187
Candidatus Aminicenantes	67817	12	0.000187
Candidatus Eisenbacteria	1817801	12	0.000187
Thermotogae	200918	11	0.000171
candidate division NC10	640293	11	0.000171
Candidatus Magasanikbacteria	1752731	11	0.000171
Rhodothermaeota	1853220	11	0.000171
Candidatus Parcubacteria	221216	10	0.000156
Kiritimatiellaeota	134625	9	0.00014
Candidatus Hydrogenedentes	142187	9	0.00014
Candidatus Sumerlaeota	200295	9	0.00014
Deferribacteres	200930	9	0.00014
Candidatus Peregrinibacteria	1619053	9	0.00014
Candidatus Thermoplasmatota	2283796	9	0.00014
Candidatus Thorarchaeota	1706441	8	0.000125
Candidatus Woesebacteria	1752722	8	0.000125
Candidatus Desantisbacteria	1819803	8	0.000125
Candidatus Bathyarchaeota	928852	7	0.000109
Candidatus Dadabacteria	1752716	7	0.000109
Candidatus Handelsmanbacteria	1817806	7	0.000109
Perkinsozoa	2497438	7	0.000109
Candidatus Korarchaeota	51967	6	9.4e-05
Aquificae	200783	6	9.4e-05
Candidatus Uhrbacteria	1752732	6	9.4e-05
Candidatus Marinimicrobia	62680	5	7.8e-05
Candidatus Latescibacteria	74015	5	7.8e-05
Chrysiogenetes	200938	5	7.8e-05
Thermodesulfobacteria	200940	5	7.8e-05
Fornicata	207245	5	7.8e-05
Candidatus Poribacteria	265317	5	7.8e-05
Candidatus Lokiarchaeota	1655434	5	7.8e-05
Candidatus Kaiserbacteria	1752734	5	7.8e-05
Preaxostyla	2662611	5	7.8e-05
Candidatus Blackallbacteria	2798537	5	7.8e-05
Cercozoa	136419	4	6.2e-05
Candidatus Falkowbacteria	1752728	4	6.2e-05
Candidatus Riflebacteria	1817810	4	6.2e-05
Candidatus Dormibacteraeota	2052312	4	6.2e-05
Candidatus Atribacteria	67818	3	4.7e-05
Candidatus Berkelbacteria	1618330	3	4.7e-05
Candidatus Kapabacteria	1662329	3	4.7e-05
Candidatus Levybacteria	1752719	3	4.7e-05
Candidatus Roizmanbacteria	1752723	3	4.7e-05
Candidatus Nomurabacteria	1752729	3	4.7e-05
Candidatus Wolfebacteria	1752735	3	4.7e-05
Candidatus Margulisbacteria	1817808	3	4.7e-05
Candidatus Schekmanbacteria	1817811	3	4.7e-05
Candidatus Buchananbacteria	1817903	3	4.7e-05
Candidatus Altiarchaeota	2582935	3	4.7e-05
Caldiserica	67814	2	3.1e-05
Dictyoglomi	68297	2	3.1e-05
Candidatus Cloacimonetes	456828	2	3.1e-05
Candidatus Eremiobacteraeota	1154676	2	3.1e-05
candidate division CPR3	1618340	2	3.1e-05
Candidatus Curtissbacteria	1752717	2	3.1e-05
Candidatus Daviesbacteria	1752718	2	3.1e-05
Candidatus Gottesmanbacteria	1752720	2	3.1e-05
Candidatus Shapirobacteria	1752721	2	3.1e-05
Candidatus Pacebacteria	1752724	2	3.1e-05
Candidatus Micrarchaeota	1801631	2	3.1e-05
Candidatus Doudnabacteria	1817799	2	3.1e-05
Candidatus Firestonebacteria	1817802	2	3.1e-05
Candidatus Fischerbacteria	1817803	2	3.1e-05
Candidatus Glassbacteria	1817805	2	3.1e-05
Candidatus Raymondbacteria	1817809	2	3.1e-05
Candidatus Wallbacteria	1817812	2	3.1e-05
Candidatus Kerfeldbacteria	1817907	2	3.1e-05
Candidatus Nealsonbacteria	1817911	2	3.1e-05
Candidatus Wildermuthbacteria	1817923	2	3.1e-05
Candidatus Yonathbacteria	1817924	2	3.1e-05
Abditibacteriota	2109258	2	3.1e-05
Candidatus Cerribacteria	2301208	2	3.1e-05
Candidatus Bipolaricaulota	67810	1	1.6e-05
Candidatus Gracilibacteria	363464	1	1.6e-05
candidate division WWE3	422282	1	1.6e-05
Candidatus Aenigmarchaeota	743724	1	1.6e-05
Candidatus Aerophobetes	1052815	1	1.6e-05
Candidatus Hydrothermae	1130266	1	1.6e-05
Imbricatea	1736114	1	1.6e-05
Candidatus Amesbacteria	1752730	1	1.6e-05
Candidatus Kuenenbacteria	1752740	1	1.6e-05
Candidatus Lindowbacteria	1817807	1	1.6e-05
Candidatus Woykebacteria	1817899	1	1.6e-05
Candidatus Andersenbacteria	1817901	1	1.6e-05
Candidatus Wirthbacteria	1817926	1	1.6e-05
Candidatus Verstraetearchaeota	1915410	1	1.6e-05
Candidatus Odinarchaeota	1936271	1	1.6e-05
Candidatus Heimdallarchaeota	1936272	1	1.6e-05
Candidatus Abyssubacteria	2093358	1	1.6e-05
Olpidiomycota	2202805	1	1.6e-05
Candidatus Cryosericota	2498705	1	1.6e-05
Candidatus Muirbacteria	2767197	1	1.6e-05
Candidatus Gribaldobacteria	2798536	1	1.6e-05
Viruses	10239	1534	0.023909
Cannot be assigned to a (non-viral) phylum	NA	95182	1.48352
Unclassified	NA	1355551	17.4426

## Sheet: Supplementary Data 11B
Supplementary Data 11B：Taxonomic number of non-redundant gene catalogs at the genus levels. Genus
taxon_name	taxon_id	Gene count	percent
Pseudomonas	286	280692	4.37491
Burkholderia	32008	272226	4.24296
Paraburkholderia	1822464	272200	4.24255
Rhizobium	379	227802	3.55056
Chitinophaga	79328	215100	3.35258
Bacillus	1386	196146	3.05716
Trichoderma	5543	175819	2.74034
Paenibacillus	44249	157251	2.45094
Dyella	231454	154209	2.40353
Massilia	149698	150881	2.35166
Sphingomonas	13687	143243	2.23261
Chryseobacterium	59732	134675	2.09906
Stenotrophomonas	40323	126852	1.97714
Acinetobacter	469	114624	1.78655
Cupriavidus	106589	114091	1.77824
Variovorax	34072	102543	1.59825
Aspergillus	5052	97068	1.51292
Flavobacterium	237	95962	1.49568
Enterobacter	547	94165	1.46767
Duganella	75654	91031	1.41882
Sphingobacterium	28453	76154	1.18695
Herbaspirillum	963	71401	1.11287
Caulobacter	75	68842	1.07298
Penicillium	5073	64936	1.0121
Lysobacter	68	59496	0.927314
Streptomyces	1883	57785	0.900646
Agrobacterium	357	57251	0.892323
Pedobacter	84567	56652	0.882987
Mitsuaria	65047	55333	0.862429
Ralstonia	48736	54828	0.854558
Achromobacter	222	52462	0.817681
Pantoea	53335	50094	0.780773
Caballeronia	1827195	49705	0.77471
Novosphingobium	165696	46573	0.725894
Ensifer	106591	45972	0.716527
Comamonas	283	45967	0.716449
Arthrobacter	1663	45288	0.705866
Acidovorax	12916	44193	0.688799
Bosea	85413	43686	0.680897
Pandoraea	93217	41744	0.650628
Brevundimonas	41275	38923	0.60666
Sphingobium	165695	38174	0.594986
Brevibacillus	55080	38104	0.593895
Dyadobacter	120831	36552	0.569705
Trinickia	2571160	35894	0.559449
Luteibacter	242605	35020	0.545827
Ochrobactrum	528	34213	0.533249
Curtobacterium	2034	33711	0.525425
Klebsiella	570	32042	0.499412
Xanthomonas	338	29330	0.457142
Niabella	379899	26284	0.409666
Mucilaginibacter	423349	24512	0.382048
Pseudoxanthomonas	83618	24151	0.376421
Taibaiella	1434702	23987	0.373865
Siphonobacter	700450	23815	0.371184
Lysinibacillus	400634	23045	0.359183
Cohnella	329857	20744	0.323319
Fusarium	5506	20423	0.318316
Bordetella	517	20410	0.318113
Mesorhizobium	68287	19452	0.303182
Pseudoduganella	1522432	19241	0.299893
Kosakonia	1330547	19031	0.29662
Filimonas	649460	18762	0.292427
Microbacterium	33882	18559	0.289263
Pelomonas	335058	18445	0.287487
Apophysomyces	90268	16579	0.258403
Roseateles	93681	16020	0.24969
Inquilinus	171673	15689	0.244531
Citrobacter	544	14768	0.230176
Meyerozyma	766728	14690	0.228961
Serratia	613	14529	0.226451
Priestia	2800373	14382	0.22416
Niastella	354354	14063	0.219188
Sinorhizobium	28105	13777	0.21473
Rhodanobacter	75309	13584	0.211722
Pseudogulbenkiania	568394	12652	0.197196
Bdellovibrio	958	12479	0.1945
Sphingopyxis	165697	12457	0.194157
Glycomyces	58113	11618	0.18108
Epilithonimonas	2782229	11057	0.172336
Delftia	80865	10662	0.16618
Leifsonia	110932	10255	0.159836
Leclercia	83654	9544	0.148754
Valsa	83174	9317	0.145216
Elizabethkingia	308865	9250	0.144172
Raoultella	160674	9040	0.140899
Pararobbsia	2718863	8893	0.138608
Paenarthrobacter	1742992	8881	0.138421
Silvimonas	300264	8591	0.133901
Olivibacter	376469	8479	0.132155
Kluyvera	579	8078	0.125905
Enterococcus	1350	7836	0.122133
Devosia	46913	7771	0.12112
Myxococcus	32	7626	0.11886
Pseudorhodoferax	747294	7405	0.115415
Sinomonas	596707	7392	0.115213
Brachybacterium	43668	7053	0.109929
Fluviicola	332102	6731	0.10491
Bacteriovorax	146784	6390	0.099596
Rubrivivax	28067	6334	0.098723
Deminuibacter	2680022	6229	0.097086
Lactococcus	1357	5918	0.092239
Phyllobacterium	28100	5765	0.089854
Escherichia	561	5371	0.083713
Cedecea	158483	5314	0.082825
Yokenella	158876	5252	0.081858
Leucobacter	55968	5250	0.081827
Shinella	323620	5208	0.081173
Terriglobus	392733	5186	0.08083
Xenophilus	151754	5142	0.080144
Asticcacaulis	76890	5116	0.079739
Rhodotorula	5533	5067	0.078975
Bradyrhizobium	374	4956	0.077245
Leuconostoc	1243	4882	0.076092
Mycobacterium	1763	4797	0.074767
Lelliottia	1330545	4793	0.074704
Microvirga	186650	4673	0.072834
Talaromyces	5094	4417	0.068844
Roseomonas	125216	4160	0.064838
Ramlibacter	174951	4120	0.064215
Nostoc	1177	4112	0.06409
Glaciecola	89404	4042	0.062999
Empedobacter	59734	4000	0.062345
Ohtaekwangia	1210119	3857	0.060116
Siccibacter	1649298	3674	0.057264
Pseudocitrobacter	1504576	3634	0.05664
Labrys	204476	3587	0.055908
Paraflavitalea	2698688	3420	0.053305
Neorhizobium	1525371	3339	0.052042
Azotobacter	352	3337	0.052011
Lutibacter	358023	3310	0.05159
Luteimonas	83614	3250	0.050655
Neobacillus	2675232	3200	0.049876
Xylophilus	54066	3180	0.049564
Ustilago	5269	3105	0.048395
Brevibacterium	1696	3053	0.047585
Diaphorobacter	238749	2997	0.046712
Janthinobacterium	29580	2990	0.046603
Pseudozyma	63298	2802	0.043672
Atlantibacter	1903434	2585	0.04029
Sporisorium	63265	2539	0.039573
Rugamonas	212744	2532	0.039464
Cytospora	117544	2286	0.03563
Methyloversatilis	378210	2230	0.034757
Rhizopus	4842	2188	0.034103
Salmonella	590	1908	0.029738
Acidocella	50709	1849	0.028819
Panacibacter	1874621	1843	0.028725
Methylobacterium	407	1802	0.028086
Pseudarthrobacter	1742993	1797	0.028008
Fictibacillus	1329200	1780	0.027743
Peribacillus	2675229	1766	0.027525
Flavihumibacter	1004301	1729	0.026948
Sediminibacterium	504481	1709	0.026637
Clavispora	36910	1704	0.026559
Noviherbaspirillum	1344552	1671	0.026044
Polaromonas	52972	1640	0.025561
Pseudacidovorax	433923	1631	0.025421
Scandinavium	2726810	1625	0.025327
Phenylobacterium	20	1611	0.025109
Rudaea	886360	1557	0.024268
Pseudescherichia	2055880	1557	0.024268
Mucor	4830	1518	0.02366
Agromyces	33877	1483	0.023114
Wickerhamomyces	599737	1478	0.023036
Pseudorivibacter	2682247	1458	0.022725
Frateuria	70411	1424	0.022195
Erwinia	551	1353	0.021088
Ideonella	36862	1344	0.020948
Cyberlindnera	604195	1338	0.020854
Spirosoma	107	1295	0.020184
Sporosarcina	1569	1266	0.019732
Brucella	234	1227	0.019124
Steroidobacter	469322	1197	0.018657
Cellulomonas	1707	1159	0.018064
Krasilnikoviella	1914244	1143	0.017815
Pluralibacter	1330546	1071	0.016693
Absidia	4828	1012	0.015773
Hydrogenophaga	47420	1010	0.015742
Cellulosimicrobium	157920	988	0.015399
Flavisolibacter	398041	980	0.015274
Alicycliphilus	201096	959	0.014947
Undibacterium	401469	958	0.014932
Segetibacter	460073	940	0.014651
Rummeliibacillus	648802	940	0.014651
Rhodococcus	1827	914	0.014246
Nocardioides	1839	908	0.014152
Diaporthe	36922	897	0.013981
Moraxella	475	884	0.013778
Rhodoferax	28065	865	0.013482
Thermomonas	141948	861	0.01342
Rhizobacter	212743	826	0.012874
Chryseolinea	1433993	792	0.012344
Collimonas	202907	791	0.012329
Candida	1535326	777	0.01211
Azospirillum	191	775	0.012079
Arachidicoccus	1769012	766	0.011939
Hymenobacter	89966	747	0.011643
Aminobacter	31988	742	0.011565
Metschnikowia	27320	740	0.011534
Cronobacter	413496	714	0.011129
Dokdonella	323413	708	0.011035
Nubsella	565005	698	0.010879
Vulcaniibacterium	1649512	656	0.010225
Kwoniella	490731	648	0.0101
Buttiauxella	82976	647	0.010084
Yersinia	629	635	0.009897
Nguyenibacter	1519186	629	0.009804
Methylophilus	16	623	0.00971
Vibrio	662	623	0.00971
Aneurinibacillus	55079	623	0.00971
Ilyomonas	2675671	617	0.009617
Phytobacter	447792	610	0.009508
Kalmanozyma	1804794	610	0.009508
Streptococcus	1301	606	0.009445
Parapedobacter	416949	602	0.009383
Tahibacter	1453544	600	0.009352
Granulicella	940557	599	0.009336
Aquabacterium	92793	595	0.009274
Chromobacterium	535	589	0.00918
Kaistia	166953	585	0.009118
Paracoccus	265	578	0.009009
Pseudoflavitalea	1884792	575	0.008962
Pontibacter	323449	568	0.008853
Nonomuraea	83681	564	0.008791
Edaphobacter	388463	557	0.008681
Candidatus Paracaedibacter	1521255	546	0.00851
Saccharibacillus	456492	541	0.008432
Kitasatospora	2063	534	0.008323
Methylibium	316612	531	0.008276
Isoptericola	254250	527	0.008214
Acetobacter	434	526	0.008198
Acidisoma	512381	522	0.008136
Parafilimonas	1649476	521	0.00812
Chelatococcus	28209	519	0.008089
Curvibacter	281915	514	0.008011
Pectobacterium	122277	512	0.00798
Lacibacter	649461	509	0.007933
Halomonas	2745	504	0.007855
Azoarcus	12960	499	0.007777
Puia	2045098	496	0.007731
Larkinella	332157	493	0.007684
Amycolatopsis	1813	492	0.007668
Sphingosinicella	335405	490	0.007637
Ottowia	219181	486	0.007575
Pigmentiphaga	152267	484	0.007544
Lichtheimia	688353	479	0.007466
Emticicia	312278	478	0.00745
Debaryomyces	4958	477	0.007435
Trabulsiella	158851	477	0.007435
Paucibacter	318147	470	0.007325
Altererythrobacter	361177	470	0.007325
Colletotrichum	5455	461	0.007185
Fulvimonas	155196	459	0.007154
Cellvibrio	10	457	0.007123
Terrabacter	53355	455	0.007092
Aureimonas	414371	450	0.007014
Bacteroides	816	442	0.006889
Aeromonas	642	435	0.00678
Terrimonas	296051	435	0.00678
Caenimonas	763439	425	0.006624
Tardiphaga	1395974	425	0.006624
Legionella	445	423	0.006593
Belnapia	365532	417	0.006499
Scheffersomyces	766733	409	0.006375
Afipia	1033	406	0.006328
Kinneretia	683756	403	0.006281
Cytobacillus	2675230	403	0.006281
Mycetohabitans	2571159	401	0.00625
Pusillimonas	305976	390	0.006079
Metakosakonia	2055876	390	0.006079
Dinghuibacter	1795363	382	0.005954
Thauera	33057	376	0.00586
Limnohabitans	665874	376	0.00586
Enhydrobacter	212791	371	0.005782
Dickeya	204037	368	0.005736
Simplicispira	352450	368	0.005736
Acanthamoeba	5754	365	0.005689
Moesziomyces	63261	354	0.005517
Pseudaminobacter	93368	350	0.005455
Metarhizium	5529	346	0.005393
Azohydromonas	312063	344	0.005362
Galactobacter	2676121	341	0.005315
Clostridium	1485	339	0.005284
Adhaeribacter	299566	338	0.005268
Phycomyces	4836	337	0.005253
Nitratireductor	245876	337	0.005253
Cryphonectria	5115	336	0.005237
Hoeflea	274591	328	0.005112
Siccirubricoccus	2044848	325	0.005065
Pelagibacterium	1082930	323	0.005034
Saitozyma	1890244	322	0.005019
Pseudobacter	1860196	321	0.005003
Nocardia	1817	317	0.004941
Arcticibacter	1288026	317	0.004941
Thamnidium	101141	314	0.004894
Vogesella	57739	312	0.004863
Oxalicibacterium	223927	311	0.004847
Arenimonas	490567	311	0.004847
Algoriphagus	246875	308	0.004801
Aquincola	391952	305	0.004754
Hyphopichia	507510	305	0.004754
Roseococcus	35812	304	0.004738
Rahnella	34037	303	0.004723
Monosporascus	155415	303	0.004723
Alkalihalobacillus	2675234	301	0.004691
Spathaspora	412764	296	0.004614
Micromonospora	1873	294	0.004582
Solitalea	929509	293	0.004567
Rhodopseudomonas	1073	287	0.004473
Runella	105	286	0.004458
Hesseltinella	101126	286	0.004458
Kribbella	182639	286	0.004458
Gluconacetobacter	89583	284	0.004426
Suhomyces	1539666	284	0.004426
Corallococcus	83461	283	0.004411
Cryptococcus	5206	279	0.004349
Thiomonas	32012	272	0.004239
Nitrospirillum	1543705	271	0.004224
Mixta	2100764	268	0.004177
Aquitalea	407217	267	0.004162
Naematelia	1910899	262	0.004084
Sinomicrobium	1434045	261	0.004068
Piscinibacter	1114981	256	0.00399
Sphingosinithalassobacter	2676233	255	0.003974
Oleiagrimonas	1649642	253	0.003943
Candidatus Accumulibacter	327159	250	0.003897
Starkeya	152053	248	0.003865
Flavitalea	1210116	245	0.003819
Pseudopedobacter	1649482	243	0.003787
Dysgonomonas	156973	241	0.003756
Aquamicrobium	69278	240	0.003741
Rhodovarius	268408	240	0.003741
Rufibacter	1379908	238	0.00371
Syncephalastrum	13705	236	0.003678
Dechloromonas	73029	234	0.003647
Nitrosomonas	914	233	0.003632
Candidimonas	1074468	231	0.0036
Stakelama	1124625	229	0.003569
Azospira	146937	226	0.003522
Melanopsichium	63259	223	0.003476
Erythrobacter	1041	219	0.003413
Marinobacter	2742	219	0.003413
Pseudogymnoascus	78156	218	0.003398
Hyphomicrobium	81	217	0.003382
Hydrotalea	1004300	216	0.003367
Staphylococcus	1279	215	0.003351
Aromatoleum	551759	215	0.003351
Kockovaella	4998	214	0.003335
Purpureocillium	1052105	211	0.003289
Izhakiella	1780190	208	0.003242
Streptacidiphilus	228398	207	0.003226
Franconibacter	1649295	206	0.003211
Zoogloea	349	205	0.003195
Hafnia	568	205	0.003195
Fulvivirga	396811	205	0.003195
Mycolicibacterium	1866885	204	0.00318
Cryobacterium	69578	199	0.003102
Millerozyma	766502	199	0.003102
Mesobacillus	2675231	199	0.003102
Hephaestia	1445609	198	0.003086
Shewanella	22	197	0.00307
Ciceribacter	1648508	197	0.00307
Mortierella	4855	195	0.003039
Nitrosospira	35798	195	0.003039
Paracraurococcus	77674	192	0.002993
Pochonia	243023	192	0.002993
Robbsia	2038280	191	0.002977
Aquimarina	290174	190	0.002961
Reyranella	445219	190	0.002961
Vermamoeba	1260114	190	0.002961
Xanthobacter	279	188	0.00293
Streptosporangium	2000	188	0.00293
Glaciimonas	1229970	188	0.00293
Verminephrobacter	364316	187	0.002915
Chelativorans	449972	187	0.002915
Shigella	620	184	0.002868
Xenorhabdus	626	184	0.002868
Byssochlamys	5092	184	0.002868
Myroides	76831	184	0.002868
Humitalea	1223303	183	0.002852
Martelella	293088	181	0.002821
Pararcticibacter	2703944	181	0.002821
Pseudoalteromonas	53246	180	0.002806
Metabacillus	2675233	180	0.002806
Inhella	644355	179	0.00279
Astraeus	150781	178	0.002774
Gynurincola	2590666	178	0.002774
Roseicella	2730923	178	0.002774
Herminiimonas	303379	177	0.002759
Advenella	290425	176	0.002743
Aquicella	254245	175	0.002728
Ferruginibacter	1004303	173	0.002696
Superficieibacter	2303321	171	0.002665
Parasitella	35721	166	0.002587
Grimontella	223385	166	0.002587
Caldovatus	2041181	165	0.002572
Tremella	105767	164	0.002556
Pseudocaedibacter	204451	164	0.002556
Yamadazyma	766765	164	0.002556
Asinibacterium	1612198	163	0.002541
Diutina	1910789	163	0.002541
Ginsengibacter	2806031	163	0.002541
Coniella	172190	162	0.002525
Umbelopsis	64561	161	0.002509
Parabacteroides	375288	161	0.002509
Choanephora	64498	159	0.002478
Mycobacteroides	670516	159	0.002478
Actinomadura	1988	157	0.002447
Phreatobacter	1632780	157	0.002447
Acidisphaera	50714	156	0.002431
Acidithiobacillus	119977	156	0.002431
Catenulispora	414878	155	0.002416
Kaistella	2782231	155	0.002416
Azorhizobium	6	153	0.002385
Pleomorphomonas	261933	152	0.002369
Fontibacillus	995014	152	0.002369
Alcaligenes	507	148	0.002307
Croceicoccus	1295327	148	0.002307
Komagataeibacter	1434011	148	0.002307
Geomonas (Comamonadaceae)	2703874	148	0.002307
Photorhabdus	29487	147	0.002291
Castellaniella	359336	147	0.002291
Methylomonas	416	146	0.002276
Rhodospirillum	1081	146	0.002276
Solimonas	413435	146	0.002276
Chitinimonas	240411	145	0.00226
Blastomonas	150203	144	0.002244
Prevotella	838	142	0.002213
Alcanivorax	59753	142	0.002213
Oceanobacillus	182709	140	0.002182
Cnuella	1648511	140	0.002182
Edaphocola	2601681	140	0.002182
Amantichitinum	1433987	139	0.002166
Tolypocladium	29909	138	0.002151
Ogataea	461281	138	0.002151
Sphaerotilus	34102	137	0.002135
Actinoplanes	1865	134	0.002089
Methylocystis	133	133	0.002073
Acidiphilium	522	133	0.002073
Pseudonocardia	1847	133	0.002073
Andreprevotia	397275	133	0.002073
Crenobacter	1654931	133	0.002073
Penicilliopsis	70110	131	0.002042
Acidipila	1000999	131	0.002042
Ophiocordyceps	474995	129	0.002011
Thiobacillus	919	128	0.001995
Sphingorhabdus	1434046	125	0.001948
Vanrija	1851468	125	0.001948
Muricauda	111500	123	0.001917
Methylobacter	429	122	0.001902
Tenacibaculum	104267	122	0.001902
Rhizorhabdus	1649486	121	0.001886
Kocuria	57493	120	0.00187
Nevskia	64001	120	0.00187
Thalassospira	168934	120	0.00187
Leptothrix	88	119	0.001855
Edwardsiella	635	119	0.001855
Crenalkalicoccus	1820341	119	0.001855
Lachancea	300275	118	0.001839
Aurantimonas	182269	116	0.001808
Lampropedia	198705	116	0.001808
Schlegelella	215579	116	0.001808
Echinicola	390846	115	0.001792
Pararhizobium	1612611	115	0.001792
Jeongeupia	885864	113	0.001761
Mizugakiibacter	1544982	113	0.001761
Saccharothrix	2071	112	0.001746
Gorillibacterium	1689250	112	0.001746
Ancylobacter	99	111	0.00173
Providencia	586	111	0.00173
Melaminivora	1649468	111	0.00173
Coniochaeta	79808	110	0.001714
Capnocytophaga	1016	109	0.001699
Rhodobacter	1060	109	0.001699
Listeria	1637	109	0.001699
Magnetospirillum	13134	109	0.001699
Microbulbifer	48073	109	0.001699
Brenneria	71655	109	0.001699
Lodderomyces	36913	108	0.001683
Labrenzia	478070	108	0.001683
Gluconobacter	441	107	0.001668
Virgibacillus	84406	107	0.001668
Pannonibacter	227873	107	0.001668
Leptospira	171	106	0.001652
Rathayibacter	33886	106	0.001652
Hylemonella	232523	106	0.001652
Aliidongia	1914229	106	0.001652
Deinococcus	1298	105	0.001637
Tatumella	82986	105	0.001637
Dankookia	1940143	105	0.001637
Archangium	47	103	0.001605
Xylella	2370	103	0.001605
Exophiala	5583	103	0.001605
Leucothrix	45247	102	0.00159
Verticiella	1835332	102	0.00159
Nitrobacter	911	101	0.001574
Mycoplana	13159	101	0.001574
Cloacibacterium	501783	101	0.001574
Pseudarcicella	1664383	101	0.001574
Glutamicibacter	1742989	101	0.001574
Beijerinckia	532	100	0.001559
Rhodoplanes	29407	99	0.001543
Chlamydia	810	98	0.001527
Ruegeria	97050	98	0.001527
Pseudorhizobium	1903858	98	0.001527
Acidobacterium	33973	97	0.001512
Methylocella	120652	97	0.001512
Polynucleobacter	44013	96	0.001496
Sodalis	84565	96	0.001496
Methylocapsa	184923	96	0.001496
Candidatus Paracaedimonas	2100211	96	0.001496
Frigoribacterium	96492	95	0.001481
Elioraea	457933	94	0.001465
Rivibacter	1146865	94	0.001465
Stappia	152161	93	0.00145
Alkanindiges	222991	93	0.00145
Aerosticca	2707020	93	0.00145
Phaeoacremonium	65412	91	0.001418
Tepidimonas	114248	91	0.001418
Derxia	203697	91	0.001418
Pyxidicoccus	224458	91	0.001418
Psychrobacter	497	90	0.001403
Niveispirillum	1543704	90	0.001403
Aurantiacibacter	2800681	90	0.001403
Anoxybacillus	150247	89	0.001387
Alistipes	239759	89	0.001387
Corynebacterium	1716	88	0.001372
Marinobacterium	48075	88	0.001372
Mangrovibacter	451512	88	0.001372
Rhabdobacter	1747773	88	0.001372
Orrella	1921582	88	0.001372
Cyclobacterium	68288	87	0.001356
Sporocytophaga	1011	86	0.00134
Exiguobacterium	33986	86	0.00134
Apiotrichum	105983	86	0.00134
Qipengyuania	1855416	86	0.00134
Photobacterium	657	85	0.001325
Monascus	5097	85	0.001325
Cordyceps	45234	85	0.001325
Oidiodendron	78141	85	0.001325
Arenibacter	178469	85	0.001325
Skermanella	204447	85	0.001325
Malikia	263066	85	0.001325
Paludibacterium	400060	85	0.001325
Rasamsonia	1132856	85	0.001325
Rhodovulum	34008	84	0.001309
Xylaria	37991	84	0.001309
Promicromonospora	43676	84	0.001309
Sandaracinobacter	56358	84	0.001309
Psychrobacillus	1221880	84	0.001309
Daejeonella	2762385	84	0.001309
Gordonia	2053	83	0.001294
Flavipsychrobacter	2307285	83	0.001294
Nitrospira	1234	82	0.001278
Paucimonas	157932	82	0.001278
Proteus	583	81	0.001262
Rhodocyclus	1064	81	0.001262
Tistrella	171436	81	0.001262
Fibrisoma	861913	81	0.001262
Desulfovibrio	872	80	0.001247
Salipiger	263377	80	0.001247
Methylorubrum	2282523	80	0.001247
Prosthecomicrobium	81894	79	0.001231
Rubritepida	182402	79	0.001231
Maribacter	252356	79	0.001231
Paramesorhizobium	1759400	79	0.001231
Pichia	4919	77	0.0012
Lautropia	47670	77	0.0012
Lachnellula	47830	77	0.0012
Rhodocytophaga	455076	77	0.0012
Arsenicibacter	1914260	77	0.0012
Cystobacter	42	76	0.001185
Stella	93	76	0.001185
Beauveria	5581	76	0.001185
Winogradskyella	286104	76	0.001185
Methylotenera	359407	76	0.001185
Oryzisolibacter	2038733	76	0.001185
Solimicrobium	2249306	76	0.001185
Morganella	581	75	0.001169
Roseovarius	74030	75	0.001169
Frondihabitans	447237	75	0.001169
Tardibacter	2685927	75	0.001169
Geobacter	28231	74	0.001153
Alicyclobacillus	29330	74	0.001153
Ewingella	41201	74	0.001153
Rickettsiella	59195	74	0.001153
Geminicoccus	489140	74	0.001153
Pseudolabrys	556257	74	0.001153
Domibacillus	1433999	74	0.001153
Croceibacterium	2676755	74	0.001153
Weissella	46255	73	0.001138
Kazachstania	71245	73	0.001138
Viridibacillus	496496	73	0.001138
Parapusillimonas	1403714	73	0.001138
Humibacter	427753	72	0.001122
Luteolibacter	518753	72	0.001122
Shimwellia	1335483	72	0.001122
Clavibacter	1573	71	0.001107
Microbispora	2005	71	0.001107
Hyaloscypha	47747	71	0.001107
Marivirga	869806	71	0.001107
Pulveribacter	2678886	71	0.001107
Leptolyngbya	47251	70	0.001091
Pseudochrobactrum	354349	70	0.001091
Tsuneonella	2800686	70	0.001091
Alteromonas	226	69	0.001075
Kluyveromyces	4910	69	0.001075
Sporothrix	29907	69	0.001075
Granulibacter	364409	69	0.001075
Salinicola	404432	69	0.001075
Methylosinus	425	68	0.00106
Aeromicrobium	2040	68	0.00106
Polaribacter	52959	68	0.00106
Roseibium	150830	68	0.00106
Plasticicumulans	1400827	68	0.00106
Aestuariivirga	2650923	68	0.00106
Flectobacillus	101	67	0.001044
Nocardiopsis	2013	67	0.001044
Tsukamurella	2060	67	0.001044
Sorangium	39643	67	0.001044
Cellulophaga	104264	67	0.001044
Thioalkalivibrio	106633	67	0.001044
Haliea	475794	67	0.001044
Methylovirgula	1156568	67	0.001044
Extensimonas	1434001	67	0.001044
Algoriella	1762932	67	0.001044
Anseongella	1773450	67	0.001044
Lacisediminimonas	2705466	67	0.001044
Neisseria	482	66	0.001029
Babjeviella	766748	66	0.001029
Paeniglutamicibacter	1742990	66	0.001029
Specibacter	2778528	66	0.001029
Actinobacillus	713	65	0.001013
Riemerella	34084	65	0.001013
Gemmobacter	204456	65	0.001013
Roseivirga	290180	65	0.001013
Trichosporon	5552	64	0.000998
Aureobasidium	5579	64	0.000998
Nordella	169055	64	0.000998
Zymoseptoria	1047167	64	0.000998
Rouxiella	1565532	64	0.000998
Flaviaesturariibacter	1789690	64	0.000998
Microlunatus	29404	63	0.000982
Stachybotrys	74721	63	0.000982
Arcicella	217140	63	0.000982
Hyphomonas	85	62	0.000966
Marinomonas	28253	62	0.000966
Laribacter	168470	62	0.000966
Kordia	221065	62	0.000966
Hydrocarboniphaga	243627	62	0.000966
Kuraishia	317045	62	0.000966
Rhizomicrobium	1241326	62	0.000966
Chitinivorax	1433992	62	0.000966
Hypericibacter	2705399	62	0.000966
Porphyrobacter	1111	61	0.000951
Chaetomium	5149	61	0.000951
Geobacillus	129337	61	0.000951
Aequorivita	153265	61	0.000951
Luteovulum	2813813	61	0.000951
Frankia	1854	60	0.000935
Ustilaginoidea	124426	60	0.000935
Plantibacter	190323	60	0.000935
Uliginosibacterium	392735	60	0.000935
Moheibacter	1572763	60	0.000935
Falsochrobactrum	1649292	60	0.000935
Sulfitobacter	60136	59	0.00092
Tumebacillus	432330	59	0.00092
Gellertiella	2040486	59	0.00092
Nesterenkonia	57494	58	0.000904
Soonwooa	944321	58	0.000904
Rhizorhapis	1649487	58	0.000904
Podila	2779937	58	0.000904
Calidifontibacillus	2792299	58	0.000904
Haliscomenobacter	2349	57	0.000888
Komagataella	460517	57	0.000888
Lonsdalea	1082702	57	0.000888
Paralcaligenes	1148163	57	0.000888
Phialemoniopsis	1354494	57	0.000888
Sulfuriferula	1778653	57	0.000888
Microvirgula	57479	56	0.000873
Lewinella	70994	56	0.000873
Salegentibacter	143222	56	0.000873
Lentzea	165301	56	0.000873
Macromonas	183669	56	0.000873
Leeuwenhoekiella	283735	56	0.000873
Candidatus Nitrotoga	453161	56	0.000873
Solibacillus	648800	56	0.000873
Verticillium	1036719	56	0.000873
Halobellus	1073986	56	0.000873
Pseudooceanicola	1679449	56	0.000873
Hydrobacter	1774131	56	0.000873
Brettanomyces	13366	55	0.000857
Pseudoclavibacter	255204	55	0.000857
Rhodovastum	504465	55	0.000857
Niveibacterium	1769726	55	0.000857
Cutaneotrichosporon	1838142	55	0.000857
Iodobacter	32014	54	0.000842
Hypoxylon	42308	54	0.000842
Propionivibrio	83766	54	0.000842
Prolixibacter	314318	54	0.000842
Rudanella	451373	54	0.000842
Fibrella	861914	54	0.000842
Bryocella	1078860	54	0.000842
Polymorphobacter	1508451	54	0.000842
Catalinimonas	1522128	54	0.000842
Thermoflavifilum	1649506	54	0.000842
Sinirhodobacter	1751296	54	0.000842
Planctomonas	2729624	54	0.000842
Saccharopolyspora	1835	53	0.000826
Sporidiobolus	5001	53	0.000826
Paludibacter	346096	53	0.000826
Enterovirga	2026349	53	0.000826
Psychromicrobium	2078575	53	0.000826
Chimaeribacter	2716544	53	0.000826
Intrasporangium	53357	52	0.00081
Denitratisoma	311181	52	0.00081
Phycicoccus	367298	52	0.00081
Rhizophagus	1129544	52	0.00081
Chishuiella	1572663	52	0.00081
Pachysolen	4917	51	0.000795
Hirsutella	42367	51	0.000795
Methylocaldum	73778	51	0.000795
Rhodoblastus	168658	51	0.000795
Rhodoligotrophos	987053	51	0.000795
Diaminobutyricibacter	1632778	51	0.000795
Calothrix	1186	50	0.000779
Chitiniphilus	585890	50	0.000779
Paenisporosarcina	651660	50	0.000779
Salinarimonas	690086	50	0.000779
Candidatus Kentron	2126330	50	0.000779
Pseudolysobacter	2709666	50	0.000779
Methylobacillus	404	49	0.000764
Scytalidium	5538	49	0.000764
Methylomicrobium	39773	49	0.000764
Ammoniphilus	66862	49	0.000764
Azonexus	146936	49	0.000764
Salinibacterium	235888	49	0.000764
Actinomortierella	2779867	49	0.000764
Altericroceibacterium	2800679	49	0.000764
Bartonella	773	48	0.000748
Chlorobium	1091	48	0.000748
Trichophyton	5550	48	0.000748
Pyricularia	48558	48	0.000748
Rheinheimera	67575	48	0.000748
Mycetocola	76634	48	0.000748
Acidomyces	245561	48	0.000748
Zhihengliuella	370735	48	0.000748
Gulbenkiania	397456	48	0.000748
Chitinolyticbacter	1055692	48	0.000748
Parasphingopyxis	1234545	48	0.000748
Kalamiella	2662752	48	0.000748
Botryobacter	2710873	48	0.000748
Phytophthora	4783	47	0.000733
Dongia	1146845	47	0.000733
Pseudochelatococcus	1654719	47	0.000733
Planoprotostelium	65007	46	0.000717
Gracilibacillus	74385	46	0.000717
Candidatus Odyssella	84646	46	0.000717
Tolypothrix	111782	46	0.000717
Georgenia	154116	46	0.000717
Algibacter	261827	46	0.000717
Ferrovibrio	1231242	46	0.000717
Chiayiivirga	1648505	46	0.000717
Tianweitania	1763452	46	0.000717
Quisquiliibacterium	2041017	46	0.000717
Chryseotalea	2682476	46	0.000717
Actinomyces	1654	45	0.000701
Halobacillus	45667	45	0.000701
Cladophialophora	82105	45	0.000701
Neonectria	140106	45	0.000701
Phialocephala	150173	45	0.000701
Jeotgalibacillus	157226	45	0.000701
Thioclava	285107	45	0.000701
Gibbsiella	929812	45	0.000701
Pelobium	1903173	45	0.000701
Coccidioides	5500	44	0.000686
Desulfosporosinus	79206	44	0.000686
Akanthomyces	150366	44	0.000686
Sandarakinorhabdus	362865	44	0.000686
Coleophoma	453209	44	0.000686
Herbiconiux	881616	44	0.000686
Camelimonas	1017183	44	0.000686
Eoetvoesia	1477505	44	0.000686
Apibacter	1778601	44	0.000686
Alteraurantiacibacter	2800678	44	0.000686
Leeia	650341	43	0.00067
Lichenibacterium	2714751	43	0.00067
Thiothrix	1030	42	0.000655
Pseudanabaena	1152	42	0.000655
Geodermatophilus	1860	42	0.000655
Brachymonas	28219	42	0.000655
Eremothecium	33170	42	0.000655
Amaricoccus	56999	42	0.000655
Defluviicoccus	111830	42	0.000655
Persicitalea	442431	42	0.000655
Sunxiuqinia	1254401	42	0.000655
Halobacteriovorax	1652133	42	0.000655
Acuticoccus	1904377	42	0.000655
Usitatibacter	2803845	42	0.000655
Kineococcus	33981	41	0.000639
Mycena	41247	41	0.000639
Aquabacter	45402	41	0.000639
Oleomonas	217063	41	0.000639
Hansschlegelia	444599	41	0.000639
Pullulanibacillus	475230	41	0.000639
Jiella	1775688	41	0.000639
Vitiosangium	1945896	41	0.000639
Albibacterium	2762352	41	0.000639
Bruguierivorax	2812007	41	0.000639
Micrococcus	1269	40	0.000623
Ascoidea	27308	40	0.000623
Agrococcus	46352	40	0.000623
Nakamurella	53460	40	0.000623
Drechmeria	98402	40	0.000623
Methylococcus	413	39	0.000608
Rhodomicrobium	1068	39	0.000608
Citricoccus	169133	39	0.000608
Pseudovibrio	258255	39	0.000608
Effusibacillus	1502725	39	0.000608
Testicularia	1882482	39	0.000608
Porphyromonas	836	38	0.000592
Thiocapsa	1056	38	0.000592
Saccharomyces	4930	38	0.000592
Zygosaccharomyces	4953	38	0.000592
Plasmodiophora	37359	38	0.000592
Gelidibacter	49279	38	0.000592
Knoellia	136099	38	0.000592
Acremonium	159075	38	0.000592
Mesonia	232115	38	0.000592
Nonlabens	363408	38	0.000592
Marinoscillum	643701	38	0.000592
Gilliamella	1193503	38	0.000592
Tabrizicola	1443919	38	0.000592
Chthonobacter	1926253	38	0.000592
Arundinibacter	2679998	38	0.000592
Lichenicoccus	2781897	38	0.000592
Pelagerythrobacter	2800685	38	0.000592
Polyangium	55	37	0.000577
Cytophaga	978	37	0.000577
Rhodopila	1070	37	0.000577
Synechococcus	1129	37	0.000577
Hortaea	91942	37	0.000577
Escovopsis	150372	37	0.000577
Salinisphaera	180541	37	0.000577
Saccharospirillum	231683	37	0.000577
Parvibaculum	256616	37	0.000577
Giesbergeria	352449	37	0.000577
Actinospica	414715	37	0.000577
Ferrovum	416212	37	0.000577
Pelagibius	643951	37	0.000577
Povalibacter	1538468	37	0.000577
Endobacter	1649268	37	0.000577
Thermothielavioides	2609811	37	0.000577
Lichenihabitans	2723776	37	0.000577
Litchfieldia	2813788	37	0.000577
Zymomonas	541	36	0.000561
Torulaspora	4948	36	0.000561
Rutstroemia	38452	36	0.000561
Flammeovirga	59739	36	0.000561
Asaia	91914	36	0.000561
Subtercola	120212	36	0.000561
Ureibacillus	160795	36	0.000561
Blastomyces	229219	36	0.000561
Kordiimonas	288021	36	0.000561
Phaeobacter	302485	36	0.000561
Neopestalotiopsis	1562158	36	0.000561
Corticibacter	1758230	36	0.000561
Novimethylophilus	2137425	36	0.000561
Flexibacter	992	35	0.000546
Sporolactobacillus	2077	35	0.000546
Fonsecaea	40354	35	0.000546
Psychroflexus	83612	35	0.000546
Marmoricola	86795	35	0.000546
Tetrapisispora	113604	35	0.000546
Gulosibacter	256818	35	0.000546
Gramella	292691	35	0.000546
Tepidicella	360239	35	0.000546
Pseudoxanthobacter	433838	35	0.000546
Demequina	577469	35	0.000546
Hartmannibacter	1572860	35	0.000546
Pseudomassariella	1812772	35	0.000546
Linnemannia	2779861	35	0.000546
Vitreoscilla	59	34	0.00053
Bifidobacterium	1678	34	0.00053
Bodo	5712	34	0.00053
Blastococcus	38501	34	0.00053
Zopfia	160034	34	0.00053
Kerstersia	257820	34	0.00053
Oceanibaculum	659693	34	0.00053
Acidisarcina	2608728	34	0.00053
Microcystis	1125	33	0.000514
Acidomonas	34000	33	0.000514
Elaphomyces	36046	33	0.000514
Halothiobacillus	109262	33	0.000514
Limnobacter	131079	33	0.000514
Hahella	158481	33	0.000514
Cudoniella	315078	33	0.000514
Tamlana	393005	33	0.000514
Ameyamaea	442968	33	0.000514
Rehaibacterium	1344362	33	0.000514
Pacificimonas	1960290	33	0.000514
Bifiguratus	2026842	33	0.000514
Consotaella	2036017	33	0.000514
Amniculibacterium	2715289	33	0.000514
Pseudocnuella	2812019	33	0.000514
Pimelobacter	2044	32	0.000499
Pestalotiopsis	37840	32	0.000499
Psychromonas	67572	32	0.000499
Tetrasphaera	99479	32	0.000499
Planomicrobium	162291	32	0.000499
Lentibacillus	175304	32	0.000499
Caldimonas	196013	32	0.000499
Polytolypa	221427	32	0.000499
Candidatus Glomeribacter	224135	32	0.000499
Schumannella	472058	32	0.000499
Microterricola	518733	32	0.000499
Cohaesibacter	655352	32	0.000499
Pararhodobacter	1097465	32	0.000499
Lysinimonas	1434018	32	0.000499
Draconibacterium	1471399	32	0.000499
Zhizhongheella	1649514	32	0.000499
Nissabacter	1964366	32	0.000499
Jimgerdemannia	2052799	32	0.000499
Paracnuella	2678539	32	0.000499
Oleisolibacter	2678887	32	0.000499
Novosphingopyxis	2709686	32	0.000499
Oxalobacter	846	31	0.000483
Planococcus	1372	31	0.000483
Podospora	5144	31	0.000483
Methylophaga	40222	31	0.000483
Thermobacillus	76632	31	0.000483
Denitromonas	139331	31	0.000483
Prolinoborus	206375	31	0.000483
Formosa	225842	31	0.000483
Aquiflexum	280472	31	0.000483
Rubellimicrobium	295418	31	0.000483
Telmatospirillum	382513	31	0.000483
Humibacillus	556178	31	0.000483
Salinimicrobium	561367	31	0.000483
Methylovulum	762296	31	0.000483
Pseudorhodoplanes	1734920	31	0.000483
Confluentibacter	1763531	31	0.000483
Halpernia	2782207	31	0.000483
Lichenicola	2804525	31	0.000483
Elsinoe	40996	30	0.000468
Janibacter	53457	30	0.000468
Sanguibacter	60919	30	0.000468
Tessaracoccus	72763	30	0.000468
Budvicia	82978	30	0.000468
Idiomarina	135575	30	0.000468
Tepidiphilus	203470	30	0.000468
Angulomicrobium	204473	30	0.000468
Solirubrobacter	207599	30	0.000468
Pseudoruegeria	311411	30	0.000468
Flagellimonas	444459	30	0.000468
Actinotalea	458839	30	0.000468
Moelleriella	511189	30	0.000468
Luteimicrobium	754249	30	0.000468
Bauldia	1145345	30	0.000468
Gryllotalpicola	1195526	30	0.000468
Falsibacillus	1270155	30	0.000468
Agaricicola	1364858	30	0.000468
Ferriphaselus	1443590	30	0.000468
Alsobacter	1502180	30	0.000468
Roseiarcus	1643958	30	0.000468
Wenzhouxiangella	1676142	30	0.000468
Corticibacterium	1840210	30	0.000468
Sinimarinibacterium	1861863	30	0.000468
Paracandidimonas	2017546	30	0.000468
Acidibrevibacterium	2603324	30	0.000468
Stigmatella	40	29	0.000452
Oceanospirillum	965	29	0.000452
Dictyostelium	5782	29	0.000452
Colwellia	28228	29	0.000452
Methylopila	61653	29	0.000452
Methylovorus	81682	29	0.000452
Golovinomyces	184027	29	0.000452
Dokdonia	326319	29	0.000452
Endocarpon	364710	29	0.000452
Labedella	390250	29	0.000452
Gallaecimonas	745410	29	0.000452
Snodgrassella	1193515	29	0.000452
Candidatus Contendobacter	1400859	29	0.000452
Paradevosia	1573407	29	0.000452
Oricola	1594166	29	0.000452
Labilibacter	1849718	29	0.000452
Xinfangfangia	2250589	29	0.000452
Aestuariisphingobium	2675102	29	0.000452
Aquirufa	2676247	29	0.000452
Basidiobolus	4859	28	0.000436
Hanseniaspora	29832	28	0.000436
Eutypa	97095	28	0.000436
Zavarzinia	204446	28	0.000436
Micavibrio	213485	28	0.000436
Fulvimarina	217510	28	0.000436
Nitrincola	267849	28	0.000436
Deefgea	400947	28	0.000436
Cecembia	1187078	28	0.000436
Chania	1745211	28	0.000436
Helicocarpus	1745324	28	0.000436
Methylobrevis	1775716	28	0.000436
Naganishia	1851509	28	0.000436
Sapientia	2661779	28	0.000436
Campylobacter	194	27	0.000421
Trypanosoma	5690	27	0.000421
Halteria	5973	27	0.000421
Lipomyces	29828	27	0.000421
Microbotryum	34416	27	0.000421
Actinokineospora	39845	27	0.000421
Nadsonia	45785	27	0.000421
Catellatospora	53365	27	0.000421
Obesumbacterium	82982	27	0.000421
Xylanimonas	186188	27	0.000421
Candidatus Competibacter	221279	27	0.000421
Chitinibacter	230666	27	0.000421
Leadbetterella	319458	27	0.000421
Panacagrimonas	381430	27	0.000421
Celeribacter	875170	27	0.000421
Pseudofulvimonas	999506	27	0.000421
Defluviimonas	1097466	27	0.000421
Tersicoccus	1418588	27	0.000421
Occallatibacter	1742983	27	0.000421
Labilibaculum	2060722	27	0.000421
Geomonas (Geobacteraceae)	2651583	27	0.000421
Lederbergia	2804231	27	0.000421
Aquaspirillum	187	26	0.000405
Coxiella	776	26	0.000405
Desulfuromonas	890	26	0.000405
Scytonema	1203	26	0.000405
Botrytis	33196	26	0.000405
Oligotropha	40136	26	0.000405
Daldinia	42360	26	0.000405
Azomonas	69961	26	0.000405
Zobellia	112040	26	0.000405
Acytostelium	133407	26	0.000405
Oerskovia	162491	26	0.000405
Jiangella	281472	26	0.000405
Rhodonellum	336827	26	0.000405
Henriciella	453849	26	0.000405
Sneathiella	510690	26	0.000405
Mangrovibacterium	1573808	26	0.000405
Mangrovicella	2269381	26	0.000405
Aquipluma	2792393	26	0.000405
Acerihabitans	2811373	26	0.000405
Nitrosovibrio	1232	25	0.00039
Thermoactinomyces	2023	25	0.00039
Epichloe	5112	25	0.00039
Chalara	13000	25	0.00039
Scedosporium	41687	25	0.00039
Psychroserpens	49277	25	0.00039
Flexithrix	70992	25	0.00039
Madurella	100815	25	0.00039
Prauserella	142577	25	0.00039
Pseudorhodobacter	238783	25	0.00039
Endozoicomonas	305899	25	0.00039
Shimazuella	471798	25	0.00039
Torrubiella	475080	25	0.00039
Amnibacterium	1029631	25	0.00039
Labilithrix	1524217	25	0.00039
Silvibacterium	1775468	25	0.00039
Clostridioides	1870884	25	0.00039
Lunatibacter	2802300	25	0.00039
Haemophilus	724	24	0.000374
Lactobacillus	1578	24	0.000374
Teredinibacter	2425	24	0.000374
Roseobacter	2433	24	0.000374
Microcoleus	44471	24	0.000374
Microdochium	67608	24	0.000374
Emmonsia	73229	24	0.000374
Agreia	110934	24	0.000374
Reichenbachiella	156993	24	0.000374
Brumimicrobium	200473	24	0.000374
Cryocola	205841	24	0.000374
Parvularcula	208215	24	0.000374
Geosmithia	241409	24	0.000374
Zobellella	347533	24	0.000374
Lapillicoccus	402170	24	0.000374
Ornithinibacillus	484508	24	0.000374
Oceanicella	1233054	24	0.000374
Cruoricaptor	1433995	24	0.000374
Paraglaciecola	1621534	24	0.000374
Permianibacter	1649479	24	0.000374
Variibacter	1649510	24	0.000374
Candidatus Nephrothrix	1659686	24	0.000374
Parageobacillus	1906945	24	0.000374
Ketobacter	2025617	24	0.000374
Candidatus Sulfopaludibacter	2136118	24	0.000374
Serpentinomonas	2490452	24	0.000374
Maribellus	2678352	24	0.000374
Pseudidiomarina	2800384	24	0.000374
Sporomusa	2375	23	0.000358
Histoplasma	5036	23	0.000358
Leucosporidium	5277	23	0.000358
Herbidospora	28443	23	0.000358
Citromicrobium	72173	23	0.000358
Candidatus Entotheonella	93171	23	0.000358
Sterolibacterium	157591	23	0.000358
Pontibacillus	289201	23	0.000358
Haematobacter	366614	23	0.000358
Galbibacter	379068	23	0.000358
Chitinilyticum	551208	23	0.000358
Spongiibacter	630749	23	0.000358
Novispirillum	660514	23	0.000358
Flexivirga	1096776	23	0.000358
Haloactinobacterium	1331737	23	0.000358
Hazenella	1343556	23	0.000358
Roseimicrobium	1348508	23	0.000358
Terrilactibacillus	1795633	23	0.000358
Oryzomicrobium	1911577	23	0.000358
Thermothelomyces	1920207	23	0.000358
Chengkuizengella	2026172	23	0.000358
Ligilactobacillus	2767887	23	0.000358
Treponema	157	22	0.000343
Desulfobulbus	893	22	0.000343
Ectothiorhodospira	1051	22	0.000343
Ruminococcus	1263	22	0.000343
Desulfotomaculum	1562	22	0.000343
Kurthia	1649	22	0.000343
Ophiostoma	5159	22	0.000343
Rothia	32207	22	0.000343
Didymella	55170	22	0.000343
Bergeyella	59735	22	0.000343
Formivibrio	83764	22	0.000343
Ornithinimicrobium	125287	22	0.000343
Pseudocercospora	131324	22	0.000343
Belliella	232244	22	0.000343
Oceanicola	252301	22	0.000343
Aquimonas	265718	22	0.000343
Odoribacter	283168	22	0.000343
Sphaerisporangium	321315	22	0.000343
Sedimenticola	349742	22	0.000343
Halotalea	376488	22	0.000343
Halioglobus	1217416	22	0.000343
Metallibacterium	1218803	22	0.000343
Diaminobutyricimonas	1433997	22	0.000343
Pseudomaricurvus	1458243	22	0.000343
Methyloceanibacter	1484898	22	0.000343
Pustulibacterium	1649485	22	0.000343
Kineobactrum	2678529	22	0.000343
Embleya	2699295	22	0.000343
Avrilella	2774168	22	0.000343
Plesiomonas	702	21	0.000327
Sordaria	5146	21	0.000327
Uncinocarpus	33187	21	0.000327
Bipolaris	33194	21	0.000327
Neptunomonas	75687	21	0.000327
Ketogulonicigenium	92944	21	0.000327
Cadophora	210567	21	0.000327
Soehngenia	253255	21	0.000327
Rhodopirellula	265488	21	0.000327
Anaerobacillus	704093	21	0.000327
Phocaeicola	909656	21	0.000327
Aeribacillus	1055323	21	0.000327
Xylona	1217823	21	0.000327
Tistlia	1321364	21	0.000327
Aliifodinibius	1397107	21	0.000327
Glycocaulis	1433402	21	0.000327
Ruminiclostridium	1508657	21	0.000327
Pararhodospirillum	1612157	21	0.000327
Minicystis	1649470	21	0.000327
Candidatus Methylospira	1808977	21	0.000327
Enterobacillus	1822002	21	0.000327
Juglanconis	1940564	21	0.000327
Dictyobacter	2024965	21	0.000327
Cavenderia	2058187	21	0.000327
Ahniella	2233801	21	0.000327
Puteibacter	2705385	21	0.000327
Flavilitoribacter	2762562	21	0.000327
Limoniibacter	2769459	21	0.000327
Sulfurimicrobium	2772198	21	0.000327
Francisella	262	20	0.000312
Propionibacterium	1743	20	0.000312
Puccinia	5296	20	0.000312
Rhinocladiella	5587	20	0.000312
Thiocystis	13724	20	0.000312
Conidiobolus	34487	20	0.000312
Virgisporangium	65504	20	0.000312
Terracoccus	68903	20	0.000312
Roseospira	86671	20	0.000312
Roseivivax	93682	20	0.000312
Actinopolymorpha	117156	20	0.000312
Enterovibrio	188143	20	0.000312
Terasakiella	196080	20	0.000312
Loktanella	245186	20	0.000312
Acephala	327281	20	0.000312
Vanderwaltozyma	374469	20	0.000312
Zunongwangia	417127	20	0.000312
Kushneria	504090	20	0.000312
Marinifilum	866673	20	0.000312
Poseidonocella	1158296	20	0.000312
Nafulsella	1265689	20	0.000312
Spiribacter	1335745	20	0.000312
Anditalea	1494913	20	0.000312
Phaeodactylibacter	1564515	20	0.000312
Gimesia	1649453	20	0.000312
Imperialibacter	1649461	20	0.000312
Neomicrococcus	1868332	20	0.000312
Salipaludibacillus	1884449	20	0.000312
Candidatus Methyloumidiphilus	2202177	20	0.000312
Protaetiibacter	2680004	20	0.000312
Casimicrobium	2706000	20	0.000312
Lactiplantibacillus	2767842	20	0.000312
Planobacterium	2782228	20	0.000312
Chondromyces	50	19	0.000296
Desulfomicrobium	898	19	0.000296
Nitrosococcus	1227	19	0.000296
Claviceps	5110	19	0.000296
Neurospora	5140	19	0.000296
Naegleria	5761	19	0.000296
Gaeumannomyces	29849	19	0.000296
Blastochloris	59282	19	0.000296
Diplodia	66735	19	0.000296
Monosiga	81525	19	0.000296
Anaeromyxobacter	161492	19	0.000296
Paraliobacillus	200903	19	0.000296
Ulvibacter	237444	19	0.000296
Naumovozyma	278028	19	0.000296
Candidatus Brocadia	380240	19	0.000296
Thalassobaculum	526215	19	0.000296
Thecamonas	877559	19	0.000296
Bhargavaea	941338	19	0.000296
Elstera	1091044	19	0.000296
Breoghania	1406135	19	0.000296
Glaciihabitans	1649454	19	0.000296
Seonamhaeicola	1649495	19	0.000296
Acidihalobacter	1765964	19	0.000296
Corticimicrobacter	2678534	19	0.000296
Pedococcus	2805645	19	0.000296
Pasteurella	745	18	0.000281
Smittium	4888	18	0.000281
Schizosaccharomyces	4895	18	0.000281
Ornithobacterium	28250	18	0.000281
Monilinia	38447	18	0.000281
Capronia	43220	18	0.000281
Thiohalocapsa	85079	18	0.000281
Lasallia	87266	18	0.000281
Periconia	97971	18	0.000281
Aphanomyces	100860	18	0.000281
Salinispora	168694	18	0.000281
Stackebrandtia	283810	18	0.000281
Lacinutrix	291183	18	0.000281
Sideroxydans	314343	18	0.000281
Neomegalonema	356797	18	0.000281
Terribacillus	459532	18	0.000281
Afifella	643217	18	0.000281
Candidatus Koribacter	658061	18	0.000281
Zygotorulaspora	1196389	18	0.000281
Aestuariibaculum	1386924	18	0.000281
Candidatus Symbiobacter	1436289	18	0.000281
Thalassotalea	1518149	18	0.000281
Saccharicrinis	1618113	18	0.000281
Terracidiphilus	1768185	18	0.000281
Tieghemostelium	2058951	18	0.000281
Mangrovicoccus	2201383	18	0.000281
Siculibacillus	2610842	18	0.000281
Limosilactobacillus	2742598	18	0.000281
Helicobacter	209	17	0.000265
Phormidium	1198	17	0.000265
Polysphondylium	13641	17	0.000265
Cercospora	29002	17	0.000265
Cycloclasticus	34067	17	0.000265
Filibacter	34100	17	0.000265
Saccharomycodes	36034	17	0.000265
Amanita	41955	17	0.000265
Chromohalobacter	42054	17	0.000265
Geotrichum	43987	17	0.000265
Lasiodiplodia	66739	17	0.000265
Leminorella	82980	17	0.000265
Leisingera	191028	17	0.000265
Gillisia	244698	17	0.000265
Crocinitomix	246873	17	0.000265
Thermoflavimicrobium	292636	17	0.000265
Thalassobacillus	331971	17	0.000265
Nakaseomyces	374468	17	0.000265
Robiginitomaculum	437506	17	0.000265
Scopulibacillus	442527	17	0.000265
Amphritea	515417	17	0.000265
Albimonas	663242	17	0.000265
Anthracocystis	1392992	17	0.000265
Mariniphaga	1573806	17	0.000265
Paludibaculum	1649475	17	0.000265
Robertkochia	1649489	17	0.000265
Anaerocolumna	1843210	17	0.000265
Stenotrophobium	2689591	17	0.000265
Candidatus Aquirickettsiella	2778334	17	0.000265
Algicoccus	2782172	17	0.000265
Jinshanibacter	2810357	17	0.000265
Gallionella	96	16	0.000249
Oscillatoria	1158	16	0.000249
Renibacterium	1645	16	0.000249
Kibdelosporangium	2029	16	0.000249
Methanosarcina	2207	16	0.000249
Carnobacterium	2747	16	0.000249
Scenedesmus	3087	16	0.000249
Gigaspora	4873	16	0.000249
Yarrowia	4951	16	0.000249
Pyrenophora	5027	16	0.000249
Phialophora	5600	16	0.000249
Dietzia	37914	16	0.000249
Kutzneria	43356	16	0.000249
Malassezia	55193	16	0.000249
Allochromatium	85072	16	0.000249
Modestobacter	88138	16	0.000249
Oligella	90243	16	0.000249
Catenaria	109875	16	0.000249
Azovibrio	146935	16	0.000249
Phaeomoniella	158045	16	0.000249
Methylosarcina	160800	16	0.000249
Enhygromyxa	215802	16	0.000249
Trichomonascus	229045	16	0.000249
Chlorobaculum	256319	16	0.000249
Ktedonobacter	363276	16	0.000249
Zasmidium	395590	16	0.000249
Sediminibacillus	482460	16	0.000249
Lophiotrema	690884	16	0.000249
Candidatus Dactylopiibacterium	857334	16	0.000249
Polymorphum	991903	16	0.000249
Melghirimyces	1236218	16	0.000249
Naumannella	1294511	16	0.000249
Sodiomyces	1401161	16	0.000249
Phytomonospora	1434030	16	0.000249
Rhizodiscina	1504669	16	0.000249
Lachnoclostridium	1506553	16	0.000249
Aquisphaera	1511635	16	0.000249
Wenyingzhuangia	1518147	16	0.000249
Pseudohongiella	1524249	16	0.000249
Aquibacillus	1647190	16	0.000249
Conyzicola	1648520	16	0.000249
Phytoactinopolyspora	1783488	16	0.000249
Longimicrobium	1804994	16	0.000249
Parahaliea	1857932	16	0.000249
Fimbriiglobus	1914234	16	0.000249
Pseudactinotalea	1926259	16	0.000249
Ancylomarina	1970195	16	0.000249
Notoacmeibacter	2024982	16	0.000249
Heterostelium	2058189	16	0.000249
Candidatus Sulfotelmatomonas	2136117	16	0.000249
Edaphovirga	2678248	16	0.000249
Arsenophonus	637	15	0.000234
Butyrivibrio	830	15	0.000234
Prosthecochloris	1101	15	0.000234
Ascosphaera	5104	15	0.000234
Alternaria	5598	15	0.000234
Microsporum	34392	15	0.000234
Dactylella	47025	15	0.000234
Planktothrix	54304	15	0.000234
Opitutus	178440	15	0.000234
Tannerella	195950	15	0.000234
Asanoa	195964	15	0.000234
Blastopirellula	265487	15	0.000234
Bizionia	283785	15	0.000234
Synchytrium	286114	15	0.000234
Quadrisphaera	317661	15	0.000234
Grosmannia	360145	15	0.000234
Nisaea	390876	15	0.000234
Glaciibacter	501022	15	0.000234
Lepidopterella	561967	15	0.000234
Butyricimonas	574697	15	0.000234
Aliihoeflea	610116	15	0.000234
Plantactinospora	673534	15	0.000234
Acidiferrobacter	986106	15	0.000234
Alteribacillus	1433300	15	0.000234
Methyloligella	1485594	15	0.000234
Thioalbus	1511694	15	0.000234
Lomentospora	1549750	15	0.000234
Boseongicola	1648497	15	0.000234
Violaceomyces	1749039	15	0.000234
Youhaiella	1827478	15	0.000234
Paraclostridium	1849822	15	0.000234
Pseudohoeflea	1915405	15	0.000234
Lacisediminihabitans	2740558	15	0.000234
Eikenella	538	14	0.000218
Brochothrix	2755	14	0.000218
Coemansia	4863	14	0.000218
Stentor	5962	14	0.000218
Arcobacter	28196	14	0.000218
Thalassiosira	35127	14	0.000218
Dactylosporangium	35753	14	0.000218
Rhynchosporium	38037	14	0.000218
Syntrophus	43773	14	0.000218
Ferrimonas	44011	14	0.000218
Botryosphaeria	45132	14	0.000218
Melanomma	45308	14	0.000218
Salinivibrio	51366	14	0.000218
Craurococcus	77583	14	0.000218
Syncephalis	78910	14	0.000218
Marichromatium	85076	14	0.000218
Batrachochytrium	100474	14	0.000218
Gemmatimonas	173479	14	0.000218
Silanimonas	292713	14	0.000218
Marinimicrobium	359337	14	0.000218
Bowmanella	366580	14	0.000218
Mariprofundus	377315	14	0.000218
Sugiyamaella	410829	14	0.000218
Caenispirillum	414051	14	0.000218
Syntrophorhabdus	513557	14	0.000218
Lishizhenia	559293	14	0.000218
Gracilimonas	649462	14	0.000218
Perlucidibaca	661182	14	0.000218
Actinophytocola	695999	14	0.000218
Lindgomyces	741162	14	0.000218
Sulfuritalea	1054211	14	0.000218
Nodosilinea	1120752	14	0.000218
Flavivirga	1209327	14	0.000218
Mumia	1546255	14	0.000218
Microbacter	1548510	14	0.000218
Paludisphaera	1763521	14	0.000218
Rugosibacter	1914449	14	0.000218
Thermoflexibacter	1938003	14	0.000218
Methyloterricola	2045060	14	0.000218
Hondaea	2315209	14	0.000218
Histidinibacterium	2590586	14	0.000218
Venustampulla	2656786	14	0.000218
Acidimangrovimonas	2676790	14	0.000218
Entomomonas	2758906	14	0.000218
Fluviibacter	2808942	14	0.000218
Tatlockia	465	13	0.000203
Rickettsia	780	13	0.000203
Saccharomonospora	1851	13	0.000203
Desulfosarcina	2299	13	0.000203
Heliobacterium	2697	13	0.000203
Pythium	4797	13	0.000203
Suillus	5379	13	0.000203
Cenococcum	5569	13	0.000203
Tilletia	13289	13	0.000203
Tissierella	41273	13	0.000203
Tolumonas	43947	13	0.000203
Reticulomyxa	46432	13	0.000203
Guillardia	55528	13	0.000203
Thiorhodococcus	57488	13	0.000203
Thielaviopsis	60496	13	0.000203
Salpingoeca	86017	13	0.000203
Acrocarpospora	90974	13	0.000203
Trematosphaeria	100048	13	0.000203
Paraphaeosphaeria	125369	13	0.000203
Alkalilimnicola	133193	13	0.000203
Bimuria	147496	13	0.000203
Jannaschia	188905	13	0.000203
Conexibacter	191494	13	0.000203
Myceligenerans	253183	13	0.000203
Rozella	276836	13	0.000203
Saccharophagus	316625	13	0.000203
Friedmanniomyces	329881	13	0.000203
Pelagibaca	360528	13	0.000203
Pelosinus	365348	13	0.000203
Actinocatenispora	390988	13	0.000203
Rachicladosporium	470018	13	0.000203
Mytilinidion	574786	13	0.000203
Sciscionella	596495	13	0.000203
Coleofasciculus	669368	13	0.000203
Pedosphaera	1032526	13	0.000203
Paenalcaligenes	1100891	13	0.000203
Methyloferula	1143004	13	0.000203
Catenovulum	1172191	13	0.000203
Mangrovimonas	1211036	13	0.000203
Oceanibacterium	1314700	13	0.000203
Mameliella	1434019	13	0.000203
Magnaporthiopsis	1491576	13	0.000203
Mongoliitalea	1511649	13	0.000203
Lihuaxuella	1522429	13	0.000203
Rivicola	1649488	13	0.000203
Cereibacter	1653176	13	0.000203
Mycoavidus	1810868	13	0.000203
Arsenicitalea	1911566	13	0.000203
Tibeticola	1940136	13	0.000203
Arboricoccus	2066435	13	0.000203
Parvibium	2109346	13	0.000203
Arcticibacterium	2173039	13	0.000203
Pueribacillus	2282756	13	0.000203
Indioceanicola	2478349	13	0.000203
Georhizobium	2661800	13	0.000203
Parasphingorhabdus	2709685	13	0.000203
Nannocystis	53	12	0.000187
Planctomyces	118	12	0.000187
Candidatus Symbiopectobacterium	801	12	0.000187
Verrucomicrobium	2735	12	0.000187
Emiliania	2902	12	0.000187
Chlorella	3071	12	0.000187
Endogone	4871	12	0.000187
Venturia	5024	12	0.000187
Saitoella	5605	12	0.000187
Phytomonas	5706	12	0.000187
Plasmodium	5820	12	0.000187
Stylonychia	5948	12	0.000187
Hydrogenovibrio	28884	12	0.000187
Desulfitobacterium	36853	12	0.000187
Sutterella	40544	12	0.000187
Rubrobacter	42255	12	0.000187
Wickerhamiella	45787	12	0.000187
Sulfurospirillum	57665	12	0.000187
Corynespora	59585	12	0.000187
Maricaulis	74317	12	0.000187
Gonapodya	109944	12	0.000187
Oceanimonas	129577	12	0.000187
Acaryochloris	155977	12	0.000187
Cyanobium	167375	12	0.000187
Auxenochlorella	191392	12	0.000187
Crenothrix	200670	12	0.000187
Proteiniphilum	294702	12	0.000187
Olleya	336276	12	0.000187
Candidatus Jettenia	360731	12	0.000187
Flaviramulus	369400	12	0.000187
Caldalkalibacillus	379065	12	0.000187
Desulfopila	429014	12	0.000187
Aliivibrio	511678	12	0.000187
Mariniflexile	527198	12	0.000187
Zhouia	561555	12	0.000187
Candidatus Hamiltonella	568987	12	0.000187
Kriegella	574892	12	0.000187
Tropicimonas	599652	12	0.000187
Indibacter	647744	12	0.000187
Marivita	659428	12	0.000187
Lentithecium	690896	12	0.000187
Dolichospermum	748770	12	0.000187
Microthyrium	1037661	12	0.000187
Saprochaete	1232588	12	0.000187
Rosenbergiella	1356488	12	0.000187
Homoserinimonas	1434009	12	0.000187
Gynuella	1445504	12	0.000187
Oligoflexus	1553903	12	0.000187
Puniceibacterium	1608404	12	0.000187
Acetobacteroides	1647173	12	0.000187
Aliiroseovarius	1658781	12	0.000187
Candidatus Berkiella	1755683	12	0.000187
Motiliproteus	1775292	12	0.000187
Lentimicrobium	1840214	12	0.000187
Eisenibacter	1937963	12	0.000187
Solirubrum	1951300	12	0.000187
Siccationidurans	1968878	12	0.000187
Candidatus Lumbricidophila	2164137	12	0.000187
Hungateiclostridium	2304692	12	0.000187
Ulvibacterium	2665910	12	0.000187
Terricaulis	2768684	12	0.000187
Xanthovirga	2770110	12	0.000187
Coniosporium	2810619	12	0.000187
Leptospirillum	179	11	0.000171
Fibrobacter	832	11	0.000171
Pectinatus	864	11	0.000171
Selenomonas	970	11	0.000171
Beggiatoa	1021	11	0.000171
Anabaena	1163	11	0.000171
Fischerella	1190	11	0.000171
Desulfobacterium	2295	11	0.000171
Pneumocystis	4753	11	0.000171
Sclerotinia	5179	11	0.000171
Curvularia	5502	11	0.000171
Blastocystis	12967	11	0.000171
Veillonella	29465	11	0.000171
Micromonas	38832	11	0.000171
Actinosynnema	40566	11	0.000171
Coccomyxa	41891	11	0.000171
Oenococcus	46254	11	0.000171
Friedmanniella	53387	11	0.000171
Marinilabilia	59738	11	0.000171
Cryptosporangium	65502	11	0.000171
Botryobasidium	68793	11	0.000171
Ostreococcus	70447	11	0.000171
Dimargaris	78924	11	0.000171
Beutenbergia	84756	11	0.000171
Delitschia	100051	11	0.000171
Cryptosporiopsis	108533	11	0.000171
Letharia	112415	11	0.000171
Oleiphilus	141450	11	0.000171
Hyalangium	224455	11	0.000171
Cyphellophora	226991	11	0.000171
Candidatus Scalindua	236756	11	0.000171
Sulfurovum	265570	11	0.000171
Candidatus Amoebophilus	281119	11	0.000171
Alkaliflexus	286729	11	0.000171
Diversispora	308926	11	0.000171
Marssonina	324777	11	0.000171
Cryomyces	329878	11	0.000171
Microcella	337004	11	0.000171
Hyphodiscus	353541	11	0.000171
Actinomycetospora	402649	11	0.000171
Neofusicoccum	407951	11	0.000171
Blautia	572511	11	0.000171
Marinicella	863253	11	0.000171
Sulfuricella	935200	11	0.000171
Fodinicurvata	1121829	11	0.000171
Moorea	1155738	11	0.000171
Austwickia	1184606	11	0.000171
Marisediminicola	1230698	11	0.000171
Aliiglaciecola	1406885	11	0.000171
Methyloglobulus	1410680	11	0.000171
Aaosphaeria	1450170	11	0.000171
Woeseia	1738655	11	0.000171
Sulfurirhabdus	1738658	11	0.000171
Fluviicoccus	1742986	11	0.000171
Candidatus Thiosymbion	1907535	11	0.000171
Cumulibacter	2027529	11	0.000171
Thiomicrorhabdus	2039723	11	0.000171
Capsulimonas	2494209	11	0.000171
Solirhodobacter	2661806	11	0.000171
Saezia	2709671	11	0.000171
Methylicorpusculum	2713642	11	0.000171
Entomortierella	2779859	11	0.000171
Aerococcus	1375	10	0.000156
Planomonospora	1998	10	0.000156
Thermococcus	2263	10	0.000156
Symbiodinium	2949	10	0.000156
Chlamydomonas	3052	10	0.000156
Neocallimastix	4756	10	0.000156
Ceratocystis	5157	10	0.000156
Arthrobotrys	13348	10	0.000156
Allomyces	28581	10	0.000156
Cafeteria	33652	10	0.000156
Blumeria	34372	10	0.000156
Macrophomina	35724	10	0.000156
Tuber	36048	10	0.000156
Moorella	44260	10	0.000156
Lophiostoma	45148	10	0.000156
Prosthecobacter	48463	10	0.000156
Octadecabacter	53945	10	0.000156
Cylindrospermum	56106	10	0.000156
Actinocorallia	58108	10	0.000156
Arthroderma	63399	10	0.000156
Marinospirillum	64968	10	0.000156
Albugo	65356	10	0.000156
Thraustotheca	74556	10	0.000156
Mannheimia	75984	10	0.000156
Galdieria	83373	10	0.000156
Williamsia	85043	10	0.000156
Halochromatium	85074	10	0.000156
Rhodovibrio	85274	10	0.000156
Didymosphaeria	85947	10	0.000156
Pelistega	106146	10	0.000156
Ahrensia	152180	10	0.000156
Cobetia	204286	10	0.000156
Eremomyces	258075	10	0.000156
Agarivorans	261825	10	0.000156
Pyrenochaeta	285810	10	0.000156
Chthoniobacter	295577	10	0.000156
Drechslerella	314126	10	0.000156
Paucisalibacillus	351094	10	0.000156
Serendipita	358905	10	0.000156
Donghicola	393277	10	0.000156
Kiloniella	454159	10	0.000156
Planosporangium	689760	10	0.000156
Diplorickettsia	873565	10	0.000156
Litoreibacter	947567	10	0.000156
Paenochrobactrum	999488	10	0.000156
Tothia	1048954	10	0.000156
Commensalibacter	1079922	10	0.000156
Clohesyomyces	1231656	10	0.000156
Geofilum	1236988	10	0.000156
Thiohalobacter	1273155	10	0.000156
Aureivirga	1433990	10	0.000156
Motilibacter	1434021	10	0.000156
Pricia	1434034	10	0.000156
Thermolongibacillus	1500514	10	0.000156
Phaeocystidibacter	1577779	10	0.000156
Aestuariicella	1635133	10	0.000156
Cnuibacter	1759331	10	0.000156
Negadavirga	1822461	10	0.000156
Ventosimonas	1827307	10	0.000156
Raineyella	1911549	10	0.000156
Acidipropionibacterium	1912215	10	0.000156
Aliikangiella	1920241	10	0.000156
Sulfuritortus	1938335	10	0.000156
Williamwhitmania	2038697	10	0.000156
Limimaricola	2211638	10	0.000156
Yoonia	2211641	10	0.000156
Desulfallas	2282740	10	0.000156
Chloropicon	2302914	10	0.000156
Paraoceanicella	2683599	10	0.000156
Rariglobus	2706524	10	0.000156
Antribacter	2731402	10	0.000156
Calidithermus	2747271	10	0.000156
Exilibacterium	2752545	10	0.000156
Faecalibacter	2766734	10	0.000156
Parasulfuritortus	2807738	10	0.000156
Fluoribacter	461	9	0.00014
Fusobacterium	848	9	0.00014
Chromatium	1047	9	0.00014
Eubacterium	1730	9	0.00014
Thermomonospora	2019	9	0.00014
Gracilariopsis	2781	9	0.00014
Trebouxia	13786	9	0.00014
Planobispora	29298	9	0.00014
Caryophanon	33976	9	0.00014
Moritella	58050	9	0.00014
Rosellinia	77043	9	0.00014
Gymnopus	93827	9	0.00014
Glarea	101851	9	0.00014
Alishewanella	111142	9	0.00014
Ramularia	112497	9	0.00014
Alkaliphilus	114627	9	0.00014
Byssothecium	147557	9	0.00014
Kozakia	153497	9	0.00014
Kangiella	261963	9	0.00014
Serinicoccus	265976	9	0.00014
Owenweeksia	267986	9	0.00014
Sulfuricurvum	286130	9	0.00014
Yeosuana	288018	9	0.00014
Dactylellina	314122	9	0.00014
Neoasaia	320496	9	0.00014
Candidatus Solibacter	332162	9	0.00014
Tuberibacillus	340096	9	0.00014
Patulibacter	361607	9	0.00014
Maritimibacter	404235	9	0.00014
Trichocoleus	450526	9	0.00014
Pelagicoccus	455433	9	0.00014
Biostraticola	466108	9	0.00014
Pseudovirgaria	470095	9	0.00014
Glonium	531859	9	0.00014
Shimia	573139	9	0.00014
Haloferula	574899	9	0.00014
Ruania	626119	9	0.00014
Insolitispirillum	660628	9	0.00014
Patellaria	703505	9	0.00014
Tomitella	741759	9	0.00014
Luteipulveratus	745364	9	0.00014
Tepidamorphus	747074	9	0.00014
Phytohabitans	907364	9	0.00014
Haplosporangium	979650	9	0.00014
Phormidesmis	1005722	9	0.00014
Stylonectria	1053253	9	0.00014
Cesiribacter	1133570	9	0.00014
Candidatus Magnetomorum	1141978	9	0.00014
Marininema	1155934	9	0.00014
Litoribacter	1237104	9	0.00014
Aliidiomarina	1249554	9	0.00014
Compostimonas	1259734	9	0.00014
Phaseolibacter	1297562	9	0.00014
Lutibaculum	1358438	9	0.00014
Modicella	1440132	9	0.00014
Candidatus Chloroploca	1579476	9	0.00014
Flavimarina	1606872	9	0.00014
Alkalinema	1620700	9	0.00014
Epibacterium	1649279	9	0.00014
Methylomagnum	1760987	9	0.00014
Mongoliibacter	1769735	9	0.00014
Lunatimonas	1774589	9	0.00014
Candidatus Tenderia	1813600	9	0.00014
Candidatus Tokpelaia	1902578	9	0.00014
Haematomicrobium	1930924	9	0.00014
Bernardetia	1937972	9	0.00014
Silvanigrella	2024975	9	0.00014
Antarcticibacterium	2058174	9	0.00014
Thiofilum	2212731	9	0.00014
Zhengella	2282761	9	0.00014
Schaalia	2529408	9	0.00014
Tengunoibacter	2571199	9	0.00014
Candidatus Macondimonas	2597258	9	0.00014
Ephemeroptericola	2680021	9	0.00014
Stagnimonas	2689590	9	0.00014
Lacipirellula	2691417	9	0.00014
Lentilactobacillus	2767893	9	0.00014
Frigoriglobus	2774146	9	0.00014
Candidatus Ordinivivax	2811435	9	0.00014
Melittangium	44	8	0.000125
Chloroflexus	1107	8	0.000125
Erysipelothrix	1647	8	0.000125
Microtetraspora	1995	8	0.000125
Hirschia	2723	8	0.000125
Porphyridium	2791	8	0.000125
Ectocarpus	2879	8	0.000125
Saprolegnia	4769	8	0.000125
Plasmopara	4780	8	0.000125
Linderina	4867	8	0.000125
Erysiphe	5121	8	0.000125
Ganoderma	5314	8	0.000125
Cryptosporidium	5806	8	0.000125
Babesia	5864	8	0.000125
Theileria	5873	8	0.000125
Tetrahymena	5890	8	0.000125
Rarobacter	13242	8	0.000125
Rhodobium	34016	8	0.000125
Chrysochromulina	35140	8	0.000125
Paracoccidioides	38946	8	0.000125
Thioploca	40751	8	0.000125
Pycnococcus	41879	8	0.000125
Aureococcus	44055	8	0.000125
Pyronema	47204	8	0.000125
Lamprocystis	53452	8	0.000125
Chlorociboria	54692	8	0.000125
Couchioplanes	56433	8	0.000125
Planotetraspora	58120	8	0.000125
Thiorhodovibrio	61593	8	0.000125
Macrococcus	69965	8	0.000125
Thamnocephalis	78914	8	0.000125
Roseospirillum	83400	8	0.000125
Thiomargarita	90372	8	0.000125
Dissophora	101100	8	0.000125
Rhizoclosmatium	109967	8	0.000125
Micropruina	116071	8	0.000125
Catenibacterium	135858	8	0.000125
Dacryopinax	139276	8	0.000125
Anaerophaga	177399	8	0.000125
Pelotomaculum	191373	8	0.000125
Zooshikella	202771	8	0.000125
Meira	215251	8	0.000125
Oceanisphaera	225143	8	0.000125
Xylanibacterium	228972	8	0.000125
Reinekea	230494	8	0.000125
Teratosphaeria	237584	8	0.000125
Akkermansia	239934	8	0.000125
Robiginitalea	252306	8	0.000125
Salinimonas	288793	8	0.000125
Karstenula	301203	8	0.000125
Conchiformibius	334107	8	0.000125
Brooklawnia	369926	8	0.000125
Salirhabdus	394505	8	0.000125
Aggregatibacter	416916	8	0.000125
Granulosicoccus	437504	8	0.000125
Simiduia	447467	8	0.000125
Balneola	455358	8	0.000125
Fructobacillus	559173	8	0.000125
Paraprevotella	577309	8	0.000125
Wohlfahrtiimonas	582472	8	0.000125
Zavarzinella	600332	8	0.000125
Oleibacter	759360	8	0.000125
Pelagicola	765413	8	0.000125
Euzebya	908623	8	0.000125
Miniimonas	947525	8	0.000125
Primorskyibacter	1068904	8	0.000125
Oceanicoccus	1084558	8	0.000125
Vitrella	1169538	8	0.000125
Polycyclovorans	1274363	8	0.000125
Auraticoccus	1278221	8	0.000125
Methylogaea	1295378	8	0.000125
Vallitalea	1348611	8	0.000125
Halomicroarcula	1427149	8	0.000125
Rubrivirga	1434037	8	0.000125
Thermophagus	1434049	8	0.000125
Globisporangium	1448052	8	0.000125
Galbitalea	1484107	8	0.000125
Pseudogracilibacillus	1494958	8	0.000125
Confluentimicrobium	1609958	8	0.000125
Homoserinibacter	1649457	8	0.000125
Nibribacter	1649474	8	0.000125
Thiopseudomonas	1654787	8	0.000125
Euryhalocaulis	1712422	8	0.000125
Tepidicaulis	1742977	8	0.000125
Lachnotalea	1763508	8	0.000125
Acidibacillus	1765682	8	0.000125
Aquimixticola	1774278	8	0.000125
Planctomicrobium	1779141	8	0.000125
Haematospirillum	1804663	8	0.000125
Stenomitos	1844270	8	0.000125
Formosimonas	1911581	8	0.000125
Viridothelium	1929940	8	0.000125
Mongoliimonas	2027874	8	0.000125
Pseudodesulfovibrio	2035811	8	0.000125
Oceaniglobus	2047745	8	0.000125
Vicingus	2058169	8	0.000125
Raineya	2071614	8	0.000125
Candidatus Sulfotelmatobacter	2136116	8	0.000125
Methylocucumis	2204160	8	0.000125
Longirhabdus	2661811	8	0.000125
Pseudogemmobacter	2663134	8	0.000125
Pseudomethylobacillus	2676063	8	0.000125
Desertihabitans	2676837	8	0.000125
Tautonia	2680020	8	0.000125
Carideicomes	2699245	8	0.000125
Segeticoccus	2706529	8	0.000125
Aurantibacter	2715929	8	0.000125
Rhabdaerophilum	2717339	8	0.000125
Antrihabitans	2799491	8	0.000125
Paraurantiacibacter	2800682	8	0.000125
Pelobacter	18	7	0.000109
Herpetosiphon	64	7	0.000109
Gemmata	113	7	0.000109
Methanothrix	2222	7	0.000109
Halanaerobium	2330	7	0.000109
Cardiobacterium	2717	7	0.000109
Dunaliella	3044	7	0.000109
Volvox	3066	7	0.000109
Spizellomyces	4815	7	0.000109
Ascobolus	5190	7	0.000109
Pleurotus	5320	7	0.000109
Sporobolomyces	5429	7	0.000109
Ascochyta	5453	7	0.000109
Tritrichomonas	5723	7	0.000109
Ichthyophthirius	5931	7	0.000109
Protomyces	27331	7	0.000109
Perkinsus	28000	7	0.000109
Kingella	32257	7	0.000109
Nitrococcus	35796	7	0.000109
Sporormia	45136	7	0.000109
Salinicoccus	45669	7	0.000109
Stagonospora	54788	7	0.000109
Dermacoccus	57495	7	0.000109
Meiothermus	65551	7	0.000109
Desulfonatronum	66848	7	0.000109
Psilocybe	71950	7	0.000109
Pragia	82984	7	0.000109
Thiococcus	85078	7	0.000109
Phaffia	107449	7	0.000109
Plenodomus	118259	7	0.000109
Filomicrobium	119044	7	0.000109
Thiobaca	127457	7	0.000109
Wallemia	148959	7	0.000109
Samsonia	160433	7	0.000109
Lingulodinium	160620	7	0.000109
Haliangium	162027	7	0.000109
Coprinopsis	184431	7	0.000109
Agitococcus	186829	7	0.000109
Oceanobacter	196079	7	0.000109
Acaromyces	215249	7	0.000109
Desulfatibacillum	218207	7	0.000109
Cerasibacillus	227864	7	0.000109
Anaerolinea	233189	7	0.000109
Sphaerulina	237179	7	0.000109
Grimontia	246861	7	0.000109
Xylanimicrobium	289244	7	0.000109
Subsaximicrobium	291178	7	0.000109
Acaricomes	291967	7	0.000109
Tateyamaria	299261	7	0.000109
Chrysoporthe	305399	7	0.000109
Petrimonas	307628	7	0.000109
Gaetbulibacter	311207	7	0.000109
Halospina	332518	7	0.000109
Blyttiomyces	388809	7	0.000109
Lophium	390887	7	0.000109
Aquisalimonas	406099	7	0.000109
Lentimonas	417293	7	0.000109
Thalassococcus	436357	7	0.000109
Tanticharoenia	444052	7	0.000109
Eudoraea	446680	7	0.000109
Baudoinia	483074	7	0.000109
Lutimaribacter	490828	7	0.000109
Jaminaea	561108	7	0.000109
Candidatus Regiella	568988	7	0.000109
Butyricicoccus	580596	7	0.000109
Tropicibacter	599653	7	0.000109
Wenxinia	653686	7	0.000109
Polyplosphaeria	714959	7	0.000109
Caldicoprobacter	715222	7	0.000109
Fistulifera	880756	7	0.000109
Branchiibius	908251	7	0.000109
Ponticoccus	983507	7	0.000109
Mycolicibacter	1073531	7	0.000109
Porticoccus	1123967	7	0.000109
Helcobacillus	1161125	7	0.000109
Sphingomicrobium	1227948	7	0.000109
Mariniradius	1245590	7	0.000109
Candidatus Endolissoclinum	1263978	7	0.000109
Caldibacillus	1276290	7	0.000109
Chryseoglobus	1331730	7	0.000109
Coprobacter	1348911	7	0.000109
Sinosporangium	1367968	7	0.000109
Roseibaca	1400060	7	0.000109
Haloechinothrix	1425377	7	0.000109
Actibacterium	1433986	7	0.000109
Falsirhodobacter	1434002	7	0.000109
Jatrophihabitans	1434010	7	0.000109
Zhongshania	1434050	7	0.000109
Tepidibacillus	1494427	7	0.000109
Pyrinomonas	1562565	7	0.000109
Halocynthiibacter	1579315	7	0.000109
Carboxylicivirga	1628153	7	0.000109
Rubinisphaera	1649490	7	0.000109
Tangfeifania	1649501	7	0.000109
Sulfurifustis	1692042	7	0.000109
Gemmatirosa	1706036	7	0.000109
Lacimicrobium	1751872	7	0.000109
Lysinibacter	1857011	7	0.000109
Candidatus Electronema	1859129	7	0.000109
Immundisolibacter	1934947	7	0.000109
Hugenholtzia	1937999	7	0.000109
Emergomyces	1955773	7	0.000109
Rhodohalobacter	1974209	7	0.000109
Pseudomicrostroma	1981958	7	0.000109
Jiulongibacter	2031119	7	0.000109
Croceivirga	2039220	7	0.000109
Mangrovitalea	2047735	7	0.000109
Pararheinheimera	2071980	7	0.000109
Methylomusa	2093783	7	0.000109
Abyssibacter	2320199	7	0.000109
Candidatus Magnetaquicoccus	2614439	7	0.000109
Ferruginivarius	2661936	7	0.000109
Chakrabartia	2676858	7	0.000109
Salicibibacter	2685905	7	0.000109
Candidatus Reconcilibacillus	2767206	7	0.000109
Companilactobacillus	2767879	7	0.000109
Gryganskiella	2779860	7	0.000109
Pirellula	123	6	9.4e-05
Thiomicrospira	933	6	9.4e-05
Saprospira	1007	6	9.4e-05
Synechocystis	1142	6	9.4e-05
Actinopolyspora	1849	6	9.4e-05
Sphaerobacter	2056	6	9.4e-05
Desulfobacter	2289	6	9.4e-05
Vagococcus	2737	6	9.4e-05
Chondrus	2768	6	9.4e-05
Porphyra	2784	6	9.4e-05
Phaeodactylum	2849	6	9.4e-05
Morchella	5193	6	9.4e-05
Tulasnella	5240	6	9.4e-05
Ceratobasidium	5251	6	9.4e-05
Melampsora	5260	6	9.4e-05
Trametes	5324	6	9.4e-05
Russula	5402	6	9.4e-05
Leishmania	5658	6	9.4e-05
Gloeobacter	33071	6	9.4e-05
[truncated: 1,470 more rows]

## Sheet: Supplementary Data 11C
Supplementary Data 11C：Taxonomic number of non-redundant gene catalogs at the species levels.
taxon_name	taxon_id	Gene count	percent
Trichoderma harzianum	5544	37805	0.589235
Stenotrophomonas maltophilia	40324	37047	0.57742
Aspergillus brasiliensis	319629	36996	0.576625
Trichoderma asperellum	101201	35430	0.552217
Dyella jiangningensis	1379159	29114	0.453775
Paraburkholderia sp. SOS3	1926494	28656	0.446637
Massilia sp. TW-1	2717319	27260	0.424879
Brevibacillus reuszeri	54915	26199	0.408342
Chitinophaga polysaccharea	1293035	25902	0.403713
Burkholderia cepacia	292	21275	0.331595
Niabella yanshanensis	577386	20519	0.319812
Stenotrophomonas sp. 278	2479851	19690	0.306891
Penicillium brasilianum	104259	19258	0.300158
Chitinophaga rupis	573321	18355	0.286084
Bacillus cereus	1396	17251	0.268877
Paenibacillus contaminans	450362	16792	0.261723
Pseudomonas nitroreducens	46680	16506	0.257265
Burkholderia gladioli	28095	16025	0.249768
Dyadobacter jiangsuensis	1591085	15973	0.248958
Paraburkholderia sabiae	273251	15823	0.24662
Paraburkholderia caribensis	75105	15782	0.245981
Inquilinus limosus	171674	15641	0.243783
Pseudoduganella eburnea	1776165	15595	0.243066
Penicillium subrubescens	1316194	15496	0.241523
Chitinophaga pinensis	79329	15448	0.240775
Burkholderia cenocepacia	95486	15303	0.238515
Trichoderma arundinaceum	490622	15296	0.238406
Arthrobacter woluwensis	156980	15153	0.236177
Lysobacter enzymogenes	69	14718	0.229397
Ensifer sesbaniae	1214071	14402	0.224472
Chitinophaga sancti	1004	14338	0.223474
Paraburkholderia phenoliruptrix	252970	14314	0.2231
Trichoderma guizhouense	1491466	14149	0.220528
Sphingomonas kyeonggiensis	1268553	14072	0.219328
Ensifer adhaerens	106592	13646	0.212689
Pseudomonas putida	303	13593	0.211863
Novosphingobium rosa	76978	13503	0.21046
Luteibacter yeojuensis	345309	13319	0.207592
Variovorax paradoxus	34073	13240	0.206361
Variovorax soli	376815	12922	0.201404
Massilia putida	1141883	12840	0.200126
Cupriavidus pauculus	82633	12573	0.195965
Mitsuaria chitosanitabida	65048	12570	0.195918
Bosea sp. AS-1	2015316	12399	0.193253
Siphonobacter aquaeclarae	563176	12305	0.191788
Duganella sp. BK054	2512136	12029	0.187486
Paraburkholderia sp. LD6	2547393	11848	0.184665
Pseudomonas sp. SCB32	2653853	11514	0.179459
Caballeronia calidae	1777139	11168	0.174066
Chitinophaga varians	2202339	11130	0.173474
Filimonas zeae	1737353	10855	0.169188
Trichoderma gamsii	398673	10795	0.168253
Cupriavidus necator	106590	10757	0.16766
Agrobacterium sp. AGB01	2769302	10756	0.167645
Burkholderia dabaoshanensis	564714	10725	0.167162
Cupriavidus taiwanensis	164546	10676	0.166398
Massilia sp. JS1662	1519190	10327	0.160958
Sphingomonas sp. CF311	2135485	10311	0.160709
Pelomonas puraquae	431059	10250	0.159758
Enterobacter cloacae	550	10181	0.158683
Sphingomonas koreensis	93064	10029	0.156314
Klebsiella aerogenes	548	10009	0.156002
Glycomyces artemisiae	1076443	9922	0.154646
Mitsuaria sp. HWN-4	2049333	9889	0.154131
Streptomyces morookaense	1970	9733	0.1517
Siphonobacter sp. BAB-5404	1864824	9598	0.149596
Priestia megaterium	1404	9553	0.148895
Dyella japonica	231455	9499	0.148053
Chitinophaga jiangningensis	1419482	9473	0.147648
Agrobacterium larrymoorei	160699	9383	0.146245
Paraburkholderia heleia	634127	9194	0.143299
Luteibacter jiangsuensis	637577	9191	0.143252
Sphingobacterium detergens	1145106	9106	0.141928
Bacillus pseudomycoides	64104	9089	0.141663
Aspergillus fijiensis	1191702	9038	0.140868
Massilia sp. PDC64	1881046	8976	0.139901
Fusarium oxysporum	5507	8934	0.139247
Caulobacter sp. YL-Caulobacter	2723104	8890	0.138561
Ralstonia pickettii	329	8869	0.138234
Chitinophaga eiseniae	634771	8843	0.137828
Duganella sp. 1224	2587052	8773	0.136737
Penicillium rolfsii	69785	8764	0.136597
Massilia sp. Root335	1736517	8734	0.136129
Meyerozyma guilliermondii	4929	8698	0.135568
Duganella callida	2561932	8691	0.135459
Pedobacter zeae	1737356	8656	0.134914
Paraburkholderia silvatlantica	321895	8621	0.134368
Flavobacterium anhuiense	459526	8428	0.13136
Pandoraea sputorum	93222	8384	0.130674
Trichoderma lentiforme	1567552	8227	0.128227
Massilia sp. NEAU-GH312	2784389	8222	0.128149
Herbaspirillum robiniae	2014887	8186	0.127588
Trinickia symbiotica	863227	8143	0.126918
Pseudomonas aeruginosa	287	8116	0.126497
Sphingobium yanoikuyae	13690	8103	0.126295
Sphingomonas sanxanigenens	397260	7965	0.124144
Chitinophaga japonensis	104662	7876	0.122757
Paraburkholderia tropica	92647	7838	0.122164
Rhizobium sp. JAB6	2127050	7827	0.121993
Bdellovibrio sp. SKB1291214	1732569	7754	0.120855
Rhizobium oryzae	464029	7658	0.119359
Paraburkholderia sacchari	159450	7564	0.117894
Rhizobium sp. 11515TR	2028343	7482	0.116616
Comamonas sp. JUb58	2485114	7468	0.116397
Chitinophaga parva	2169414	7461	0.116288
Herbaspirillum seropedicae	964	7453	0.116164
Rhizobium sp. BK602	2586986	7436	0.115899
Paenibacillus ginsengarvi	400777	7412	0.115525
Massilia phosphatilytica	2026176	7387	0.115135
Dyella sp. EPa41	1561194	7367	0.114823
Chitinophaga ginsengisegetis	393003	7323	0.114137
Trichoderma atroviride	63577	7263	0.113202
Paenibacillus hunanensis	539262	7236	0.112781
Rhizobium sp. BK463	2587008	7208	0.112345
Chryseobacterium culicis	680127	7145	0.111363
Duganella sp. Root1480D1	1736471	7103	0.110708
Burkholderia anthina	179879	7017	0.109368
Arthrobacter cupressi	1045773	7001	0.109119
Pararobbsia silviterrae	1792498	6922	0.107887
Flavobacterium foetidum	2026681	6920	0.107856
Agrobacterium tumefaciens	358	6880	0.107233
Enterobacter sp. CC120223-11	1378073	6821	0.106313
Paraburkholderia sp. NMBU_R16	2698676	6781	0.10569
Acinetobacter baylyi	202950	6755	0.105284
Duganella sp. SG902	2587016	6591	0.102728
Pedobacter sp. ASV12	2795120	6544	0.101996
Chryseobacterium sp.	1871047	6503	0.101357
Acidovorax wautersii	1177982	6494	0.101216
Paenibacillus chitinolyticus	79263	6428	0.100188
Bacteriovorax stolpii	960	6320	0.098504
Chitinophaga silvisoli	2291814	6243	0.097304
Ralstonia sp. 25mfcol4.1	1761899	6234	0.097164
Deminuibacter soli	2291815	6229	0.097086
Taibaiella chishuiensis	1434707	6217	0.096899
Taibaiella soli	1649169	6205	0.096712
Cohnella phaseoli	456490	6197	0.096587
Chryseobacterium gleum	250	6167	0.09612
Chryseobacterium bernardetii	1241978	6158	0.09598
Acidovorax sp. MR-S7	1268622	6132	0.095574
Burkholderia stabilis	95485	6115	0.095309
Chitinophaga sp. BN140078	2607653	6070	0.094608
Stenotrophomonas sp. BK441	2512175	6017	0.093782
Rubrivivax sp.	50259	5920	0.09227
Trinickia dinghuensis	2291023	5917	0.092223
Streptomyces lydicamycinicus	1546107	5881	0.091662
Bacillus thuringiensis	1428	5880	0.091647
[Flexibacter] sp. ATCC 35208	1936242	5859	0.091319
Apophysomyces ossiformis	679940	5790	0.090244
Cupriavidus metallidurans	119219	5731	0.089324
Xanthomonas sp. XNM01	2769289	5705	0.088919
Paraburkholderia sp.	1926495	5691	0.088701
Burkholderia ubonensis	101571	5686	0.088623
Taibaiella helva	2301235	5665	0.088296
Comamonadaceae bacterium	1871071	5663	0.088264
Mitsuaria noduli	2052484	5659	0.088202
Agrobacterium rhizogenes	359	5643	0.087953
Chryseobacterium sp. ON_d1	2583211	5642	0.087937
Paenarthrobacter nicotinovorans	29320	5623	0.087641
Brevundimonas sp.	1871086	5614	0.087501
Sphingobacterium sp. CZ-UAM	1933868	5560	0.086659
Massilia flava	871742	5543	0.086394
Sphingobacterium puteale	2420510	5483	0.085459
Lysobacter sp. Root494	1736549	5459	0.085085
Lysobacter niastensis	380629	5456	0.085038
Dyella sp. G9	2763498	5415	0.084399
Yokenella regensburgei	158877	5252	0.081858
Pantoea ananatis	553	5250	0.081827
Herbaspirillum sp. ASV7	2795117	5250	0.081827
Chryseobacterium sp. LAM-KRS1	2715754	5232	0.081547
Roseateles sp. YR242	1855305	5214	0.081266
Chryseobacterium arthrosphaerae	651561	5210	0.081204
Achromobacter animicus	1389935	5205	0.081126
Stenotrophomonas panacihumi	676599	5175	0.080658
Comamonas testosteroni	285	5063	0.078913
Mitsuaria sp. 7	1658665	5062	0.078897
Pseudomonas sp. ATCC 13867	1294143	5034	0.078461
Meyerozyma sp. JA9	2028340	5020	0.078242
Flavobacterium sp. IB48	2779375	4979	0.077603
Enterobacter asburiae	61645	4906	0.076466
Sphingobacterium thalpophilum	259	4900	0.076372
Niastella sp. CF465	2135684	4886	0.076154
Sphingobacterium multivorum	28454	4883	0.076107
Pseudomonas parafulva	157782	4882	0.076092
Lysobacter sp. II4	2763317	4878	0.076029
Serratia marcescens	615	4832	0.075312
Rhodotorula toruloides	5286	4827	0.075234
Lysobacter soli	453783	4794	0.07472
Dyella sp. C11	2126991	4791	0.074673
Achromobacter xylosoxidans	85698	4781	0.074517
Duganella sp. CF458	1884368	4772	0.074377
Fluviicola chungangensis	2597671	4720	0.073567
Dyella sp. OAE510	2663835	4707	0.073364
Chitinophaga barathri	1647451	4693	0.073146
Burkholderia pseudomallei	28450	4643	0.072367
Brachybacterium sp. SGAir0954	2571029	4631	0.072179
Flavobacterium sp.	239	4590	0.07154
Acinetobacter seifertii	1530123	4582	0.071416
Rhizobium multihospitium	410764	4581	0.0714
Lysinibacillus xylanilyticus	582475	4572	0.07126
Pseudomonas lalkuanensis	2604832	4561	0.071088
Rhizobium leguminosarum	384	4555	0.070995
Klebsiella pneumoniae	573	4534	0.070668
Paraburkholderia nodosa	392320	4531	0.070621
Pseudomonas sp. JM0905a	2772484	4520	0.070449
Trichoderma virens	29875	4518	0.070418
Acinetobacter pittii	48296	4512	0.070325
Trinickia diaoshuihuensis	2292265	4500	0.070138
Burkholderia seminalis	488731	4489	0.069966
Acinetobacter baumannii	470	4484	0.069888
Chitinophaga alhagiae	2203219	4468	0.069639
Acinetobacter johnsonii	40214	4459	0.069499
Pantoea cypripedii	55209	4457	0.069467
Chitinophaga sp. YR627	1881041	4452	0.06939
Pedobacter helvus	2563444	4430	0.069047
Chryseobacterium aureum	2497456	4420	0.068891
Mycobacterium sp. KBS0706	2578109	4406	0.068673
Valsa mali	105487	4360	0.067956
Roseateles depolymerans	76731	4349	0.067784
Dyella sp. YR388	2135665	4345	0.067722
Chryseobacterium oranimense	421058	4325	0.06741
Pseudomonas sp. TUM18999	2725477	4282	0.06674
Caulobacter flavus	1679497	4270	0.066553
Pseudomonas cremoris	2724178	4266	0.066491
Xenophilus sp. E41	2282216	4236	0.066023
Bordetella sp. FB-8	1159870	4176	0.065088
Paraburkholderia solisilvae	624376	4170	0.064994
Pseudomonas sp. URMO17WK12:I11	1283291	4155	0.06476
Chryseobacterium sp. 36-9	1895905	4133	0.064418
Flavobacterium phragmitis	739143	4119	0.064199
Pseudogulbenkiania subflava	451637	4105	0.063981
Cedecea neteri	158822	4069	0.06342
Paraburkholderia sp. PGU16	2735433	4053	0.063171
Pseudomonas psychrotolerans	237610	4040	0.062968
Lysinibacillus pakistanensis	759811	4035	0.06289
Glaciecola amylolytica	2489595	4029	0.062797
Enterobacter hormaechei	158836	3984	0.062095
Ralstonia solanacearum	305	3979	0.062017
Chitinophaga sp. OK723	2135605	3971	0.061893
Enterobacter sp. kpr-6	1761782	3969	0.061861
Asticcacaulis excentricus	78587	3951	0.061581
Bordetella genomosp. 1	1395607	3925	0.061176
Herbaspirillum frisingense	92645	3887	0.060583
Sphingomonas sp. 66-10	1895848	3870	0.060318
Caballeronia zhejiangensis	871203	3859	0.060147
Ohtaekwangia koreensis	688867	3857	0.060116
Nostoc sp. 3335mG	2204170	3855	0.060085
Escherichia coli	562	3832	0.059726
Acinetobacter soli	487316	3801	0.059243
Elizabethkingia anophelis	1117645	3789	0.059056
Ralstonia sp. TCR112	2601730	3777	0.058869
Paenibacillus elgii	189691	3769	0.058744
Chitinophagaceae bacterium	1869212	3767	0.058713
Paenibacillus donghaensis	414771	3760	0.058604
Dyella nitratireducens	1849580	3748	0.058417
Caulobacter sp. 602-2	2710887	3730	0.058136
Terriglobus albidus	1592106	3726	0.058074
Kluyvera georgiana	73098	3722	0.058012
Leclercia adecarboxylata	83655	3689	0.057497
Chryseobacterium geocarposphaerae	1416776	3679	0.057341
Arthrobacter silvisoli	2291022	3647	0.056843
Chryseobacterium daecheongense	192389	3615	0.056344
Duganella radicis	551988	3614	0.056328
Paraburkholderia unamae	219649	3600	0.05611
Penicillium oxalicum	69781	3592	0.055985
Siccibacter colletis	1505757	3518	0.054832
Paraburkholderia humisilvae	627669	3509	0.054692
Burkholderia ambifaria	152480	3485	0.054318
Kosakonia pseudosacchari	1646340	3483	0.054287
Pantoea dispersa	59814	3468	0.054053
Paenibacillus sp. 598K	1117987	3458	0.053897
Rhizobium sp. CF394	1500304	3408	0.053118
Taibaiella koreensis	1268548	3398	0.052962
Enterobacter wuhouensis	2529381	3393	0.052884
Klebsiella variicola	244366	3390	0.052837
Pedobacter sp. ASV17	2795121	3385	0.052759
Pandoraea capi	2508286	3371	0.052541
Citrobacter farmeri	67824	3306	0.051528
Silvimonas terrae	300266	3302	0.051465
Ralstonia sp. NFACC01	1566294	3297	0.051388
Dyadobacter sp. SG02	1855291	3292	0.05131
Paraburkholderia rhizosphaerae	480658	3288	0.051247
Lutibacter sp. SG786	2587130	3265	0.050889
bacterium YEK0313	1522316	3261	0.050826
Roseateles terrae	431060	3228	0.050312
Sphingomonas sp. JC676	2768065	3218	0.050156
Herbaspirillum huttiense	863372	3210	0.050032
Arthrobacter sp. NEAU-SA2	2320851	3188	0.049689
Pseudoduganella violaceinigra	246602	3183	0.049611
Caballeronia hypogeia	1777140	3166	0.049346
Aspergillus brunneoviolaceus	1191711	3143	0.048987
Paenibacillus cellulositrophicus	562959	3141	0.048956
Dyella sp. SG562	2587017	3118	0.048598
Dyella sp. 7MK23	2775866	3110	0.048473
Lactococcus lactis	1358	3103	0.048364
Devosia sp. LC5	1502724	3090	0.048161
Pseudogulbenkiania sp. MAI-1	990370	3078	0.047974
Pedobacter chitinilyticus	2233776	3065	0.047772
Flavobacterium nitrogenifigens	1617283	3043	0.047429
Sinorhizobium sp. Sb3	1358417	3042	0.047413
Pedobacter rhizosphaerae	390241	3040	0.047382
Dyadobacter soli	659014	3033	0.047273
Dyella sp. SG609	2587018	3007	0.046868
Dyella sp. ASV24	2795115	2992	0.046634
Brevundimonas diminuta	293	2985	0.046525
Myxococcus fulvus	33	2977	0.0464
Burkholderia lata	482957	2976	0.046384
Caballeronia temeraria	1777137	2974	0.046353
Variovorax sp. YR216	1882828	2972	0.046322
Xanthomonas sp. 60	2586975	2955	0.046057
Enterobacter cancerogenus	69218	2942	0.045854
Variovorax sp. JS1663	1851577	2937	0.045777
Burkholderia contaminans	488447	2925	0.045589
Bordetella genomosp. 8	1416806	2925	0.045589
Cupriavidus oxalaticus	96344	2920	0.045512
Burkholderiaceae bacterium 26	1619951	2892	0.045075
Dyella sp. OK004	1855292	2874	0.044795
Pandoraea pulmonicola	93221	2861	0.044592
Sphingobacterium hotanense	649196	2860	0.044576
Chryseobacterium cucumeris	1813611	2850	0.044421
Candidatus Paraburkholderia sp. 4M-K11	2528715	2843	0.044311
Bacillus safensis	561879	2838	0.044234
Pseudoxanthomonas composti	2137479	2836	0.044202
Dyella sp. DHC06	1770545	2835	0.044187
Burkholderia vietnamiensis	60552	2832	0.04414
Enterobacter sp. DE0047	2584949	2832	0.04414
Pseudorhodoferax aquiterrae	747304	2818	0.043922
Sinorhizobium sp. GL28	1358418	2813	0.043844
Acidovorax avenae	80867	2811	0.043813
Sinomonas atrocyanea	37927	2808	0.043766
Pseudozyma hubeiensis	327079	2801	0.043657
Lysobacter sp. yr284	1761791	2797	0.043594
Flavobacterium johnsoniae	986	2793	0.043532
Variovorax sp.	1871043	2761	0.043033
Rhizobium sp. P38BS-XIX	2726740	2756	0.042955
Sphingobacterium sp. 21	743722	2754	0.042924
Bosea sp. ASV33	2795106	2724	0.042457
Empedobacter falsenii	343874	2723	0.042441
Bordetella genomosp. 5	1395608	2711	0.042254
Massilia guangdongensis	2692179	2695	0.042005
Pseudomonas monteilii	76759	2666	0.041553
Pandoraea pnomenusa	93220	2665	0.041537
Dyella sp. AD56	1528744	2650	0.041303
Bacillus altitudinis	293387	2598	0.040493
Paenibacillus sp. NAIST15-1	1605994	2596	0.040462
Citrobacter freundii	546	2593	0.040415
Pseudomonas nicosulfuronedens	2571105	2575	0.040134
Mucilaginibacter rubeus	2027860	2569	0.040041
Xylophilus ampelinus	54067	2558	0.039869
Caballeronia arvi	1777135	2558	0.039869
Rhizobium pusense	648995	2555	0.039823
Caulobacter sp. UNC279MFTsu5.1	1502775	2555	0.039823
Paraburkholderia caffeinitolerans	1723730	2555	0.039823
Rhizobium sp. BK196	2587073	2552	0.039776
Sphingomonas sp. R-74633	2751188	2542	0.03962
Dyadobacter endophyticus	1749036	2537	0.039542
Caulobacter sp. BK020	2512117	2504	0.039028
Comamonas thiooxydans	363952	2478	0.038622
Pedobacter nanyangensis	1562389	2467	0.038451
Atlantibacter hermannii	565	2465	0.03842
Ralstonia sp. UNC404CL21Col	1380362	2429	0.037859
Chitinophaga arvensicola	29529	2416	0.037656
Burkholderia territorii	1503055	2415	0.037641
Enterobacter roggenkampii	1812935	2412	0.037594
Rhizobium lusitanum	293958	2411	0.037578
Paraburkholderia guartelaensis	2546446	2411	0.037578
Niastella koreensis	354356	2392	0.037282
Rhizobium sp. YK2	1860096	2377	0.037048
Sphingomonas sanguinis	33051	2357	0.036737
Paraburkholderia oxyphila	614212	2339	0.036456
Azotobacter beijerinckii	170623	2327	0.036269
Sphingobacteriales bacterium	2044944	2309	0.035988
Rhizobium tropici	398	2308	0.035973
Flavobacterium zhairuonensis	2493631	2308	0.035973
Duganella sp. FT9W	2692178	2298	0.035817
Lysobacter sp. OAE881	2663813	2294	0.035755
Bordetella genomosp. 4	463044	2287	0.035646
Cytospora leucostoma	1230097	2286	0.03563
Acinetobacter bereziniae	106648	2285	0.035614
Paraburkholderia sp. C35	2126993	2278	0.035505
Burkholderia multivorans	87883	2268	0.035349
Herbaspirillum chlorophenolicum	211589	2261	0.03524
Novosphingobium sp. GV010	2135477	2254	0.035131
Chryseobacterium timonianum	1805473	2250	0.035069
Bacillus circulans	1397	2241	0.034929
Paraburkholderia phosphatilytica	2282883	2237	0.034866
Dyadobacter sp. 50-39	1895756	2228	0.034726
Brevundimonas vesicularis	41276	2214	0.034508
Pseudomonas sp.	306	2209	0.03443
Paraburkholderia phenazinium	60549	2207	0.034399
Ensifer psoraleae	520838	2201	0.034305
Valsa malicola	356882	2193	0.03418
Rhizobiales bacterium	1909294	2192	0.034165
Pseudomonas soli	1306993	2184	0.03404
Rhizobium sp. S-62	2653123	2181	0.033993
Priestia aryabhattai	412384	2177	0.033931
Chryseobacterium shandongense	1493872	2172	0.033853
Bacteroidetes bacterium	1898104	2172	0.033853
Brevundimonas sp. M20	2591463	2169	0.033806
Aspergillus terreus	33178	2165	0.033744
Niastella populi	550983	2160	0.033666
Diaphorobacter ruginosibacter	1715720	2159	0.033651
Niabella drilacis	1285928	2158	0.033635
Caballeronia fortuita	1777138	2155	0.033588
Sinomonas mesophila	1531955	2153	0.033557
Dyella choica	1927959	2138	0.033323
Luteibacter pinisoli	2589080	2137	0.033308
Chryseobacterium indologenes	253	2126	0.033136
Burkholderia sp. Bp8992	2184554	2115	0.032965
Pseudomonas nitritireducens	915472	2111	0.032902
Cupriavidus pinatubonensis	248026	2104	0.032793
Myxococcus sp. AB025B	2562794	2101	0.032747
Caulobacter vibrioides	155892	2095	0.032653
Microbacterium sp. 69-10	1895783	2079	0.032404
Bacillus pumilus	1408	2073	0.03231
Bosea thiooxidans	53254	2071	0.032279
Rhizobium undicola	78527	2066	0.032201
Paraburkholderia sp. 7MH5	2547399	2065	0.032185
Paraburkholderia hospita	169430	2062	0.032139
Aspergillus niger	5061	2059	0.032092
Roseateles aquatilis	431061	2057	0.032061
Enterococcus mundtii	53346	2056	0.032045
Acinetobacter oleivorans	1148157	2055	0.03203
Pseudomonas sp. 21	1619948	2048	0.03192
Chryseobacterium caeni	365343	2044	0.031858
Leifsonia sp. C5G2	2735269	2044	0.031858
Methyloversatilis universalis	378211	2035	0.031718
Rhizobium sp. 2MFCol3.1	1246459	2031	0.031655
Paraburkholderia kururiensis	984307	2024	0.031546
Bacillus sp. 123MFChir2	1169144	2020	0.031484
Variovorax guangxiensis	1775474	2020	0.031484
Pseudomonas sp. PDM18	2769253	2020	0.031484
Leuconostoc holzapfelii	434464	2006	0.031266
Rhizobium sp. BK377	2587058	2006	0.031266
Sinorhizobium meliloti	382	1994	0.031079
Silvimonas amylolytica	449663	1990	0.031016
Sphingomonas sp. RIT328	1470591	1975	0.030783
Silvimonas iriomotensis	449662	1967	0.030658
Rhizobium hainanense	52131	1958	0.030518
Stenotrophomonas rhizophila	216778	1943	0.030284
Cupriavidus sp. D384	1538095	1936	0.030175
Sphingobium ummariense	420994	1926	0.030019
Niabella aurantiaca	379900	1915	0.029847
Agrobacterium sp. DE0009	2587505	1914	0.029832
Flavobacterium denitrificans	281361	1912	0.029801
Novosphingobium sp. TCA1	2682474	1896	0.029551
Paraburkholderia phymatum	148447	1894	0.02952
Caballeronia ptereochthonis	1777144	1889	0.029442
Comamonas piscis	1562974	1886	0.029395
Pantoea stewartii	66269	1877	0.029255
Kosakonia radicincitans	283686	1871	0.029162
Pararobbsia alpina	621374	1868	0.029115
Mesorhizobium sp.	1871066	1853	0.028881
Aspergillus aculeatinus	487661	1849	0.028819
Duganella sp. FT135W	2692175	1844	0.028741
Rhizobium viscosum	1673	1843	0.028725
Mitsuaria sp. PDC51	1881035	1842	0.02871
Burkholderia latens	488446	1831	0.028538
Arthrobacter sp. SW1	1920889	1831	0.028538
Enterobacter mori	539813	1830	0.028523
Rhizobium miluonense	411945	1828	0.028491
Burkholderia sp. Z1	2759039	1828	0.028491
Pedobacter sp.	1411316	1825	0.028445
Rhodanobacter sp. C06	1945854	1824	0.028429
Acinetobacter junii	40215	1818	0.028336
Microvirga zambiensis	1402137	1818	0.028336
Flavobacterium defluvii	370979	1816	0.028304
Rhizobium sp. BK251	2512125	1815	0.028289
Filimonas effusa	2508721	1807	0.028164
Bacillus sp. DE0587	2586641	1802	0.028086
Mucilaginibacter endophyticus	2675003	1794	0.027962
Penicillium steckii	303698	1792	0.02793
Leifsonia shinshuensis	150026	1776	0.027681
Rhizobium sp. S-93	2653122	1775	0.027665
Bacillus velezensis	492670	1774	0.02765
Variovorax boronicumulans	436515	1773	0.027634
Cupriavidus sp. P-10	2027911	1772	0.027619
Kosakonia sp. SMBL-WEM22	2725560	1767	0.027541
Cupriavidus gilardii	82541	1764	0.027494
Valsa sordida	252740	1753	0.027323
Bosea sp. F3-2	2599640	1753	0.027323
Massilia sp. 9I	2653152	1752	0.027307
Pseudomonas fulva	47880	1749	0.02726
Paraburkholderia susongensis	1515439	1737	0.027073
Herbaspirillum sp. B39	95609	1726	0.026902
Ochrobactrum haematophilum	419474	1712	0.026683
Achromobacter ruhlandii	72557	1711	0.026668
Chitinophaga sp. ysch24	2683588	1711	0.026668
Caulobacter henricii	69395	1710	0.026652
Fluviicola taffensis	191579	1707	0.026606
Trinickia fusca	2419777	1707	0.026606
Sphingobacterium sp. 40-24	1895843	1706	0.02659
Curtobacterium pusillum	69373	1704	0.026559
Filimonas sp. YR581	2135469	1702	0.026528
Duganella sp. FT80W	2666084	1702	0.026528
Caulobacter segnis	88688	1701	0.026512
Ralstonia mannitolilytica	105219	1688	0.026309
Stenotrophomonas sp. SPM	2170735	1688	0.026309
Salmonella enterica	28901	1687	0.026294
Rhizobium sp. BK315	2512135	1687	0.026294
Paraflavitale devenefica	2716334	1683	0.026231
Pedobacter xixiisoli	1476464	1676	0.026122
Paraburkholderia piptadeniae	1701573	1675	0.026107
Pseudomonas sp. p21	1825979	1675	0.026107
Filimonas endophytica	1500311	1674	0.026091
Caulobacter sp. 602-1	2492472	1674	0.026091
Flavobacterium terrae	415425	1662	0.025904
Mucilaginibacter kameinonensis	452286	1662	0.025904
Cupriavidus sp. L7L	2546443	1658	0.025842
Ustilago maydis	5270	1649	0.025702
Sphingobacterium sp. Ag1	1643451	1645	0.025639
Brevundimonas bullata	13160	1634	0.025468
Pseudorhodoferax soli	545864	1627	0.025359
Scandinavium goeteborgense	1851514	1625	0.025327
Caballeronia megalochromosomata	1399969	1623	0.025296
Paraflavitalea soli	2315862	1622	0.025281
Bacillus subtilis	1423	1615	0.025172
Burkholderia pyrrocinia	60550	1614	0.025156
Sphingobacterium siyangense	459529	1610	0.025094
Agrobacterium sp. YIC 4121	1923829	1607	0.025047
Lysinibacillus sphaericus	1421	1601	0.024953
Luteibacter sp. 329MFSha	1798239	1597	0.024891
Burkholderia sp. SRS-W-2-2016	1926878	1591	0.024798
Ochrobactrum pseudogrignonense	419475	1587	0.024735
Chitinophaga cymbidii	1096750	1582	0.024657
Chryseobacterium arachidiradicis	1617282	1582	0.024657
Trinickia caryophylli	28094	1581	0.024642
Herbaspirillum sp. CAH-3	2605746	1572	0.024501
Comamonas sp. B-9	1055192	1568	0.024439
Paraburkholderia sp. G-4-1-8	2728839	1559	0.024299
Pseudescherichia vulneris	566	1557	0.024268
Xanthomonadaceae bacterium	1926873	1546	0.024096
Enterobacter huaxiensis	2494702	1546	0.024096
Acinetobacter guillouiae	106649	1539	0.023987
Acinetobacter lactucae	1785128	1535	0.023925
Taibaiella sp. KVB11	2608001	1534	0.023909
Comamonas aquatica	225991	1531	0.023862
Ochrobactrum soli	2448455	1531	0.023862
Burkholderia stagnalis	1503054	1530	0.023847
Pseudomonas stutzeri	316	1518	0.02366
Acinetobacter proteolyticus	1776741	1512	0.023566
Chitinophaga rhizosphaerae	1864947	1510	0.023535
Cupriavidus plantarum	942865	1507	0.023488
Paenibacillus lautus	1401	1505	0.023457
Stenotrophomonas sp. STM01	2769278	1501	0.023395
Bradyrhizobiaceae bacterium PARB1	2015576	1498	0.023348
Paenibacillus agaridevorans	171404	1497	0.023332
Caballeronia cordobensis	1353886	1496	0.023317
Paraburkholderia fungorum	134537	1495	0.023301
Variovorax sp. OV329	1882825	1485	0.023145
Rhizobium sp. BK386	2587061	1482	0.023099
Herbaspirillum rubrisubalbicans	80842	1474	0.022974
Lysobacter panacisoli	1255263	1474	0.022974
Pelomonas sp. BT06	2135721	1474	0.022974
Neobacillus cucumis	1740721	1464	0.022818
Pseudorivibacter rhizosphaerae	2570323	1458	0.022725
Chryseobacterium zeae	1416779	1457	0.022709
Rhizobium sp. ERR1071	2572677	1452	0.022631
Chryseobacterium arachidis	1416778	1439	0.022428
Pseudomonas oleovorans	301	1433	0.022335
Caballeronia pedi	1777141	1433	0.022335
Agrobacterium vitis	373	1427	0.022241
Pandoraea fibrosis	1891094	1414	0.022039
Citrobacter youngae	133448	1410	0.021976
Mitsuaria sp. BK037	2587122	1400	0.021821
Caulobacter sp. FWC2	69664	1396	0.021758
Burkholderiales bacterium	1891238	1392	0.021696
Filimonas lacunae	477680	1390	0.021665
Bosea sp. BK604	2512180	1383	0.021556
Paenibacillus xylanexedens	528191	1382	0.02154
Dyella sp. C9	2202154	1377	0.021462
Bdellovibrio sp. ZAP7	2231053	1377	0.021462
Agrobacterium fabrum	1176649	1375	0.021431
Caulobacter sp. RHG1	2545762	1370	0.021353
Acinetobacter calcoaceticus	471	1365	0.021275
Bdellovibrio sp. KM01	2748865	1365	0.021275
Pseudorhodoferax sp. Leaf274	1736318	1364	0.02126
Caballeronia catudaia	1777136	1364	0.02126
Pseudomonas sp. URMO17WK12:I4	1283292	1362	0.021228
Enterococcus casseliflavus	37734	1360	0.021197
Niastella yeongjuensis	354355	1359	0.021182
Duganella sp. FT92W	2666085	1357	0.02115
Caulobacter sp. UNC358MFTsu5.1	1449049	1355	0.021119
Kluyvera genomosp. 1	2774053	1355	0.021119
Pseudomonas mosselii	78327	1343	0.020932
Variovorax sp. HW608	1034889	1339	0.02087
Raoultella ornithinolytica	54291	1330	0.02073
Rudaea sp. 3F27F6	2502208	1326	0.020667
Bacillus wiedmannii	1890302	1325	0.020652
Rhizobium sp. KVB221	2801340	1322	0.020605
Dyella monticola	1927958	1313	0.020465
Burkholderia sp. WSM2230	944435	1312	0.020449
Bacillus australimaris	1326968	1312	0.020449
Pseudocitrobacter faecalis	1398493	1308	0.020387
Labrys sp. WJW	1737983	1306	0.020356
Mesorhizobium sp. 1M-11	1529006	1305	0.02034
Variovorax sp. 1180	2587049	1304	0.020324
Lysinibacillus sp. B2A1	2081964	1300	0.020262
Niastella vici	1703345	1298	0.020231
Dyadobacter fermentans	94254	1290	0.020106
Caballeronia glebae	1777143	1283	0.019997
Dyella solisilvae	1920168	1282	0.019981
Pseudomonas fluorescens	294	1277	0.019904
Bacillus pacificus	2026187	1274	0.019857
Cohnella endophytica	2419778	1269	0.019779
Sphingomonas sp.	28214	1268	0.019763
Bacillus sp. AFS018417	2033491	1262	0.01967
Rhizobium sp. Pop5	1223565	1260	0.019639
Flavobacterium sp. ACN2	1975676	1256	0.019576
Flavobacterium sp. HBTb2-11-1	2692212	1252	0.019514
Ramlibacter sp. OAE822	2663806	1250	0.019483
Novosphingobium pokkalii	1770194	1249	0.019467
Burkholderia arboris	488730	1248	0.019452
Ralstonia sp. A12	1217052	1248	0.019452
Dyadobacter beijingensis	365489	1247	0.019436
Achromobacter insolitus	217204	1240	0.019327
Herbaspirillum sp. SJZ107	2572881	1239	0.019311
Pedobacter ureilyticus	1393051	1235	0.019249
Xanthomonas arboricola	56448	1234	0.019233
Paraburkholderia sp. PGU19	2735434	1233	0.019218
Pseudomonas multiresinivorans	95301	1228	0.01914
Acinetobacter lwoffii	28090	1227	0.019124
Cupriavidus sp. IDO	1539142	1227	0.019124
Stenotrophomonas sp. ATCM1_4	2259330	1227	0.019124
Enterobacter bugandensis	881260	1224	0.019077
Sphingobacterium sp. HMA12	2050894	1224	0.019077
Paenibacillus sp. Y412MC10	481743	1218	0.018984
Herbaspirillum aquaticum	568783	1218	0.018984
Paraburkholderia steynii	1245441	1217	0.018968
Bacillus sp. 166amftsu	1761753	1216	0.018953
Klebsiella quasipneumoniae	1463165	1214	0.018922
Pelomonas sp. Root1444	1736464	1213	0.018906
Dyella caseinilytica	1849581	1207	0.018812
Cohnella sp. MFER-1	2728023	1207	0.018812
Pantoea agglomerans	549	1201	0.018719
uncultured Sphingopyxis sp.	310581	1200	0.018703
Microbacterium mangrovi	1348253	1200	0.018703
Flavobacterium psychrophilum	96345	1198	0.018672
Pseudomonas sp. RW10S1	485898	1195	0.018625
Burkholderia diffusa	488732	1195	0.018625
Burkholderia sp. KK1	1855726	1195	0.018625
Paraburkholderia mimosarum	312026	1194	0.01861
Paenibacillus sp. MY03	302980	1189	0.018532
Olivibacter sp. XZL3	1735116	1188	0.018516
Chitinophaga fulva	2728842	1187	0.018501
Olivibacter domesticus	407022	1186	0.018485
Chryseobacterium hungaricum	454006	1177	0.018345
Paraburkholderia bannensis	765414	1177	0.018345
Dyella sp. ASV21	2795114	1176	0.018329
Duganella sp. GN2-R2	2728020	1173	0.018283
Sinorhizobium fredii	380	1172	0.018267
Caballeronia sordidicola	196367	1165	0.018158
Curtobacterium sp. MR_MD2014	1561023	1165	0.018158
Leifsonia sp. Leaf336	1736341	1165	0.018158
Paraburkholderia sp. UYCP14C	2511130	1165	0.018158
Variovorax sp. BK119	2512129	1165	0.018158
Delftia acidovorans	80866	1163	0.018127
Chitinophaga lutea	2488634	1162	0.018111
Mitsuaria sp. TWR114	2601731	1158	0.018049
Ralstonia insidiosa	190721	1157	0.018033
Peribacillus simplex	1478	1156	0.018018
Paraburkholderia monticola	1399968	1153	0.017971
Leuconostoc lactis	1246	1152	0.017955
Paraburkholderia caledonica	134536	1147	0.017877
Rhizobium cellulosilyticum	393664	1147	0.017877
Krasilnikoviella flava	526729	1143	0.017815
Achromobacter aloeverae	1750518	1143	0.017815
Luteibacter sp. UNC138MFCol5.1	1502774	1142	0.017799
Paraburkholderia youngii	2782701	1142	0.017799
Ochrobactrum anthropi	529	1136	0.017706
Sphingobacterium sp. B29	1933220	1136	0.017706
Pseudomonas mendocina	300	1135	0.01769
Flavobacterium ginsenosidimutans	687844	1133	0.017659
Caballeronia turbans	1777134	1133	0.017659
Enterobacter kobei	208224	1131	0.017628
Paraburkholderia franconis	2654983	1129	0.017597
Paraburkholderia atlantica	2654982	1127	0.017566
Paenibacillus nasutitermitis	1652958	1125	0.017534
Ustilago trichophora	86804	1124	0.017519
Bosea sp. CRIB-10	378404	1124	0.017519
Paraburkholderia diazotrophica	667676	1124	0.017519
Variovorax sp. 369	1705714	1123	0.017503
Kosakonia cowanii	208223	1116	0.017394
Paenibacillus silvae	1325358	1112	0.017332
Curtobacterium luteum	33881	1107	0.017254
Dyella soli	522319	1107	0.017254
Achromobacter dolens	1287738	1106	0.017238
Pseudacidovorax intermedius	433924	1102	0.017176
Xanthomonas sacchari	56458	1101	0.01716
Acinetobacter nosocomialis	106654	1101	0.01716
Flavobacterium tistrianum	1685414	1098	0.017114
Variovorax sp. BK613	2586973	1096	0.017082
Ochrobactrum sp. Kaboul	2650568	1096	0.017082
Rhizobium sp. SG526	2587112	1091	0.017004
Pseudomonas sp. PDM11	2769309	1089	0.016973
Burkholderia sp. RPE67	758796	1084	0.016895
Herbaspirillum sp. WT00C	1892903	1081	0.016849
Novosphingobium panipatense	428991	1075	0.016755
Paraburkholderia hiiakae	1081782	1072	0.016708
Massilia sp. 9096	1500894	1071	0.016693
Paenibacillus tritici	1873425	1071	0.016693
Curtobacterium oceanosedimentum	465820	1065	0.016599
Chitinophaga sp. XS-30	2604421	1060	0.016521
Burkholderia sp. DHOD12	2571746	1059	0.016506
Bosea sp. CS1GBMeth4	1892849	1057	0.016475
Kosakonia oryzae	497725	1055	0.016443
Variovorax sp. KK3	1855728	1051	0.016381
Massilia namucuonensis	1035707	1047	0.016319
Pseudomonas sichuanensis	2213015	1046	0.016303
Aspergillus luchuensis	1069201	1042	0.016241
Niastella caeni	2569763	1038	0.016178
Enterobacter ludwigii	299767	1037	0.016163
Rhizobium freirei	1353277	1033	0.0161
Ralstonia sp. SET104	2448774	1029	0.016038
Rhizopus oryzae	64495	1028	0.016023
Chitinophaga terrae Kim and Jung 2007	408074	1025	0.015976
Paenarthrobacter nitroguajacolicus	211146	1020	0.015898
Flavobacterium sp. GN10	2801336	1016	0.015836
Mesorhizobium loti	381	1014	0.015804
Pseudomonas oryzihabitans	47885	1013	0.015789
Streptomyces sp. SDr-06	2267702	1013	0.015789
Labrys sp. KNU-23	2789216	1013	0.015789
Sphingobacteriales bacterium 44-61	1895838	1011	0.015758
Mesorhizobium sp. SCN 65-20	1660109	1008	0.015711
Dyella tabacisoli	2282381	1006	0.01568
Chitinophaga sp. 1310	2725416	1006	0.01568
Acidovorax sp.	1872122	1003	0.015633
Rhizobium sp. BG4	2613770	1002	0.015617
Ensifer sp. ZNC0028	1339236	998	0.015555
Pseudogulbenkiania sp. NH8B	748280	995	0.015508
Burkholderia sp. AU6039	2015344	994	0.015493
Neorhizobium sp. JUb45	2485113	994	0.015493
Rhizobium etli	29449	992	0.015461
Chitinophaga niastensis	536980	992	0.015461
Sphingobacterium sp. arapr2	2737006	992	0.015461
Acinetobacter ursingii	108980	991	0.015446
Ochrobactrum sp. LCB8	2479765	990	0.01543
Sphingobium sp. Leaf26	1735693	989	0.015415
Burkholderia sp. YI23	1097668	987	0.015384
Mesorhizobium sp. Pch-S	2082387	984	0.015337
Cupriavidus basilensis	68895	981	0.01529
Alphaproteobacteria bacterium	1913988	979	0.015259
Rhizobium sp. LCM 4573	1848291	977	0.015228
Rugamonas sp. SG757	2587116	977	0.015228
Burkholderia sp. Nafp2/4-1b	2116686	976	0.015212
Burkholderia novacaledonica	1544861	974	0.015181
Bacillus sp. BA3	2057910	973	0.015165
Herbaspirillum sp. VT-16-41	1953765	969	0.015103
Trinickia soli	380675	966	0.015056
Acidovorax citrulli	80869	961	0.014978
Cupriavidus sp. UYMMa02A	1774745	961	0.014978
Sphingobium lactosutens	522773	960	0.014963
Chitinophaga sp. CF118	1884367	958	0.014932
Talaromyces verruculosus	198730	957	0.014916
Caballeronia jiangsuensis	1458357	957	0.014916
Paraburkholderia acidiphila	2571747	954	0.014869
Bacillus taxi	2499688	953	0.014854
Sphingomonadales bacterium	1978525	952	0.014838
Caulobacter radicis	2172650	952	0.014838
Leifsonia sp. ku-ls	2220072	947	0.01476
Massilia yuzhufengensis	1164594	945	0.014729
Variovorax sp. PDC80	1882827	941	0.014667
Chitinophaga sp. 1303	2725414	941	0.014667
Rhizobium sp. BK696	2512157	939	0.014635
Pseudomonas alkylphenolica	237609	938	0.01462
Chitinophaga niabensis	536979	937	0.014604
Brevibacillus invocatus	173959	936	0.014589
Variovorax sp. BK658	2586974	936	0.014589
Curtobacterium sp. HSID17257	2419510	935	0.014573
Cupriavidus lacunae	2666307	934	0.014557
Bosea sp. Root483D1	1736544	931	0.014511
Cupriavidus sp. IK-TO18	2782182	928	0.014464
Sphingomonas sp. CGMCC 1.13654	2755555	926	0.014433
Brucella intermedia	94625	923	0.014386
Chryseobacterium sp. CCH4-E10	1768758	923	0.014386
Rhizobium sp. CF142	1144314	922	0.01437
Curtobacterium sp. 9128	1793722	921	0.014355
Mucilaginibacter gossypiicola	551995	920	0.014339
Rhizobium alamii	492774	917	0.014293
Pseudomonas sp. PA15(2017)	1932111	912	0.014215
Pelomonas saccharophila	304	911	0.014199
Pseudogulbenkiania ferrooxidans	549169	908	0.014152
Comamonas odontotermitis	379895	904	0.01409
Burkholderia sp. THE68	758782	900	0.014028
Enterobacteriaceae bacterium ATCC 29904	1593232	898	0.013996
Escherichia sp. ESNIH1	1985876	898	0.013996
Novosphingobium pentaromativorans	205844	897	0.013981
Sphingobacterium sp. UME9	1862316	893	0.013918
Bacillus manliponensis	574376	892	0.013903
Delftia tsuruhatensis	180282	890	0.013872
Massilia sp. NEAU-DD11	2683234	889	0.013856
Massilia sp. BSC265	1549812	888	0.013841
Microbacterium azadirachtae	582680	887	0.013825
Bosea sp. CF476	2135474	887	0.013825
Pseudoxanthomonas sangjuensis	1503750	881	0.013731
Flavobacterium collinsii	1114861	877	0.013669
Rhizobium wenxiniae	1737357	876	0.013653
Paenibacillus sp. UNC451MF	1449063	875	0.013638
Sphingobium sp.	1912891	875	0.013638
Pseudomonas sp. 57B-090624	2213080	874	0.013622
Olivibacter sp. LS-1	2592345	873	0.013607
Duganella sp. SAP-35	2703883	868	0.013529
Flavobacterium sp. F52	1202532	867	0.013513
Massilia sp. LC238	1502852	867	0.013513
Rhizobium sp. BK650	2586990	867	0.013513
Ralstonia sp. ASV6	2795124	867	0.013513
Paenibacillus sp. EZ-K15	2044275	864	0.013466
Rhizobium jaguaris	1312183	862	0.013435
Ideonella azotifigens	513160	861	0.01342
Bacillus toyonensis	155322	859	0.013389
Flavobacterium sharifuzzamanii	2211133	856	0.013342
Acidovorax soli	592050	855	0.013326
Paenibacillus sp. JGP012	2735914	853	0.013295
Caballeronia grimmiae	1071679	849	0.013233
Acidovorax oryzae	862720	843	0.013139
Agrobacterium deltaense	1183412	838	0.013061
Cupriavidus sp. amp6	388051	837	0.013046
Paenibacillus guangzhouensis	1473112	837	0.013046
Moraxella osloensis	34062	836	0.01303
Sphingomonas sp. IBVSS2	1985172	835	0.013014
Sphingomonas oligoaromativorans	575322	833	0.012983
Acinetobacter sp. TGL-Y2	1407071	833	0.012983
Duganella ginsengisoli	1462440	833	0.012983
Variovorax sp. BT01	2135732	833	0.012983
Chitinophaga filiformis	104663	832	0.012968
Chitinophaga qingshengii	1569794	831	0.012952
Dyella psychrodurans	1927960	830	0.012937
Sphingobium sp. AP50	1884369	829	0.012921
Variovorax sp. WS11	1105204	823	0.012827
Curtobacterium sp. MCSS17_007	2175646	823	0.012827
Burkholderia sp. UYPR1.413	1080179	822	0.012812
Paenibacillus sp. UNC499MF	1502751	822	0.012812
Pelomonas sp. KK5	1855730	820	0.012781
Stenotrophomonas pavanii	487698	818	0.012749
Pantoea vagans	470934	816	0.012718
Comamonas sp. Tr-654	2608341	815	0.012703
Sporisorium reilianum	72558	813	0.012672
Burkholderia sp. H160	516466	813	0.012672
Paenibacillus sp. FSL R7-277	1227352	811	0.01264
Massilia niastensis	544911	807	0.012578
Burkholderia sp. MSMB0856	1637869	800	0.012469
Paenibacillus xylanilyticus	248903	799	0.012453
Lysinibacillus boronitolerans	309788	798	0.012438
Olivibacter jilunii	985016	798	0.012438
Caulobacter sp. URHA0033	1298862	796	0.012407
Pseudomonas sp. PGPPP1	2015553	794	0.012375
Burkholderia sp. Bp9143	2184574	794	0.012375
Sphingomonas zeae	1646122	792	0.012344
Paraburkholderia sp. T12-10	2024610	792	0.012344
Paenibacillus rhizosphaerae	297318	791	0.012329
Cupriavidus sp. SK-4	574750	791	0.012329
Caballeronia peredens	1777132	788	0.012282
Flavobacterium sp. T13	2488790	788	0.012282
Sporisorium scitamineum	49012	785	0.012235
Pelomonas sp. Root1217	1736430	785	0.012235
Caulobacter sp. OV484	1500308	780	0.012157
Acidovorax delafieldii	47920	779	0.012142
Trinickia sp. 7GSK02	2571161	777	0.01211
Paraburkholderia megapolitana	420953	776	0.012095
Massilia sp. UMI-21	1337838	776	0.012095
Rhizobium azooxidifex	1636188	774	0.012064
Curtobacterium sp. B18	95614	773	0.012048
Paraburkholderia ginsengiterrae	1462993	772	0.012033
Lysobacter antibioticus	84531	771	0.012017
Niabella ginsenosidivorans	1176587	770	0.012001
Xanthomonas citri	346	769	0.011986
Paraburkholderia azotifigens	2057004	769	0.011986
Wickerhamomyces anomalus	4927	767	0.011955
Pseudorhodoferax sp. Leaf265	1736315	764	0.011908
Pelomonas sp. Root1237	1736434	762	0.011877
Duganella rivi	2666083	762	0.011877
Massilia alkalitolerans	286638	761	0.011861
Burkholderia metallica	488729	761	0.011861
Caballeronia insecticola	758793	759	0.01183
Paraburkholderia caballeronis	416943	758	0.011814
Sporosarcina koreensis	334735	757	0.011799
Bacillus albus	2026189	757	0.011799
Chitinophaga sp. S165	2135462	757	0.011799
Caulobacter sp. X	2048901	755	0.011768
Rhizobium vallis	634290	753	0.011736
Bacillus sp. 491mf	1761755	752	0.011721
Chitinophaga ginsengisoli	363837	751	0.011705
Sphingomonas naasensis	1344951	751	0.011705
Flavobacterium lindanitolerans	428988	748	0.011658
Sphingomonas sp. C8-2	2492837	747	0.011643
Lysobacter sp. R19	2795387	747	0.011643
Rhizobium sp.	391	742	0.011565
Bacillus mycoides	1405	742	0.011565
Comamonas koreensis	160825	742	0.011565
Sphingomonas paucimobilis	13689	741	0.011549
Paraburkholderia terrae	311230	740	0.011534
Paraburkholderia lycopersici	416944	738	0.011503
Cupriavidus sp. YR651	1855315	738	0.011503
Paraburkholderia sp. PDC91	2135498	736	0.011471
Panacibacter ginsenosidivorans	1813871	734	0.01144
Bacillus sp. UNC322MFChir4.1	1449045	731	0.011393
Paenibacillus sp. FSL R7-0333	1926587	730	0.011378
Brevundimonas nasdae	172043	728	0.011347
Burkholderia sp. 8Y	2653133	728	0.011347
Cohnella sp. G13	1289167	727	0.011331
Paenibacillus alvei	44250	726	0.011316
Paenibacillus whitsoniae	2496558	726	0.011316
Chitinophaga sp. SYP-B3965	2663120	726	0.011316
Chryseobacterium molle	216903	724	0.011284
Devosia riboflavina	46914	722	0.011253
Pseudomonas sp. PA27(2017)	1932112	722	0.011253
Chitinophaga sp. MD30	2033437	722	0.011253
Sporisorium graminicola	280036	721	0.011238
Rhodanobacter thiooxydans	416169	719	0.011206
Paraburkholderia sp. DCY113	2603818	716	0.01116
Chitinophaga sp. Cy-1792	2608339	716	0.01116
Chitinophaga oryziterrae	1031224	714	0.011129
Caballeronia concitans	1777133	714	0.011129
Massilia sp. ML15P13	2725995	714	0.011129
Cupriavidus alkaliphilus	942866	712	0.011097
Sphingomonas sp. PR090111-T3T-6A	685778	708	0.011035
Rhizobium sp. OAE497	2663796	708	0.011035
Paraburkholderia aspalathi	1324617	707	0.011019
Pseudoxanthomonas sp. PXM01	2769295	707	0.011019
Sphingomonas pruni	40683	706	0.011004
Sphingomonas histidinilytica	439228	706	0.011004
Pseudomonas sp. NBRC 111123	1661038	704	0.010973
Bosea sp. ANAM02	2020412	704	0.010973
Caballeronia sp. EK	2767469	702	0.010941
Nubsella zeaxanthinifaciens	392412	698	0.010879
Rhizobium smilacinae	1395944	698	0.010879
Sphingomonas hengshuiensis	1609977	695	0.010832
Rhizobium sp. NFR17	1566260	693	0.010801
Talaromyces amestolkiae	1196081	692	0.010786
Chitinophaga flava	2259036	691	0.01077
Aspergillus welwitschiae	1341132	690	0.010754
Acidovorax sp. ST3	2219062	690	0.010754
uncultured bacterium	77133	689	0.010739
Chitinophaga sp. OAE873	2663812	689	0.010739
Acinetobacter schindleri	108981	687	0.010708
Fictibacillus solisalsi	459525	687	0.010708
Stenotrophomonas sp. VV52	2066958	687	0.010708
Flavobacterium crocinum	2183896	687	0.010708
Paraburkholderia rhynchosiae	487049	685	0.010677
Sphingobacterium athyrii	2152717	685	0.010677
Sphingomonas yabuuchiae	172044	684	0.010661
Brevundimonas naejangsanensis	588932	683	0.010645
Variovorax sp. BK370	2512126	682	0.01063
Chryseobacterium mucoviscidosis	1945581	681	0.010614
Citrobacter sp. 18056	2681404	681	0.010614
Brevibacillus parabrevis	54914	680	0.010599
Paraburkholderia kirstenboschensis	1245436	679	0.010583
Paraburkholderia sp. BL10I2N1	1938796	679	0.010583
Pedobacter sp. AK013	2723071	679	0.010583
Chryseobacterium sp. CF356	1500283	678	0.010567
Pseudoxanthomonas sp. NML171590	2527958	677	0.010552
Bacillus anthracis	1392	676	0.010536
Flavobacterium sp. ASV13	1506583	676	0.010536
Apophysomyces sp. BC1034	2184029	676	0.010536
Cupriavidus sp. UYPR2.512	1080187	674	0.010505
Herbaspirillum sp. YR522	1144342	674	0.010505
Microbacterium sp. BK664	2512119	674	0.010505
Paraburkholderia xenovorans	36873	670	0.010443
Flavobacterium sp. LPB0248	2614441	666	0.01038
Pseudomonas sp. MSPm1	2726956	665	0.010365
Sphingobacterium sp. HMSC13C05	1581095	664	0.010349
Paraburkholderia acidisoli	2571748	663	0.010334
Bosea sp. Tri-44	1972137	661	0.010302
Chryseobacterium sp. CF365	1500282	660	0.010287
Arthrobacter terricola	2547396	660	0.010287
Cupriavidus sp. BIS7	1217718	659	0.010271
Penicillium decumbens	69771	658	0.010256
Luteibacter sp. UNCMF366Tsu5.1	1502758	658	0.010256
Chitinophaga vietnamensis	2593957	658	0.010256
Cohnella sp. KS 22	2598458	658	0.010256
Chryseobacterium sp. C3	2761532	658	0.010256
Leifsonia xyli	1575	657	0.01024
Oxalobacteraceae bacterium	1871070	657	0.01024
Paraburkholderia dilworthii	948106	656	0.010225
Curtobacterium sp. BH-2-1-1	1905847	655	0.010209
Cyberlindnera fabianii	36022	654	0.010193
Pseudomonas acidophila	1912599	654	0.010193
Cohnella nanjingensis	1387779	653	0.010178
Sinorhizobium sp. NFACC03	1566295	651	0.010147
Variovorax sp. SG517	2587117	651	0.010147
Acinetobacter gyllenbergii	134534	650	0.010131
Pseudomonas sp. PA1(2017)	1932113	649	0.010115
Massilia sp. Mn16-1_5	2079199	649	0.010115
Neorhizobium galegae	399	648	0.0101
Brevibacillus choshinensis	54911	648	0.0101
Penicillium arizonense	1835702	648	0.0101
Comamonas terrigena	32013	646	0.010069
Terriglobus roseus	392734	646	0.010069
Aspergillus aculeatus	5053	645	0.010053
Aspergillus awamori	105351	645	0.010053
Acidovorax cattleyae	80868	644	0.010037
Rhizobium sp. BK491	2587009	644	0.010037
Acidovorax sp. KKS102	358220	641	0.009991
Pseudomonas alcaligenes	43263	640	0.009975
Rhizobium sp. AC44/96	1841654	640	0.009975
Burkholderia plantarii	41899	639	0.00996
Chryseobacterium sp. 18061	2681409	639	0.00996
Caulobacter sp. Root656	1736579	637	0.009928
Variovorax sp. BK151	2512132	637	0.009928
Massilia sp. ONC3	2562153	634	0.009882
Sphingobacterium sp. DR205	2713573	634	0.009882
Achromobacter spanius	217203	633	0.009866
Massilia sp. KIM	1955422	633	0.009866
Chitinophaga sp. CF418	1855287	632	0.00985
Sphingobacteriales bacterium 50-39	1895841	631	0.009835
Chryseobacterium gambrini	373672	630	0.009819
Burkholderia pseudomultivorans	1207504	630	0.009819
Aspergillus phoenicis	5063	629	0.009804
Paraburkholderia sprentiae	948107	629	0.009804
Nguyenibacter vanlangensis	1216886	629	0.009804
Ensifer sp. ENS09	2769263	628	0.009788
Xenophilus azovorans	151755	626	0.009757
Rhodanobacter sp. DHG33	2775921	626	0.009757
Massilia lurida	1036180	625	0.009741
Paraburkholderia aromaticivorans	2026199	625	0.009741
Chryseobacterium sp. 7	2035214	625	0.009741
Sphingobacteriaceae bacterium	2021370	623	0.00971
Chitinophaga agri	2703787	623	0.00971
Cyberlindnera jadinii	4903	622	0.009695
Chryseobacterium taichungense	295069	622	0.009695
Chryseobacterium xixisoli	1476462	620	0.009663
Paraburkholderia ferrariae	386056	619	0.009648
Chryseobacterium hispanicum	358687	618	0.009632
Xanthomonas translucens	343	617	0.009617
Ilyomonas limi	2575867	617	0.009617
Paraburkholderia sp. BCC1885	2562669	616	0.009601
Brevibacillus brevis	1393	615	0.009585
Luteibacter rhizovicinus	242606	615	0.009585
Chitinophaga sp. YR573	1881040	613	0.009554
Paenibacillus glycanilyticus	126569	611	0.009523
Kalmanozyma brasiliensis	1392244	610	0.009508
Niabella soli	446683	607	0.009461
Paraburkholderia ribeironis	1247936	606	0.009445
Lelliottia amnigena	61646	603	0.009398
Paraburkholderia sp. WC7.3b	1938811	603	0.009398
Paraburkholderia acidipaludis	660537	602	0.009383
Tahibacter aquaticus	520092	600	0.009352
Stenotrophomonas sp. ZAC14D2_NAIMI4_7	2072405	600	0.009352
Panacibacter sp. DH6	2793269	598	0.009321
Bacillus amyloliquefaciens	1390	596	0.009289
Mucilaginibacter sp. YR332	1855298	595	0.009274
Ralstonia sp. GX3-BWBA	2219865	594	0.009258
Pseudomonas sp. AG1028	2572911	594	0.009258
[Enterobacter] lignolyticus	1334193	589	0.00918
Burkholderiaceae bacterium	2030806	588	0.009165
Burkholderia sp. Bp8998	2184557	588	0.009165
Rhizobium sp. YR528	1500258	587	0.009149
Chryseobacterium sp. YR459	1500292	584	0.009102
Curtobacterium citreum	2036	583	0.009087
Paraburkholderia sediminicola	458836	580	0.00904
Ensifer sp. AP48	2135475	580	0.00904
[Candida] intermedia	45354	579	0.009024
Stenotrophomonas cyclobalanopsidis	2771362	579	0.009024
Rhizobium sp. NFR07	1566262	578	0.009009
Bacillus sp. AFS041924	2033503	577	0.008993
[Brevibacterium] frigoritolerans	450367	576	0.008978
Chryseobacterium camelliae	1265445	576	0.008978
Flavobacterium sp. H122	2529860	576	0.008978
Massilia timonae	47229	575	0.008962
Wickerhamomyces ciferrii	1041607	574	0.008946
Rhizobium sp. ASV8	2795125	574	0.008946
Flavobacterium agri	2743471	571	0.0089
Chryseobacterium sp. YR460	1500290	570	0.008884
Paenibacillus sp. YN15	1742774	570	0.008884
Bradyrhizobiaceae bacterium	2072420	570	0.008884
Flavobacterium sangjuense	2518177	568	0.008853
Rhizobium sp. ASV20	2795126	568	0.008853
Steroidobacter cummioxidans	1803913	567	0.008837
Sphingomonas sp. S-NIH.Pt3_0716	1920124	566	0.008822
Burkholderia sp. AU4i	1335308	565	0.008806
Sphingobacterium sp. G1-14	2003121	565	0.008806
Lysobacter gilvus	2682097	565	0.008806
Ensifer sp. ENS08	2769273	565	0.008806
Klebsiella michiganensis	1134687	564	0.008791
Massilia buxea	1949069	564	0.008791
Curtobacterium sp. SGAir0471	2070337	564	0.008791
Rhizobium sp. NXC24	2048897	562	0.008759
Pseudomonas knackmussii	65741	560	0.008728
Pedobacter terrae	405671	560	0.008728
Pedobacter suwonensis	332999	559	0.008713
Caulobacter zeae	2055137	557	0.008681
Pandoraea apista	93218	556	0.008666
Caulobacter sp. 774	2172652	556	0.008666
Sphingomonas mali	40682	553	0.008619
Dyella dinghuensis	1920169	553	0.008619
Paraburkholderia lacunae	2211104	553	0.008619
Rhizobium sp. BK312	2587080	553	0.008619
Chryseobacterium sp. KLBC 52	1862702	552	0.008604
Variovorax sp. RA8	662548	551	0.008588
Burkholderia sp. RF2-non_BP3	1637844	551	0.008588
Flavobacteriales bacterium	2021391	549	0.008557
Pseudoxanthomonas sp. NML130969	2480811	549	0.008557
Talaromyces marneffei	37727	548	0.008541
Shinella sp. WSJ-2	2303749	547	0.008526
Duganella sp. CF517	1881038	546	0.00851
Paenibacillus sp. P13VS	2697367	546	0.00851
Shinella sp. AETb1-6	2692210	545	0.008494
Luteibacter sp.	1886636	544	0.008479
Caulobacter rhizosphaerae	2010972	544	0.008479
Paraburkholderia sp. DHOC27	2303330	544	0.008479
Comamonas sp. JNW	2170731	543	0.008463
Flavobacterium resistens	443612	541	0.008432
Serratia ureilytica	300181	540	0.008417
Sphingomonas pseudosanguinis	413712	540	0.008417
Paenibacillus baekrokdamisoli	1712516	540	0.008417
Sinomonas sp. R1AF57	2020377	540	0.008417
Rhodanobacter sp. 7MK24	2775922	539	0.008401
Bordetella genomosp. 9	1416803	538	0.008385
Paenibacillus sp. SSG-1	1443669	538	0.008385
Paenibacillus favisporus	221028	536	0.008354
Chryseobacterium formosense	236814	535	0.008339
Rhodanobacter sp.	1883446	534	0.008323
Paenibacillus sp. VMFN-D1	2135608	534	0.008323
Sphingobium sp. CCH11-B1	1768781	533	0.008307
Candidatus Burkholderia verschuerenii	242163	532	0.008292
Caulobacter sp. CCH9-E1	1768768	532	0.008292
Sphingomonas sp. Ag1	1642949	530	0.008261
Pseudomonas entomophila	312306	529	0.008245
Chitinophaga sp. GDMCC 1.1288	2282649	529	0.008245
Burkholderia sp. 4M9327F10	2502223	528	0.008229
Bosea lupini	1036779	527	0.008214
Cupriavidus campinensis	151783	524	0.008167
Parafilimonas terrae	1465490	521	0.00812
Bosea sp. 67-29	1895723	521	0.00812
Caballeronia sp. BCC1704	2676300	521	0.00812
Brevibacillus sp. M2.1A	2738980	521	0.00812
Burkholderia sp. WSM2232	944436	519	0.008089
Sphingomonas sp. Root241	1736501	518	0.008074
Dyella sp. M7H15-1	2501295	518	0.008074
Rhizobium sp. P32RR-XVIII	2726738	518	0.008074
Stenotrophomonas sp. B1-1	2710648	517	0.008058
Chryseobacterium sp. 2VB	2502204	515	0.008027
Leucobacter sp. Ag1	1642040	514	0.008011
Sphingobium sp. YR768	1884365	514	0.008011
Sphingobium sp. CAP-1	2676077	514	0.008011
Microbacterium sp. 4NA327F11	2502229	513	0.007996
Rhizobium leucaenae	29450	512	0.00798
Burkholderia thailandensis	57975	512	0.00798
Lelliottia aquatilis	2080838	512	0.00798
Pseudoxanthomonas sp. z9	2584942	512	0.00798
Paenibacillus sp. IB182363	2772510	512	0.00798
Neorhizobium alkalisoli	528178	511	0.007965
Bosea caraganae	2763117	507	0.007902
Pseudomonas argentinensis	289370	506	0.007887
Duganella sp. Root336D2	1736518	506	0.007887
Chryseobacterium sp. MYb7	1827290	506	0.007887
Lysinibacillus sp. SDF0037	2133752	506	0.007887
Cohnella abietis	2507935	506	0.007887
Gammaproteobacteria bacterium	1913989	505	0.007871
Noviherbaspirillum soli	1064518	503	0.00784
Frateuria sp. Soil773	1736407	503	0.00784
'Massilia aquatica' Lu et al. 2020	2660641	502	0.007824
Azotobacter chroococcum	353	501	0.007809
Novosphingobium barchaimii	1420591	501	0.007809
Stenotrophomonas sp. YAU14D1_LEIMI4_1	2072407	501	0.007809
Pseudomonas sp. B5(2017)	1981714	499	0.007777
Caulobacter sp. Ji-3-8	2708539	499	0.007777
Mucilaginibacter sp. OV119	2135470	498	0.007762
Pseudomonas straminea	47882	497	0.007746
Paraburkholderia ultramafica	1544867	497	0.007746
Puia dinghuensis	1792502	496	0.007731
Pseudorhodoferax sp. Leaf267	1736316	495	0.007715
Curtobacterium sp. 'Ferrero'	2033654	495	0.007715
Chryseobacterium wanjuense	356305	494	0.0077
Sphingobacteriales bacterium 46-32	1895839	494	0.0077
Paraburkholderia sp. BCC1886	2562670	494	0.0077
Burkholderia glumae	337	493	0.007684
Methylobacterium sp. ZNC0032	1339244	492	0.007668
Labrys okinawensis	346911	491	0.007653
Bacillus stratosphericus	293386	490	0.007637
Phyllobacterium brassicacearum	314235	490	0.007637
Paraburkholderia dipogonis	1211383	490	0.007637
Sphingomonas turrisvirgatae	1888892	489	0.007622
Frateuria defendens	2219559	489	0.007622
Rhodanobacter sp. DHB23	2775923	489	0.007622
Massilia dura	321982	488	0.007606
Stenotrophomonas sp. ESTM1D_MKCIP4_1	2072414	487	0.00759
Lysobacter dokdonensis	414050	486	0.007575
Curtobacterium sp. MCSS17_008	2175647	486	0.007575
Rhizobium sp. NAU-18	2171756	485	0.007559
Novosphingobium guangzhouense	1850347	484	0.007544
Caballeronia arationis	1777142	483	0.007528
Pandoraea commovens	2508289	483	0.007528
Sphingobium sp. TCM1	453246	481	0.007497
Paraburkholderia sp. BL9I2N2	1938809	481	0.007497
Pluralibacter gergoviae	61647	480	0.007481
Arthrobacter sp. 18067	2681413	480	0.007481
Burkholderia sp. Ax-1719	2608334	479	0.007466
Massilia plicata	321984	477	0.007435
Bacillus sp. UNC437CL72CviS29	1340430	477	0.007435
Massilia sp. Root418	1736532	476	0.007419
Paraburkholderia phytofirmans	261302	475	0.007403
Cupriavidus sp. UYMU48A	1774744	474	0.007388
Duganella levis	2692169	474	0.007388
Paenibacillus sp. PAMC21692	2762320	474	0.007388
Streptococcus pneumoniae	1313	473	0.007372
Burkholderia sp. CF099	1882791	473	0.007372
Arthrobacter sp. SLBN-83	2768449	473	0.007372
Burkholderia guangdongensis	1792500	470	0.007325
Bosea sp. FBZP-16	2065382	470	0.007325
Dokdonella fugitiva	328517	469	0.00731
Novosphingobium sp. PhB165	2485105	469	0.00731
Rhizobium sp. BK393	2587062	469	0.00731
Burkholderia sp. BCC1644	2676293	468	0.007294
Cupriavidus sp. ASC-9842	1001822	466	0.007263
Bacillus bingmayongensis	1150157	465	0.007248
Ralstonia pseudosolanacearum	1310165	465	0.007248
Sphingomonas sp. UNC305MFCol5.2	1449076	465	0.007248
Lysinibacillus sp. FJAT-14745	1704289	464	0.007232
Variovorax sp. CF079	1882774	462	0.007201
Chryseobacterium hominis	420404	461	0.007185
Rhizobium sp. BK418	2512120	461	0.007185
Pseudomonas citronellolis	53408	460	0.00717
Mucilaginibacter sp. HYN0043	2305508	460	0.00717
Kosakonia sp. CCTCC M2018092	2492396	460	0.00717
Candidatus Paracaedibacter acanthamoebae	91604	459	0.007154
Fulvimonas soli	155197	459	0.007154
Paraburkholderia tuberum	157910	459	0.007154
Absidia glauca	4829	456	0.007107
Paenarthrobacter histidinolovorans	43664	456	0.007107
Delftia sp. 670	1537702	456	0.007107
Massilia sp. Root351	1736522	456	0.007107
Achromobacter denitrificans	32002	455	0.007092
Betaproteobacteria bacterium	1891241	455	0.007092
Caballeronia choica	326476	454	0.007076
Burkholderia sp. RF4-BP95	1637845	454	0.007076
Acidovorax sp. Leaf78	1736237	454	0.007076
Panacibacter sp. KCS-6	2656915	454	0.007076
Kosakonia sacchari	1158459	453	0.007061
Luteimonas gilva	2572684	453	0.007061
Clavispora lusitaniae	36911	452	0.007045
Pantoea sp. PNT02	2769261	452	0.007045
Kluyvera genomosp. 3	2774055	452	0.007045
Brevundimonas subvibrioides	74313	450	0.007014
Brevundimonas sp. 357	2555782	450	0.007014
Stenotrophomonas sp. S41	2767464	450	0.007014
Paraburkholderia bryophila	420952	449	0.006998
Enterobacter sp. UCD-UG_FMILLET	1542468	449	0.006998
Comamonas sp. CAH-2	2605745	449	0.006998
Chryseobacterium taiwanense	363331	447	0.006967
Brevundimonas sp. P7753	2726982	447	0.006967
Stenotrophomonas tumulicola	1685415	446	0.006951
Acidobacteria bacterium	1978231	446	0.006951
Sediminibacterium ginsengisoli	413434	445	0.006936
Chryseobacterium sp. AG844	2183998	445	0.006936
Bosea vestrisii	151416	444	0.00692
Sphingobacterium sp. 18053	2681401	444	0.00692
Achromobacter aegrifaciens	1287736	443	0.006905
Cohnella lupini	1294267	443	0.006905
Sphingomonas sp. Leaf10	1735676	443	0.006905
Sphingomonas sp. Leaf23	1735689	443	0.006905
Sphingomonas sp. G-3-2-10	2728838	443	0.006905
Sphingomonas formosensis	861534	442	0.006889
Pseudomonas viridiflava	33069	441	0.006873
Caulobacter sp. BP25	2048900	441	0.006873
Sphingomonas dokdonensis	344880	440	0.006858
Flavihumibacter solisilvae	1349421	439	0.006842
Flavobacterium sp. 38-13	1896168	439	0.006842
Trichoderma citrinoviride	58853	438	0.006827
Acidovorax sp. NB1	1943571	438	0.006827
Rhizobium sp. BK680	2586976	438	0.006827
Lysinibacillus fusiformis	28031	437	0.006811
Acinetobacter courvalinii	280147	437	0.006811
Burkholderia sp. CCGE1003	640512	437	0.006811
Sphingomonas sp. ABOLG	1985880	437	0.006811
Lysobacter silvisoli	2293254	437	0.006811
Pantoea sp. Ap-870	2608358	437	0.006811
Pseudoxanthomonas suwonensis	314722	435	0.00678
Burkholderia sp. SJ98	406819	435	0.00678
Variovorax sp. URHB0020	1380385	435	0.00678
Acidovorax sp. Leaf160	1736280	435	0.00678
Diaporthe ampelina	1214573	433	0.006749
Sphingobium scionense	1404341	432	0.006733
Absidia repens	90262	430	0.006702
Delftia lacustris	558537	430	0.006702
Pseudomonas sp. S37	2767449	430	0.006702
Raoultella planticola	575	429	0.006686
Brevundimonas sp. SGAir0440	2579977	429	0.006686
Stenotrophomonas sp. ZAC14D2_NAIMI4_6	2072406	426	0.00664
Rhodanobacter denitrificans	666685	425	0.006624
Pseudocitrobacter sp. RIT 415	2202163	425	0.006624
Streptomyces misionensis	67331	424	0.006609
Massilia albidiflava	321983	422	0.006577
Flavihumibacter petaseus	549295	422	0.006577
Luteibacter anthropi	564369	421	0.006562
Lysobacter silvestris	1645665	421	0.006562
Pantoea sp. AG1095	2184004	419	0.006531
Curtobacterium flaccumfaciens	2035	418	0.006515
Massilia lutea	321985	417	0.006499
Sphingomonas olei	1886787	417	0.006499
Stenotrophomonas sp. SAU14A_NAIMI4_5	2072413	417	0.006499
Asticcacaulis sp. CF398	2135738	417	0.006499
Pseudomonas syringae	317	416	0.006484
Paenibacillus illinoisensis	59845	416	0.006484
Neobacillus niacini	86668	416	0.006484
Siphonobacter curvatus	2094562	416	0.006484
Phyllobacterium sophorae	1520277	415	0.006468
Pedobacter cryoconitis	188932	414	0.006453
Rhizobium taibaishanense	887144	413	0.006437
Rhizobium sullae	50338	412	0.006421
Caulobacteraceae bacterium	1978230	411	0.006406
Talaromyces stipitatus	28564	410	0.00639
Citrobacter amalonaticus	35703	409	0.006375
Luteibacter sp. UNCMF331Sha3.1	1502760	408	0.006359
Pedobacter sp. ASV28	2795123	408	0.006359
Vulcaniibacterium tengchongense	1273429	407	0.006344
Pedobacter miscanthi	2259170	407	0.006344
Curtobacterium sp. UNCCL20	1502773	406	0.006328
Bosea sp. Root670	1736583	406	0.006328
Paraburkholderia metrosideri	580937	403	0.006281
Devosia sp. Root685	1736587	403	0.006281
Rhizobium sp. NFACC06-2	1566264	402	0.006266
Massilia umbonata	864828	400	0.006234
Chryseobacterium sp. YR561	1500298	400	0.006234
Neobacillus bataviensis	220685	399	0.006219
Variovorax sp. PBS-H4	434008	399	0.006219
Bacillus paranthracis	2026186	399	0.006219
Chryseobacterium contaminans	1423959	398	0.006203
Epilithonimonas vandammei	2487072	398	0.006203
Cohnella xylanilytica	557555	397	0.006188
Lysobacter sp. SYSU H10001	2596704	397	0.006188
Ensifer sp. ENS10	2769286	397	0.006188
Paenibacillus hemerocallicola	1172614	396	0.006172
Duganella sacchari	551987	395	0.006157
Rhodanobacter glycinis	582702	395	0.006157
Pseudomonas sp. MN1F	1366632	395	0.006157
Burkholderia sp. L27(2015)	1641858	395	0.006157
Paenibacillus mesophilus	2582849	395	0.006157
Mucor saturninus	64648	394	0.006141
Acidovorax sp. 107	2135638	394	0.006141
Burkholderia sp. Bp8963	2184547	394	0.006141
Rugamonas sp. FT81W	2692166	394	0.006141
Agrobacterium salinitolerans	1183413	393	0.006125
Lysobacter capsici	435897	392	0.00611
Talaromyces atroroseus	1441469	392	0.00611
Chryseobacterium sp. FH1	1233951	391	0.006094
Variovorax sp. UMC13	1862326	391	0.006094
Lelliottia nimipressuralis	69220	390	0.006079
Cohnella luojiensis	652876	390	0.006079
Enterobacter sp. 18A13	2565914	390	0.006079
Burkholderia sp. BCC0405	2676298	390	0.006079
Pantoea anthophila	470931	389	0.006063
Microvirga lotononidis	864069	387	0.006032
Duganella sp. CY15W	2692172	386	0.006016
Ochrobactrum sp. RH2CCR150	2587044	384	0.005985
Arthrobacter globiformis	1665	383	0.005969
Dinghuibacter silviterrae	1539049	382	0.005954
Pseudomonas taiwanensis	470150	380	0.005923
Paraburkholderia fynbosensis	1200993	380	0.005923
Sphingobium sp. IP1	2021637	380	0.005923
Raoultella sp. T31	2054594	380	0.005923
Paraburkholderia sp. BCC1884	2562668	380	0.005923
Flavobacterium daemonense	1393049	379	0.005907
Acinetobacter sp. Root1280	1736444	379	0.005907
Rhodanobacter sp. OK091	1881037	379	0.005907
Stenotrophomonas sp. YAU14A_MKIMI4_1	2072408	379	0.005907
Duganella sp. LX47W	2758570	379	0.005907
Scheffersomyces stipitis	4924	378	0.005892
Curtobacterium albidum	50728	378	0.005892
Chryseobacterium defluvii	160396	378	0.005892
Duganella sp. Root198D2	1736489	378	0.005892
Chryseobacterium sp. CBo1	1869230	378	0.005892
Dyadobacter luteus	2259619	378	0.005892
Bosea robiniae	1036780	376	0.00586
Proteobacteria bacterium	1977087	376	0.00586
Pantoea sp. PNT03	2769258	376	0.00586
Sphingopyxis macrogoltabida	33050	375	0.005845
Chryseobacterium takakiae	1302685	374	0.005829
Caulobacter hibisci	2035993	374	0.005829
Paenarthrobacter ilicis	43665	373	0.005814
Acinetobacter sp. NIPH 758	1217712	373	0.005814
Bacillus sp. UNC41MFS5	1449046	373	0.005814
Flavobacterium sp. 245	2512115	373	0.005814
Rhizobium giardinii	56731	372	0.005798
Pantoea sp. SO10	2575375	372	0.005798
Acidovorax konjaci	32040	371	0.005782
Caballeronia humi	326474	371	0.005782
Saccharibacillus sp. O23	2009338	371	0.005782
Sphingobium sp. PAMC28499	2565554	371	0.005782
Cupriavidus nantongensis	1796606	370	0.005767
Paraburkholderia sp. BL18I3N2	1938799	370	0.005767
Paraburkholderia dinghuensis	2305225	370	0.005767
Massilia sp. LPB0304	2769491	370	0.005767
Paenibacillus sp. JNUCC-31	2777983	370	0.005767
Chryseobacterium indoltheticum	254	367	0.00572
Burkholderia sp. Bk	1938441	367	0.00572
Flavobacterium cutihirudinis	1265740	366	0.005705
Sphingobium sp. AP49	1144307	365	0.005689
Paraburkholderia insulsa	1441714	365	0.005689
Pseudomonas sp. 250J	1478142	365	0.005689
Burkholderia sp. Bp9031	2184566	364	0.005673
Sphingobium limneticum	1007511	363	0.005658
Paraburkholderia ginsengisoli	311231	362	0.005642
Caballeronia udeis	1232866	362	0.005642
Flavobacterium sp. D33	2722704	361	0.005627
Sinorhizobium medicae	110321	360	0.005611
Sinomonas albida	369942	360	0.005611
Phyllobacterium zundukense	1867719	360	0.005611
Bosea sp. AK1	2587160	360	0.005611
Burkholderia sp. WP9	1500263	359	0.005595
Sphingomonas sp. XS-10	2599297	359	0.005595
Chitinophaga skermanii	331697	358	0.00558
Chryseobacterium sp. HMWF028	2056862	358	0.00558
Microbacterium sp. 8M	2653153	357	0.005564
Burkholderia sp. WAC0059	2066022	355	0.005533
Frateuria terrea	529704	354	0.005517
Phenylobacterium sp.	1871053	352	0.005486
Massilia arenosa	2561931	352	0.005486
Burkholderia sp. BCC1640	2676294	352	0.005486
Nocardioides sp. SLBN-35	2768445	352	0.005486
Paenarthrobacter ureafaciens	37931	350	0.005455
Burkholderia sp. USM B20	1571773	350	0.005455
Stenotrophomonas sp. SAU14A_NAIMI4_8	2072409	350	0.005455
Flavobacterium sp. LLJ-11	2506422	350	0.005455
Agromyces sp. NEAU-184	2604423	350	0.005455
Bacillus acidiceler	371036	349	0.00544
Pandoraea sp. ISTKB	1586708	349	0.00544
Streptomyces monashensis	1678012	349	0.00544
Chryseobacterium sp. Leaf405	1736367	349	0.00544
Penicillium antarcticum	416450	348	0.005424
Klebsiella oxytoca	571	347	0.005408
Aneurinibacillus aneurinilyticus	1391	347	0.005408
Terriglobus sp. TAA 43	278961	347	0.005408
Bosea sp. WAO	406341	347	0.005408
Achromobacter sp. Root565	1736564	347	0.005408
Paraburkholderia sp. BL23I1N1	1938802	347	0.005408
Sinomonas sp. NEAU-HV1	2565624	347	0.005408
Pseudomonas chlororaphis	587753	346	0.005393
Chryseobacterium sediminis	1679494	346	0.005393
Massilia sp. BJB1822	2744470	346	0.005393
Pantoea endophytica	92488	345	0.005377
Pedobacter kyungheensis	1069985	345	0.005377
Acidocella sp. MX-AZ02	1214225	345	0.005377
Ensifer sp. Root278	1736509	345	0.005377
Talaromyces pinophilus	128442	343	0.005346
Sphingobium amiense	135719	343	0.005346
Diaporthe helianthi	158607	343	0.005346
Bacillus sp. Nf3	2116541	343	0.005346
Pseudomonas sp. S44	2767450	342	0.00533
Sinorhizobium sp. GL2	1358416	341	0.005315
Pseudomonas sp. PDM19	2769272	340	0.005299
Bacillus sp. AFS073361	2033511	339	0.005284
Rhodanobacter sp. MP7CTX1	2723084	339	0.005284
Flavobacterium sp. HYN0086	2249356	338	0.005268
Olivibacter sp. SDN3	2764720	338	0.005268
Aspergillus uvarum	446911	337	0.005253
Pedobacter jeongneungensis	947309	337	0.005253
Paraburkholderia sp. 5N	2675747	337	0.005253
Phycomyces blakesleeanus	4837	336	0.005237
Cryphonectria parasitica	5116	336	0.005237
Pseudomonas resinovorans	53412	336	0.005237
Acinetobacter sp. NRRL B-65365	1785092	336	0.005237
Bacillus sp. AFS055030	2033507	336	0.005237
Variovorax sp. MHTC-1	2495593	336	0.005237
Pedobacter roseus	336820	335	0.005221
Comamonas terrae	673548	335	0.005221
Arthrobacter sp. YN	2020486	335	0.005221
Paenibacillus sp. SDF0028	2133754	335	0.005221
Herbaspirillum sp. SJZ099	2572916	335	0.005221
Chitinophaga sp. ASV3	2795108	335	0.005221
Alicycliphilus denitrificans	179636	334	0.005206
Lysobacter gummosus	262324	334	0.005206
Chryseobacterium sp. JV274	1932669	334	0.005206
Paraburkholderia graminis	60548	333	0.00519
Caulobacter sp. K31	366602	333	0.00519
Paenibacillus pinisoli	1276110	333	0.00519
Aspergillus felis	1287682	333	0.00519
Massilia violacea	1715466	333	0.00519
Brevibacillus sp. HD3.3A	2738979	333	0.00519
Pseudoxanthomonas wuyuanensis	1073196	332	0.005175
Pelomonas sp. HMWF004	2056841	331	0.005159
Paenibacillus sp. JNUCC-32	2777984	331	0.005159
Bacillus gaemokensis	574375	329	0.005128
Chitinophaga costaii	1335309	329	0.005128
Luteibacter sp. OK325	2135670	329	0.005128
Chryseobacterium sp. AG363	2183997	329	0.005128
Paenibacillus borealis	160799	328	0.005112
Rhizobium mesoamericanum	1079800	328	0.005112
Flavobacterium sp. Root186	1736485	328	0.005112
Burkholderia reimsis	2234132	328	0.005112
Candidatus Paraburkholderia kirkii	198822	327	0.005097
Chryseobacterium nakagawai	1241982	327	0.005097
Sphingomonas sp. LM7	1938607	327	0.005097
Rhizobium sp. P40RR-XXII	2726739	327	0.005097
Pseudomonas jinjuensis	198616	326	0.005081
Rhizobium sp. MHM7A	2583233	326	0.005081
Rhizobium sp. YS-1r	1532558	325	0.005065
Cohnella sp. CC-MHH1044	2565925	325	0.005065
Rhizobium sp. BK007	2587093	325	0.005065
Acanthamoeba castellanii	5755	324	0.00505
Paenibacillus ehimensis	79264	324	0.00505
Segetibacter koreensis	398037	324	0.00505
Burkholderia sp. LS-044	1459967	324	0.00505
Bacillus tropicus	2026188	324	0.00505
Curtobacterium sp. MCPF17_002	2175645	324	0.00505
Citrobacter portucalensis	1639133	323	0.005034
Pseudomonas sp. AU12215	1860123	323	0.005034
Paraburkholderia caffeinilytica	1761016	322	0.005019
Apophysomyces sp. BC1015	2184030	322	0.005019
Pseudobacter ginsenosidimutans	661488	321	0.005003
Lysobacter psychrotolerans	1327343	321	0.005003
Burkholderia sp. YR290	1882799	321	0.005003
Bacillus sp. 2B10	2483355	321	0.005003
Rhizobium phaseoli	396	320	0.004988
Massilia aurea	373040	320	0.004988
Acinetobacter brisouii	396323	320	0.004988
Pseudoflavitalea sp. G-6-1-2	2728841	320	0.004988
Xanthomonas sp. NCPPB 1128	1775876	319	0.004972
Mucor circinatus	2054153	319	0.004972
Galactobacter valiniphilus	2676122	319	0.004972
Burkholderia sp. MR1	870478	318	0.004956
Sphingomonas sp. Cra20	1327635	318	0.004956
Cupriavidus sp. SK-3	1470558	318	0.004956
Pseudomonas sp. EpS/L25	1749078	318	0.004956
Ensifer sp. MPMI2T	2490847	318	0.004956
Luteimonas mephitis	83615	317	0.004941
Aspergillus udagawae	91492	317	0.004941
Enterobacter sp. RIT 418	2202164	317	0.004941
Mucilaginibacter sp. SG538B	2587021	317	0.004941
Enterobacter sp. RHBSTW-00175	2742639	316	0.004925
Sphingomonas asaccharolytica	40681	315	0.00491
Rhizobium sp. BK316	2587053	315	0.00491
Thamnidium elegans	101142	314	0.004894
Polaromonas sp. JS666	296591	314	0.004894
Bacteroidetes bacterium 43-16	1895923	314	0.004894
Streptomyces sp. CBMA123	1896313	314	0.004894
Rummeliibacillus stabekisii	241244	313	0.004878
Sediminibacterium roseum	1978412	313	0.004878
Pseudomonas plecoglossicida	70775	312	0.004863
Brevibacillus sp. HD1.4A	2738978	312	0.004863
Enterobacter cloacae complex sp. P31C	2779560	312	0.004863
Paenarthrobacter aurescens	43663	311	0.004847
Acinetobacter sp. ETR1	1485002	311	0.004847
Enterobacter sp. CGMCC 5087	2183878	311	0.004847
Kinneretia sp. DAIF2	2714952	311	0.004847
Paraburkholderia strydomiana	1245417	310	0.004832
Stenotrophomonas indicatrix	2045451	310	0.004832
Acidovorax sp. FJL06	2153365	310	0.004832
Sphingopyxis sp. OAS728	2663823	310	0.004832
Sphingomonas melonis	152682	308	0.004801
Raoultella electrica	1259973	308	0.004801
Enterobacter oligotrophicus	2478464	308	0.004801
Burkholderia sp. KCJ3K979	2759149	308	0.004801
Trabulsiella odontotermitis	379893	307	0.004785
Microbacterium sp. SZ1	1849736	307	0.004785
Sphingopyxis panaciterrae	363841	306	0.004769
Streptomyces sp. NEAU-sy36	2751189	306	0.004769
Hyphopichia burtonii	717740	305	0.004754
Chryseobacterium sp. RU37D	1907397	305	0.004754
Peribacillus asahii	228899	304	0.004738
Bacillus sp. LF1	1499688	304	0.004738
Paenibacillus sp. KS1	1849249	304	0.004738
Luteibacter sp. 9135	1500893	303	0.004723
Xanthomonas campestris	339	302	0.004707
Neorhizobium sp. NCHU2750	1825976	302	0.004707
Leifsonia sp. M321 24_2	2183919	302	0.004707
Brevundimonas sp. SPF441	2663795	302	0.004707
Sediminibacterium sp. WSJ-3	2698829	302	0.004707
Leifsonia aquatica	144185	301	0.004691
Herbaspirillum sp. GW103	1175306	301	0.004691
Sphingomonas gei	1395960	301	0.004691
Pseudomonas sp. NBRC 111124	1661039	301	0.004691
Pantoea sp. VS1	2003658	301	0.004691
Acidocella facilis	525	300	0.004676
Aspergillus vadensis	288669	300	0.004676
Pandoraea oxalativorans	573737	300	0.004676
Chitinophaga dinghuensis	1539050	299	0.00466
Flavobacterium sp. KB82	2082725	299	0.00466
Curtobacterium sp. YR515	1855316	298	0.004645
Rhizobium sp. GV031	2135727	298	0.004645
Pantoea sp. B9002	2726979	298	0.004645
Xylophilus sp. ASV27	2795129	298	0.004645
Metschnikowia bicuspidata	27322	297	0.004629
Sphingomonas endophytica	869719	297	0.004629
Curtobacterium sp. 314Chir4.1	1279028	297	0.004629
Rhizobium sp. BK700	2586978	297	0.004629
Brevundimonas sp. 090558	2725493	297	0.004629
Pseudomonas denitrificans (nom. rej.)	43306	296	0.004614
Agrobacterium arsenijevicii	1585697	296	0.004614
Pseudomonas panipatensis	428992	295	0.004598
Chryseobacterium sp. StRB126	878220	295	0.004598
Sediminibacterium goheungense	1086393	295	0.004598
Burkholderia sp. lig30	1192124	295	0.004598
Pandoraea terrae	1537710	294	0.004582
Massilia armeniaca	2072590	293	0.004567
Segetibacter aerophilus	670293	292	0.004551
Brevundimonas sp. Leaf280	1736320	292	0.004551
Chitinophaga deserti	2164099	292	0.004551
Burkholderia sp. BE17	2656644	292	0.004551
Flavobacterium sp. LC2016-01	2675876	292	0.004551
Mesorhizobium plurifarium	69974	290	0.00452
Achromobacter mucicolens	1389922	290	0.00452
Massilia sp. NR 4-1	1678028	290	0.00452
Alphaproteobacteria bacterium HGW-Alphaproteobacteria-16	2013662	290	0.00452
Caulobacter sp. AP07	1144304	289	0.004504
Bacillus sp. MUM 116	1678002	289	0.004504
Paenibacillus flagellatus	2211139	289	0.004504
Brevundimonas sp. ASV9	2795107	289	0.004504
Pedobacter soli	390242	288	0.004489
Dyadobacter bucti	2572203	288	0.004489
Sphingomonas wittichii	160791	287	0.004473
Massilia sp. K1S02-61	2320864	287	0.004473
Streptomyces diastaticus	1956	286	0.004458
Hesseltinella vesiculosa	101127	286	0.004458
Brevundimonas lenta	424796	286	0.004458
Burkholderiaceae bacterium 16	1619952	286	0.004458
Acidovorax kalamii	2004485	286	0.004458
Arthrobacter sp. 9V	2653132	286	0.004458
Burkholderia sp. BCC1642	2676302	286	0.004458
Acinetobacter sp. YK3	1860097	285	0.004442
Paraburkholderia sp. OV446	2135496	285	0.004442
Rhizobium sp. BK275	2587077	285	0.004442
Sphingomonas alpina	653931	284	0.004426
Massilia sp. Leaf139	1736272	284	0.004426
Comamonas sp. NyZ500	2795732	284	0.004426
Suhomyces tanzawaensis	46583	283	0.004411
Pseudoxanthomonas mexicana	128785	282	0.004395
Massilia oculi	945844	282	0.004395
Paraburkholderia eburnea	1189126	282	0.004395
Delftia sp. ZNC0008	1339242	282	0.004395
Flavobacterium sp. Leaf359	1736351	282	0.004395
Burkholderia sp. AU17457	2015349	282	0.004395
Janthinobacterium lividum	29581	281	0.00438
Mucilaginibacter sp. NFR10	1566292	281	0.00438
Microvirga sp. 17 mud 1-3	2082949	281	0.00438
Massilia sp. GV090	2135673	281	0.00438
Bacillus sp. X1(2014)	1565991	280	0.004364
bacterium	1869227	280	0.004364
Citrobacter koseri	545	279	0.004349
Paenibacillus daejeonensis	135193	279	0.004349
Brevibacillus panacihumi	497735	279	0.004349
Chryseobacterium aquifrigidense	558021	279	0.004349
Trichoderma longibrachiatum	5548	278	0.004333
Pseudarthrobacter phenanthrenivorans	361575	278	0.004333
Phytobacter diazotrophicus	395631	278	0.004333
Mucilaginibacter oryzae	468058	278	0.004333
Aspergillus indologenus	1232676	278	0.004333
Chryseobacterium sp. YIM B02567	2800328	278	0.004333
Burkholderia sp. A2	236253	277	0.004317
Pseudoxanthomonas indica	428993	277	0.004317
Chryseobacterium sp. CH21	713556	276	0.004302
Rhizobium chutanense	2035448	276	0.004302
Paenibacillus sp. JC52	2163881	276	0.004302
Pseudoxanthomonas sp. REN9	2782537	276	0.004302
Pseudoxanthomonas kalamensis	289483	275	0.004286
Rhizobium laguerreae	1076926	275	0.004286
Paraburkholderia sp. ASV22	2795118	275	0.004286
Chryseobacterium sp. FP211-J200	1792309	274	0.004271
Acidovorax sp. HMWF029	2056863	274	0.004271
Chitinophaga sp. Ak27	2726116	274	0.004271
Duganella sp. LX20W	2758569	274	0.004271
Pseudacidovorax sp. RU35E	1907403	273	0.004255
Achromobacter veterisilvae	2069367	273	0.004255
Pseudomonas fuscovaginae	50340	272	0.004239
Lysobacter daejeonensis	346181	272	0.004239
Ochrobactrum sp. Marseille-Q0166	2761105	272	0.004239
Mucilaginibacter gossypii	551996	271	0.004224
Pantoea rodasii	1076549	271	0.004224
Paenibacillus sp. XY044	2026089	271	0.004224
Variovorax beijingensis	2496117	271	0.004224
Flavobacterium sp. SG815	2587019	271	0.004224
Pseudomonas poae	200451	270	0.004208
Variovorax sp. EL159	1566270	270	0.004208
Paraburkholderia sp. BL6669N2	1938807	270	0.004208
Cellulomonas sp. Y8	2591145	270	0.004208
Pseudomonas sp. RW4S2	485888	269	0.004193
Sphingobacteriales bacterium 44-15	1895837	269	0.004193
Burkholderia sp. Ax-1724	2608336	269	0.004193
Microvirga sp. VF16	2807101	269	0.004193
Roseomonas lacus	287609	267	0.004162
Chryseobacterium hispalense	1453492	267	0.004162
Brevibacterium sp. CT2-23B	2729630	267	0.004162
Brevundimonas sp. 374	1150400	266	0.004146
Stenotrophomonas acidaminiphila	128780	265	0.00413
Pseudomonas sp. LFM046	1608357	265	0.00413
Xenophilus sp. L33	1747220	265	0.00413
Rhizobium esperanzae	1967781	265	0.00413
Brachybacterium sp. EE-P12	2306299	265	0.00413
Neobacillus mesonae	1193713	264	0.004115
Acidovorax cavernicola	1675792	264	0.004115
Burkholderia sp. OK233	1882795	264	0.004115
Curtobacterium sp. Csp2	2495430	264	0.004115
Agrobacterium sp. T29	2580515	264	0.004115
Pedobacter sp. Marseille-Q2390	2730403	264	0.004115
Acinetobacter haemolyticus	29430	263	0.004099
Variovorax sp. PBL-H6	434009	263	0.004099
Chitinophaga caeni	2029983	263	0.004099
Paenibacillus amylolyticus	1451	262	0.004084
Naematelia encephala	71784	262	0.004084
Paraburkholderia sartisoli	83784	262	0.004084
Pantoea wallisii	1076551	262	0.004084
Novosphingobium lindaniclasticum	1329895	261	0.004068
Sphingomonas sp. AP4-R1	2735134	260	0.004052
Empedobacter brevis	247	259	0.004037
Terrimonas sp. YJ03	1104781	259	0.004037
Type-C symbiont of Plautia stali	1560355	259	0.004037
Brevundimonas sp. KM4	1628191	259	0.004037
Cupriavidus sp.	1873897	259	0.004037
Aspergillus tubingensis	5068	258	0.004021
Cronobacter sakazakii	28141	258	0.004021
Chryseobacterium rhizoplanae	1609531	258	0.004021
Rhizobium aethiopicum	1138170	257	0.004006
Roseomonas deserti	1817963	257	0.004006
Paenibacillus sp. 32352	1969111	257	0.004006
Segetibacter sp. 3557_3	2547429	257	0.004006
Rhizobium sp. BK529	2586983	257	0.004006
Chryseobacterium cheonjiense	2728845	256	0.00399
Cupriavidus sp. UYMSc13B	1774746	255	0.003974
Lysobacter tabacisoli	2315424	255	0.003974
Sinorhizobium terangae	110322	254	0.003959
Bordetella genomosp. 13	463040	254	0.003959
Sphingobium sp. Z007	627495	254	0.003959
Rhizobium bangladeshense	1138189	254	0.003959
Sphingobium sp. YR657	1884366	254	0.003959
Ottowia thiooxydans	219182	253	0.003943
Shinella zoogloeoides	352475	253	0.003943
Paenibacillus riograndensis	483937	253	0.003943
Bacillus sp. WP8	756828	253	0.003943
Acidovorax anthurii	78229	252	0.003928
Ensifer mexicanus	375549	252	0.003928
Paraburkholderia sp. MM5384-R2	2723097	252	0.003928
Burkholderia sp. SG-MS1	2023741	251	0.003912
Flavobacterium columnare	996	250	0.003897
Phyllobacterium myrsinacearum	28101	250	0.003897
Pseudoflavitalea rhizosphaerae	1884793	250	0.003897
Cellulosimicrobium cellulans	1710	249	0.003881
Stenotrophomonas humi	405444	249	0.003881
Comamonas phosphati	1211803	249	0.003881
Bosea sp. UNC402CLCol	1510531	249	0.003881
Caulobacter sp. FWC26	69665	248	0.003865
Agrobacterium sp. MOPV5	2792015	248	0.003865
Sphingobacterium spiritivorum	258	247	0.00385
Novosphingobium resinovorum	158500	247	0.00385
Sinorhizobium sp. GW3	647869	247	0.00385
Variovorax sp. YR750	1884384	247	0.00385
Curtobacterium sp. MCBA15_008	1898736	247	0.00385
Cohnella zeiphila	2761120	247	0.00385
Chryseobacterium sp. FH2	1674291	246	0.003834
Paraburkholderia sp. BL21I4N1	1938801	246	0.003834
Caballeronia telluris	326475	245	0.003819
Pseudoxanthomonas yeongjuensis	377616	245	0.003819
Chryseobacterium jejuense	445960	245	0.003819
Flavitalea sp. OAE831	2663808	245	0.003819
Duganella sp. FT3S	2758568	245	0.003819
Sphingopyxis sp. C-1	262667	244	0.003803
Paenibacillus terrigena	369333	244	0.003803
Paenibacillus sp. R196	1639034	244	0.003803
Pseudopedobacter saltans	151895	243	0.003787
Chryseobacterium daeguense	412438	243	0.003787
Aspergillus eucalypticola	1340029	243	0.003787
Massilia sp. CF038	1881045	243	0.003787
Burkholderia sp. JP2-270	2217913	243	0.003787
Metakosakonia sp. MRY16-398	2487150	243	0.003787
Brevundimonas intermedia	74315	242	0.003772
Chryseobacterium sp. YR480	1500296	242	0.003772
Pandoraea captiosa	2508302	242	0.003772
Paenibacillus terrae	159743	241	0.003756
Luteimonas cucumeris	985012	241	0.003756
Brevundimonas sp. Leaf168	1736283	241	0.003756
Rhizobium sp. R635	1764275	241	0.003756
Curtobacterium sp. MCBA15_013	1898739	241	0.003756
Paraburkholderia sp. RAU2J	1938810	241	0.003756
Pseudomonas sp. SID14000	1986221	241	0.003756
Pandoraea bronchicola	2508287	241	0.003756
Massilia sp. HP4	2562316	241	0.003756
Pedobacter sp. KBS0701	2578106	241	0.003756
Pseudomonas sp. MNR3A	2615213	241	0.003756
Cellulomonas sp. IC4_254	2714040	241	0.003756
Mucor lusitanicus	29924	240	0.003741
Chryseobacterium soldanellicola	311333	240	0.003741
Flavobacterium sp. ACN6	1920426	240	0.003741
Lysinibacillus capsici	2115968	240	0.003741
Rhizopus microsporus	58291	239	0.003725
Sphingomonas sp. IC081	304378	239	0.003725
Ochrobactrum pituitosum	571256	239	0.003725
Acidovorax radicis	758826	239	0.003725
Duganella sp. FT134W	2692171	239	0.003725
Paenibacillus phyllosphaerae	274593	238	0.00371
Methylobacterium sp. SCN 67-24	1660110	238	0.00371
Paenibacillus sp. FSL R7-269	1226755	237	0.003694
Sphingomonas panacis	1560345	237	0.003694
Rhizobiaceae bacterium	1913961	237	0.003694
Burkholderia sp. AU28863	2015352	237	0.003694
Arthrobacter sp. AZCC_0090	2735881	237	0.003694
Syncephalastrum racemosum	13706	236	0.003678
Rhizobium paranaense	1650438	236	0.003678
Bacillus sp. BRMEA1	2738405	236	0.003678
Paenarthrobacter sp. CM16	2738447	236	0.003678
Sphingomonas parapaucimobilis	28213	235	0.003663
Chryseobacterium sp. c4a	1573582	235	0.003663
Paraburkholderia sp. BL8N3	1938808	235	0.003663
Rhizobium sp. BK512	2587010	235	0.003663
Leifsonia sp. AG29	2598860	235	0.003663
Ramlibacter sp. USB13	2764187	235	0.003663
Burkholderia sp. 500H	2800404	235	0.003663
Penicillium roqueforti	5082	234	0.003647
Cohnella panacarvi	400776	234	0.003647
Pantoea sp. At-9b	592316	234	0.003647
Sphingomonadaceae bacterium MED-G03	1986231	234	0.003647
Verrucomicrobiaceae bacterium	2026800	234	0.003647
Pseudomonas asiatica	2219225	234	0.003647
Burkholderia sp. BCC0044	2676295	234	0.003647
Ensifer sp. ENS06	2769276	234	0.003647
Pseudomonas sp. PDM17	2769285	234	0.003647
Caulobacter mirabilis	69666	233	0.003632
Duganella sp. Leaf126	1736266	233	0.003632
Paraburkholderia sp. BL6665CI2N2	1938806	233	0.003632
Burkholderia sp. Bp9142	2184573	233	0.003632
Brevundimonas sp. SH203	345167	232	0.003616
Mycetohabitans rhizoxinica	412963	232	0.003616
Pedobacter ginsenosidimutans	687842	232	0.003616
Chryseobacterium viscerum	1037377	232	0.003616
Achromobacter sp. RTa	1532557	232	0.003616
Acidovorax sp. GW101-3H11	1813946	232	0.003616
Nitrospirillum amazonense	28077	231	0.0036
Phyllobacterium endophyticum	1149773	231	0.0036
Rhizobium sp. YR519	1500259	231	0.0036
Burkholderia sp. NRF60-BP8	1637853	231	0.0036
Acidovorax sp. 69	2035202	231	0.0036
Enterobacter sp. JMULE2	2518340	231	0.0036
Caulobacter sp. SSI4214	2575739	231	0.0036
Massilia eurypsychrophila	1485217	230	0.003585
Massilia sp. WG5	1707785	230	0.003585
Sphingomonas sp. OV641	1881068	230	0.003585
Pandoraea anhela	2508295	230	0.003585
Pseudomonas punonensis	1220495	229	0.003569
Pseudomonas sp. PDM20	2769254	229	0.003569
Pseudomonas otitidis	319939	228	0.003554
Cohnella thailandensis	557557	228	0.003554
Rhizobium grahamii	1120045	228	0.003554
Pelomonas sp. OAE585	2663801	228	0.003554
Sphingobium sp. KCTC 72723	2733867	228	0.003554
Paenibacillus methanolicus	582686	227	0.003538
Chryseobacterium sp. BLS98	885586	227	0.003538
Mucilaginibacter sp. HME9299	1517760	227	0.003538
Sphingomonas sp. Leaf257	1736309	227	0.003538
Burkholderia sp. AU16741	2015347	227	0.003538
Kosakonia sp. H7A	2054598	227	0.003538
Burkholderia sp. Bp9012	2184562	227	0.003538
Paenibacillus sp. LMG 31456	2654974	227	0.003538
Burkholderia sp. D-99	2717316	227	0.003538
Chryseolinea sp. Jin1	2801331	227	0.003538
Acidovorax valerianellae	187868	226	0.003522
Aspergillus fumigatiaffinis	340414	226	0.003522
Caulobacter sp. Root1472	1736470	226	0.003522
Stenotrophomonas sp. S39	2767451	226	0.003522
Trichoderma reesei	51453	225	0.003507
Rhizobium metallidurans	1265931	225	0.003507
Rhizobium sp. UR51a	1604021	225	0.003507
Paenibacillus sp. AR247	1631599	225	0.003507
Rhodanobacter sp. L36	1747221	225	0.003507
Pedobacter chinensis	2282421	225	0.003507
Bosea sp. BK498	2512178	225	0.003507
Sinorhizobium americanum	194963	224	0.003491
Acetobacter nitrogenifigens	285268	224	0.003491
Chryseobacterium flavum	415851	224	0.003491
Burkholderia puraquae	1904757	224	0.003491
Rhizobium sp. BK379	2587059	224	0.003491
Flavobacterium ajazii	2692318	224	0.003491
Rhizobium sp. P28RR-XV	2726737	224	0.003491
Melanopsichium pennsylvanicum	63383	223	0.003476
Ramlibacter tataouinensis	94132	223	0.003476
Arthrobacter sp. M2012083	1197706	223	0.003476
Sphingobacteriaceae bacterium GW460-11-11-14-LB5	1986952	223	0.003476
Chryseolinea flava	2059302	223	0.003476
Pseudoxanthomonas sp. OG2	2587011	223	0.003476
Agrobacterium rubi	28099	222	0.00346
Sphingomonas bacterium	1895847	222	0.00346
Alcaligenaceae bacterium	2021368	222	0.00346
Acidovorax sp. 100	2135635	222	0.00346
Apophysomyces sp. BC1021	2184031	222	0.00346
Arthrobacter sp. 8AJ	2653130	222	0.00346
Raoultella sp. 18102	2681434	222	0.00346
Paenibacillus sp. S28	2767463	222	0.00346
Serratia nematodiphila	458197	221	0.003445
Sphingomonas sp. Sph1(2015)	1628084	221	0.003445
Flavihumibacter stibioxidans	1834163	221	0.003445
Duganella sp. AF9R3	2728021	221	0.003445
Chryseobacterium halperniae	421072	220	0.003429
Paenibacillus sp. HW567	1034769	220	0.003429
Acidovorax sp. SCN 65-28	1660086	220	0.003429
Paraburkholderia agricolaris	2152888	220	0.003429
Elizabethkingia miricola	172045	219	0.003413
Paenibacillus tyrfis	1501230	219	0.003413
Bosea sp. Root381	1736524	219	0.003413
Flavobacteriaceae bacterium	1871037	219	0.003413
Janthinobacterium agaricidamnosum	55508	218	0.003398
Sphingomonas hankookensis	563996	218	0.003398
Pantoea sp. PSNIH6	2080494	218	0.003398
Variovorax sp. PMC12	2126319	218	0.003398
Ochrobactrum sp. Q0168	2793241	218	0.003398
Microbacterium sp. 292MF	1151122	217	0.003382
Agrobacterium genomosp. 2	1183409	217	0.003382
Chryseobacterium lactis	1241981	217	0.003382
Caulobacter sp. Root655	1736578	217	0.003382
Brevundimonas sp. 'scallop'	2562582	217	0.003382
Luteibacter sp. Sphag1AF	2587031	217	0.003382
Cupriavidus sp. SW-Y-13	2653854	217	0.003382
Microbacterium sp. 2C	2707006	217	0.003382
Penicillium vulpinum	29845	216	0.003367
Brevundimonas sp. GW460-12-10-14-LB2	1827469	216	0.003367
Paenibacillus piri	2547395	216	0.003367
Flavisolibacter tropicus	1492898	215	0.003351
Burkholderia sp. yr520	1761779	215	0.003351
Sphingobium psychrophilum	2728834	215	0.003351
Kockovaella imperatae	4999	214	0.003335
Paenibacillus macerans	44252	214	0.003335
Paenibacillus sp. FSL R7-0337	1926588	214	0.003335
Acinetobacter sp. BIGb0102	2485131	214	0.003335
Comamonas sp. B9U6D	2735902	214	0.003335
Burkholderia oklahomensis	342113	213	0.00332
[Candida] auris	498019	213	0.00332
Ensifer aridi	1708715	213	0.00332
Chryseobacterium candidae	1978493	213	0.00332
Paraburkholderia sp. Cy-641	2608337	213	0.00332
Massilia sp. RP-1-19	2728846	213	0.00332
Pandoraea sp. ASV26	2795130	213	0.00332
Brevibacillus borstelensis	45462	212	0.003304
Herbaspirillum sp. RV1423	1443993	212	0.003304
Chryseobacterium sp. YR477	1500295	212	0.003304
Lysobacter maris	1605891	212	0.003304
Devosia sp. A16	1736675	212	0.003304
Pedobacter sp. Hv1	1740090	212	0.003304
Flavobacterium humi	2562683	212	0.003304
Paenibacillus sp. OAS669	2663821	212	0.003304
Ramlibacter sp. G-1-2-2	2728837	212	0.003304
Purpureocillium lilacinum	33203	211	0.003289
Pseudoxanthomonas sp. GM95	1881043	211	0.003289
Sphingobacteriia bacterium	2035813	211	0.003289
Stenotrophomonas sp. ASS1	2282124	211	0.003289
Paraburkholderia sp. 1N	2675748	211	0.003289
Herbaspirillum sp. C9C3	2735271	211	0.003289
Sinorhizobium saheli	36856	210	0.003273
Paenibacillus barcinonensis	198119	210	0.003273
Sporosarcina luteola	582850	210	0.003273
Acinetobacter indicus	756892	210	0.003273
Sphingomonas guangdongensis	1141890	210	0.003273
Brevundimonas sp. G8	1350776	210	0.003273
Sphingopyxis sp. YR583	1881047	210	0.003273
Pantoea sp. ICBG 985	2071683	210	0.003273
Rhizobium album	2182425	210	0.003273
Rhizobium sp. FKL33	2562307	210	0.003273
Burkholderiales bacterium 8X	2653183	210	0.003273
Duganella pernnla	2692170	210	0.003273
Pseudoxanthomonas sp. PXM02	2769294	210	0.003273
Acetobacteraceae bacterium AT-5844	1054213	209	0.003258
Acidovorax monticola	1926868	209	0.003258
Bacillus sp. WN066	2547811	209	0.003258
Sphingopyxis sp. JAI108	2723060	209	0.003258
Sphingomonas leidyi	68569	208	0.003242
Chryseobacterium gallinarum	1324352	208	0.003242
Brevundimonas sp. Root1279	1736443	208	0.003242
Ensifer alkalisoli	1752398	208	0.003242
Sphingopyxis sp. H050	1759072	208	0.003242
Agrobacterium sp. LAD9	2055153	208	0.003242
Duganella sp. FT50W	2692173	208	0.003242
Pseudoduganella sp. CY13W	2692176	208	0.003242
Brevundimonas sp. Sa3CVA3	2762241	208	0.003242
Raoultella terrigena	577	207	0.003226
Flavihumibacter sp. ZG627	1463156	207	0.003226
Talaromyces cellulolyticus	1472165	207	0.003226
Flavisolibacter nicotianae	2364882	207	0.003226
Rhizobium sp. BK376	2512149	207	0.003226
Rugamonas sp. CCM 8940	2765359	207	0.003226
Kluyvera cryocrescens	580	206	0.003211
Aspergillus japonicus	34381	206	0.003211
Rhizobium sp. CF080	1144310	206	0.003211
Achromobacter arsenitoxydans	1147684	206	0.003211
Pseudomonas guariconensis	1288410	206	0.003211
Siphonobacter sp. BAB-5405	1864825	206	0.003211
Serratia fonticola	47917	205	0.003195
Bacillus sp. AFS001701	2033480	205	0.003195
Burkholderia sp. Tr-862	2608331	205	0.003195
Paenibacillus odorifer	189426	204	0.00318
Bordetella ansorpii	288768	204	0.00318
Brevibacillus fluminis	511487	204	0.00318
Bacillus cytotoxicus	580165	204	0.00318
Polaromonas sp. CF318	1144318	204	0.00318
Enterobacter genomosp. O	2364150	204	0.00318
Paraburkholderia sp. Msb3	2604047	204	0.00318
Pantoea sp. Cy-639	2608360	204	0.00318
Ochrobactrum sp. CNPMS2088	2745937	204	0.00318
Bacillus funiculus	137993	203	0.003164
Chryseobacterium shigense	297244	203	0.003164
Lelliottia jeotgali	1907578	203	0.003164
Curtobacterium sp. PhB115	2485173	203	0.003164
Variovorax sp. BK460	2512152	203	0.003164
Sphingomonas sp. CL5.1	2653203	203	0.003164
Rhodanobacter sp. A1T4	2723087	203	0.003164
Mesorhizobium sp. J8	2777475	203	0.003164
Chryseobacterium hagamense	395935	202	0.003148
Sphingomonas sp. Leaf33	1736215	202	0.003148
Acidovorax sp. RAC01	1842533	202	0.003148
Chelatococcus sp.	1953771	202	0.003148
Flavobacterium sp. PXU-55	2654843	202	0.003148
Pseudomonas sp. ODNR1LW	2683260	202	0.003148
Chryseobacterium taeanense	311334	201	0.003133
Oxalicibacterium faecigallinarum	573741	201	0.003133
Acinetobacter sp. GG2	651305	201	0.003133
[truncated: 22,089 more rows]
